# Supplementary material for: Genome-wide transcriptomic analysis uncovers the molecular basis underlying early flowering and apetalous characteristic in Brassica napus L
Source: Sci Rep. 2016 Jul 27;6:30576. doi: 10.1038/srep30576 (PMC4962316; doi:10.1038/srep30576)
Supplement: Supplementary Data 1 [file srep30576-s2.xls]

## Sheet: Data 1
Supplementary Data 1. List of differential expressed genes (DEGs) in the young inflorescences of line APL01 as compared to those of line PL01
Gene_id	log2FoldChange	pval	padj	Blast swiss prot	readcount_APL01	readcount_PL01	RPKM_APL01	RPKM_PL01	biological_process	biological_process_description	molecular_function	molecular_function_description	cellular_component	cellular_component_description
BnaA01g03020D	Inf	0.00031091	0.0027609	gnl|BL_ORD_ID|480434 sp|Q8W491|U73B3_ARATH UDP-glycosyltransferase 73B3 OS=Arabidopsis thaliana GN=UGT73B3 PE=2 SV=1//0	13.6404	0	0.382313	0	GO:0008150//GO:0008152	biological_process//metabolic process	GO:0004857//GO:0030599//GO:0052689//GO:0003674//GO:0016787//GO:0016757//GO:0030234//GO:0016740//GO:0016758//GO:0003824//GO:0016788	enzyme inhibitor activity//pectinesterase activity//carboxylic ester hydrolase activity//molecular_function//hydrolase activity//transferase activity, transferring glycosyl groups//enzyme regulator activity//transferase activity//transferase activity, transferring hexosyl groups//catalytic activity//hydrolase activity, acting on ester bonds	--	--
BnaA01g04990D	Inf	3.1607e-11	7.4544e-10	-//-	50.2759	0	1.43416	0	GO:0006082//GO:0010467//GO:0019752//GO:0009058//GO:0043038//GO:0044260//GO:0044238//GO:0009987//GO:0043170//GO:0044267//GO:0006412//GO:0090304//GO:0008152//GO:0006725//GO:0071704//GO:0044281//GO:0008150//GO:0043436//GO:0006418//GO:0006399//GO:0009059//GO:0043039//GO:0006807//GO:0016070//GO:0034660//GO:0044237//GO:0034645//GO:0034641//GO:0006520//GO:0044249//GO:0046483//GO:0006139//GO:0019538	organic acid metabolic process//gene expression//carboxylic acid metabolic process//biosynthetic process//amino acid activation//cellular macromolecule metabolic process//primary metabolic process//cellular process//macromolecule metabolic process//cellular protein metabolic process//translation//nucleic acid metabolic process//metabolic process//cellular aromatic compound metabolic process//orga…	GO:0032553//GO:0097159//GO:0035639//GO:0046914//GO:0043167//GO:0016876//GO:0001883//GO:0003824//GO:0016875//GO:0032549//GO:0032550//GO:0000166//GO:0017076//GO:0003676//GO:0032559//GO:0043169//GO:0005488//GO:0004812//GO:0030554//GO:0046872//GO:0008270//GO:0005524//GO:0043168//GO:0003674//GO:0016874//GO:0001882//GO:0032555	ribonucleotide binding//organic cyclic compound binding//purine ribonucleoside triphosphate binding//transition metal ion binding//ion binding//ligase activity, forming aminoacyl-tRNA and related compounds//purine nucleoside binding//catalytic activity//ligase activity, forming carbon-oxygen bonds//ribonucleoside binding//purine ribonucleoside binding//nucleotide binding//purine nucleotide bindin…	--	--
BnaA01g06050D	Inf	2.4037e-05	0.00027243	gnl|BL_ORD_ID|498130 sp|Q0WNY5|WAKLN_ARATH Wall-associated receptor kinase-like 18 OS=Arabidopsis thaliana GN=WAKL18 PE=2 SV=1//0	10.6231	0	0.218459	0	GO:0044260//GO:0043170//GO:0009987//GO:0044238//GO:0006793//GO:0044267//GO:0071704//GO:0043412//GO:0008152//GO:0008150//GO:0006468//GO:0006464//GO:0006796//GO:0044237//GO:0016310//GO:0019538	cellular macromolecule metabolic process//macromolecule metabolic process//cellular process//primary metabolic process//phosphorus metabolic process//cellular protein metabolic process//organic substance metabolic process//macromolecule modification//metabolic process//biological_process//protein phosphorylation//protein modification process//phosphate-containing compound metabolic process//cellu…	GO:0035639//GO:0097159//GO:0032553//GO:0043167//GO:0016772//GO:0003824//GO:0032549//GO:0001883//GO:0001871//GO:0004672//GO:0016740//GO:0032550//GO:0000166//GO:0017076//GO:0005509//GO:0032559//GO:0030247//GO:0043169//GO:0005488//GO:0004674//GO:0030554//GO:0046872//GO:0043168//GO:0030246//GO:0003674//GO:0005524//GO:0016301//GO:0016773//GO:0001882//GO:0032555	purine ribonucleoside triphosphate binding//organic cyclic compound binding//ribonucleotide binding//ion binding//transferase activity, transferring phosphorus-containing groups//catalytic activity//ribonucleoside binding//purine nucleoside binding//pattern binding//protein kinase activity//transferase activity//purine ribonucleoside binding//nucleotide binding//purine nucleotide binding//calcium…	GO:0016021//GO:0016020//GO:0044425//GO:0031224//GO:0005575	integral to membrane//membrane//membrane part//intrinsic to membrane//cellular_component
BnaA01g11880D	Inf	0.000635	0.0052177	gnl|BL_ORD_ID|499625 sp|Q93WT0|WRK31_ARATH Probable WRKY transcription factor 31 OS=Arabidopsis thaliana GN=WRKY31 PE=2 SV=1//5.61732e-95	7.35787	0	0.492056	0	GO:0010468//GO:0031326//GO:0080090//GO:0016070//GO:2001141//GO:0006351//GO:0060255//GO:0050794//GO:0019219//GO:0044271//GO:0034641//GO:2000112//GO:0034645//GO:0044237//GO:0050789//GO:0046483//GO:0006139//GO:0044249//GO:0044260//GO:0043170//GO:0009987//GO:0044238//GO:0019438//GO:0065007//GO:0009058//GO:0032774//GO:0010467//GO:0034654//GO:0051171//GO:0090304//GO:0051252//GO:0006355//GO:0010556//GO:…	regulation of gene expression//regulation of cellular biosynthetic process//regulation of primary metabolic process//RNA metabolic process//regulation of RNA biosynthetic process//transcription, DNA-dependent//regulation of macromolecule metabolic process//regulation of cellular process//regulation of nucleobase-containing compound metabolic process//cellular nitrogen compound biosynthetic proces…	GO:0005488//GO:0003674//GO:0003700//GO:0043565//GO:0003677//GO:0097159//GO:0001071//GO:0003676	binding//molecular_function//sequence-specific DNA binding transcription factor activity//sequence-specific DNA binding//DNA binding//organic cyclic compound binding//nucleic acid binding transcription factor activity//nucleic acid binding	--	--
BnaA01g12890D	Inf	4.4468e-09	8.4827e-08	gnl|BL_ORD_ID|308903 sp|P13046|PRR1_TOBAC Pathogenesis-related protein R major form OS=Nicotiana tabacum PE=1 SV=1//2.84775e-101	20.1224	0	1.19407	0
BnaA01g14080D	Inf	3.2151e-29	2.1197e-27	gnl|BL_ORD_ID|267554 sp|Q9SB67|NRT32_ARATH High-affinity nitrate transporter 3.2 OS=Arabidopsis thaliana GN=NRT3.2 PE=2 SV=1//2.13873e-87	95.7057	0	5.0056	0
BnaA01g16250D	Inf	3.8053e-24	1.9475e-22	gnl|BL_ORD_ID|76027 sp|P63155|CRNL1_RAT Crooked neck-like protein 1 OS=Rattus norvegicus GN=Crnkl1 PE=2 SV=1//1.54352e-35	71.6168	0	7.77671	0	GO:0006396//GO:0010467//GO:0044238//GO:0043170//GO:0009987//GO:0044260//GO:0090304//GO:0008152//GO:0006725//GO:0071704//GO:0008150//GO:0006807//GO:0016070//GO:0006397//GO:0044237//GO:0016071//GO:0034641//GO:0006139//GO:0046483	RNA processing//gene expression//primary metabolic process//macromolecule metabolic process//cellular process//cellular macromolecule metabolic process//nucleic acid metabolic process//metabolic process//cellular aromatic compound metabolic process//organic substance metabolic process//biological_process//nitrogen compound metabolic process//RNA metabolic process//mRNA processing//cellular metabo…	GO:0005515//GO:0005488//GO:0003674	protein binding//binding//molecular_function	GO:0043229//GO:0043231//GO:0005622//GO:0043227//GO:0044464//GO:0005634//GO:0043226//GO:0005623//GO:0005575//GO:0044424	intracellular organelle//intracellular membrane-bounded organelle//intracellular//membrane-bounded organelle//cell part//nucleus//organelle//cell//cellular_component//intracellular part
BnaA01g18560D	Inf	1.4341e-08	2.5929e-07	gnl|BL_ORD_ID|340605 sp|P0DKH3|RI2BL_ARATH Ribonucleoside-diphosphate reductase small chain B OS=Arabidopsis thaliana GN=RNR2B PE=2 SV=1//7.65299e-20	18.7598	0	1.10847	0	GO:0032268//GO:0006139//GO:0046483//GO:0050789//GO:0019538//GO:0044237//GO:0055114//GO:0016310//GO:0034641//GO:0050794//GO:0060255//GO:0001932//GO:0006796//GO:0000079//GO:0006753//GO:0051726//GO:0055086//GO:0080090//GO:0006464//GO:0051338//GO:0006468//GO:0007049//GO:0009132//GO:0071900//GO:0008150//GO:0031323//GO:0019222//GO:0006807//GO:0043549//GO:0008152//GO:0071704//GO:0006725//GO:0009186//GO:…	regulation of cellular protein metabolic process//nucleobase-containing compound metabolic process//heterocycle metabolic process//regulation of biological process//protein metabolic process//cellular metabolic process//oxidation-reduction process//phosphorylation//cellular nitrogen compound metabolic process//regulation of cellular process//regulation of macromolecule metabolic process//regulati…	GO:0003674//GO:0019901//GO:0005488//GO:0019899//GO:0019900//GO:0005515	molecular_function//protein kinase binding//binding//enzyme binding//kinase binding//protein binding	GO:0005575//GO:0031224//GO:0044425//GO:0016020//GO:0016021	cellular_component//intrinsic to membrane//membrane part//membrane//integral to membrane
BnaA01g19610D	Inf	1.3805e-31	1.019e-29	-//-	108.027	0	29.1253	0
BnaA01g19990D	Inf	4.5256e-06	5.8159e-05	gnl|BL_ORD_ID|40837 sp|Q9P6Q3|BCS1_SCHPO Probable mitochondrial chaperone bcs1 OS=Schizosaccharomyces pombe (strain 972 / ATCC 24843) GN=SPAC644.07 PE=2 SV=1//1.00457e-19	12.4936	0	0.405366	0	GO:0044237//GO:0051704//GO:0006259//GO:0034641//GO:0044271//GO:0051179//GO:0044249//GO:0051716//GO:0046483//GO:0006139//GO:0042440//GO:0050896//GO:0033554//GO:0015979//GO:0006810//GO:0044403//GO:0015995//GO:0051234//GO:0015994//GO:0065008//GO:0016032//GO:0044419//GO:0008152//GO:0006310//GO:0018130//GO:0006950//GO:0071704//GO:0006725//GO:0019087//GO:0051701//GO:0008150//GO:0006974//GO:0051817//GO:…	cellular metabolic process//multi-organism process//DNA metabolic process//cellular nitrogen compound metabolic process//cellular nitrogen compound biosynthetic process//localization//cellular biosynthetic process//cellular response to stimulus//heterocycle metabolic process//nucleobase-containing compound metabolic process//pigment metabolic process//response to stimulus//cellular response to st…	GO:0016817//GO:0005524//GO:0043168//GO:0003674//GO:0016874//GO:0001882//GO:0032555//GO:0032559//GO:0017111//GO:0003723//GO:0005488//GO:0004386//GO:0016462//GO:0030554//GO:0001883//GO:0003824//GO:0009378//GO:0032549//GO:0003724//GO:0032550//GO:0000166//GO:0017076//GO:0003676//GO:0051003//GO:0016787//GO:0032553//GO:0035639//GO:0097159//GO:0016818//GO:0051002//GO:0016851//GO:0043167//GO:0016887//GO:…	hydrolase activity, acting on acid anhydrides//ATP binding//anion binding//molecular_function//ligase activity//nucleoside binding//purine ribonucleotide binding//adenyl ribonucleotide binding//nucleoside-triphosphatase activity//RNA binding//binding//helicase activity//pyrophosphatase activity//adenyl nucleotide binding//purine nucleoside binding//catalytic activity//four-way junction helicase a…	GO:0005575//GO:0016020//GO:0044425//GO:0031224//GO:0016021	cellular_component//membrane//membrane part//intrinsic to membrane//integral to membrane
BnaA01g20720D	Inf	3.4209e-13	9.3538e-12	-//-	31.8487	0	5.69824	0
BnaA01g20830D	Inf	2.2602e-22	1.0668e-20	gnl|BL_ORD_ID|339476 sp|Q84TG1|RH57_ARATH DEAD-box ATP-dependent RNA helicase 57 OS=Arabidopsis thaliana GN=RH57 PE=2 SV=1//6.82744e-21	64.0136	0	10.9983	0
BnaA01g20940D	Inf	8.5902e-05	0.00086744	gnl|BL_ORD_ID|281786 sp|P49597|P2C56_ARATH Protein phosphatase 2C 56 OS=Arabidopsis thaliana GN=ABI1 PE=1 SV=2//3.75543e-12	9.36921	0	1.39453	0
BnaA01g21290D	Inf	1.2071e-05	0.00014436	gnl|BL_ORD_ID|45463 sp|Q6XMI3|BSMT1_ARATH Salicylate/benzoate carboxyl methyltransferase OS=Arabidopsis thaliana GN=BSMT1 PE=1 SV=1//3.56538e-116	11.4168	0	0.428829	0	--	--	GO:0003674//GO:0016741//GO:0016740//GO:0003824//GO:0008168	molecular_function//transferase activity, transferring one-carbon groups//transferase activity//catalytic activity//methyltransferase activity	--	--
BnaA01g21580D	Inf	1.3196e-19	5.4357e-18	gnl|BL_ORD_ID|520291 sp|Q8W3M7|Y4598_ARATH Uncharacterized protein At4g06598 OS=Arabidopsis thaliana GN=At4g06598 PE=2 SV=2//3.5532e-44	53.1098	0	2.17725	0	GO:0090304//GO:0051171//GO:0034654//GO:0006355//GO:0051252//GO:0009058//GO:0065007//GO:0043170//GO:0009987//GO:0044238//GO:0019438//GO:0044260//GO:0032774//GO:0010467//GO:0009059//GO:0019222//GO:0031323//GO:0006807//GO:0009889//GO:0008150//GO:0071704//GO:0006725//GO:0010556//GO:0018130//GO:0008152//GO:0006351//GO:2001141//GO:0060255//GO:0010468//GO:0080090//GO:0016070//GO:0031326//GO:0006139//GO:…	nucleic acid metabolic process//regulation of nitrogen compound metabolic process//nucleobase-containing compound biosynthetic process//regulation of transcription, DNA-dependent//regulation of RNA metabolic process//biosynthetic process//biological regulation//macromolecule metabolic process//cellular process//primary metabolic process//aromatic compound biosynthetic process//cellular macromolec…	GO:0001071//GO:0097159//GO:0003677//GO:0003676//GO:0005488//GO:0003700//GO:0043565//GO:0003674	nucleic acid binding transcription factor activity//organic cyclic compound binding//DNA binding//nucleic acid binding//binding//sequence-specific DNA binding transcription factor activity//sequence-specific DNA binding//molecular_function	GO:0043229//GO:0005622//GO:0043231//GO:0044464//GO:0005634//GO:0043226//GO:0043227//GO:0005575//GO:0044424//GO:0005623	intracellular organelle//intracellular//intracellular membrane-bounded organelle//cell part//nucleus//organelle//membrane-bounded organelle//cellular_component//intracellular part//cell
BnaA01g21740D	Inf	2.5403e-18	9.7629e-17	-//-	50.4018	0	3.33296	0
BnaA01g22280D	Inf	1.3315e-06	1.8514e-05	-//-	13.7401	0	0.577822	0	GO:0051252//GO:0006355//GO:0034654//GO:0051171//GO:0090304//GO:0032774//GO:0010467//GO:0044260//GO:0043170//GO:0009987//GO:0044238//GO:0019438//GO:0065007//GO:0009058//GO:0008150//GO:0009889//GO:0006807//GO:0019222//GO:0031323//GO:0009059//GO:0008152//GO:0018130//GO:0010556//GO:0071704//GO:0006725//GO:0060255//GO:2001141//GO:0006351//GO:0031326//GO:0080090//GO:0016070//GO:0010468//GO:0044249//GO:…	regulation of RNA metabolic process//regulation of transcription, DNA-dependent//nucleobase-containing compound biosynthetic process//regulation of nitrogen compound metabolic process//nucleic acid metabolic process//RNA biosynthetic process//gene expression//cellular macromolecule metabolic process//macromolecule metabolic process//cellular process//primary metabolic process//aromatic compound b…	GO:0003677//GO:0097159//GO:0003676//GO:0005488//GO:0003674	DNA binding//organic cyclic compound binding//nucleic acid binding//binding//molecular_function	--	--
BnaA01g23030D	Inf	6.3599e-89	1.0154e-85	-//-	1196.98	0	17.9044	0	GO:0019538//GO:0043170//GO:0044238//GO:0006508//GO:0071704//GO:0008152//GO:0008150	protein metabolic process//macromolecule metabolic process//primary metabolic process//proteolysis//organic substance metabolic process//metabolic process//biological_process	GO:0008233//GO:0003674//GO:0008234//GO:0016787//GO:0003824//GO:0070011	peptidase activity//molecular_function//cysteine-type peptidase activity//hydrolase activity//catalytic activity//peptidase activity, acting on L-amino acid peptides	--	--
BnaA01g24540D	Inf	1.1656e-05	0.00013973	gnl|BL_ORD_ID|303434 sp|Q9LUJ4|PP248_ARATH Pentatricopeptide repeat-containing protein At3g22670, mitochondrial OS=Arabidopsis thaliana GN=At3g22670 PE=2 SV=1//9.48768e-15	11.5155	0	1.71828	0
BnaA01g25090D	Inf	6.046e-09	1.1359e-07	-//-	19.7305	0	0.523133	0
BnaA01g25130D	Inf	2.4705e-05	0.00027914	gnl|BL_ORD_ID|500036 sp|Q9LM66|XCP2_ARATH Xylem cysteine proteinase 2 OS=Arabidopsis thaliana GN=XCP2 PE=2 SV=2//1.9331e-14	10.5482	0	1.63377	0	GO:0008150//GO:0071704//GO:0008152//GO:0006508//GO:0044238//GO:0043170//GO:0019538	biological_process//organic substance metabolic process//metabolic process//proteolysis//primary metabolic process//macromolecule metabolic process//protein metabolic process	GO:0070011//GO:0003824//GO:0016787//GO:0008234//GO:0008233//GO:0003674	peptidase activity, acting on L-amino acid peptides//catalytic activity//hydrolase activity//cysteine-type peptidase activity//peptidase activity//molecular_function	--	--
BnaA01g25260D	Inf	0.0070697	0.041205	gnl|BL_ORD_ID|220389 sp|Q8RXG3|M2K5_ARATH Mitogen-activated protein kinase kinase 5 OS=Arabidopsis thaliana GN=MKK5 PE=1 SV=2//0	4.98841	0	0.206381	0	GO:0006796//GO:0006468//GO:0006464//GO:0019538//GO:0016310//GO:0044237//GO:0006793//GO:0044267//GO:0044260//GO:0043170//GO:0009987//GO:0044238//GO:0008150//GO:0043412//GO:0071704//GO:0008152	phosphate-containing compound metabolic process//protein phosphorylation//protein modification process//protein metabolic process//phosphorylation//cellular metabolic process//phosphorus metabolic process//cellular protein metabolic process//cellular macromolecule metabolic process//macromolecule metabolic process//cellular process//primary metabolic process//biological_process//macromolecule mod…	GO:0005488//GO:0030554//GO:0032559//GO:0001882//GO:0032555//GO:0016773//GO:0043168//GO:0003674//GO:0005524//GO:0016301//GO:0043167//GO:0016772//GO:0097159//GO:0035639//GO:0032553//GO:0004672//GO:0016740//GO:0000166//GO:0017076//GO:0032550//GO:0032549//GO:0003824//GO:0001883	binding//adenyl nucleotide binding//adenyl ribonucleotide binding//nucleoside binding//purine ribonucleotide binding//phosphotransferase activity, alcohol group as acceptor//anion binding//molecular_function//ATP binding//kinase activity//ion binding//transferase activity, transferring phosphorus-containing groups//organic cyclic compound binding//purine ribonucleoside triphosphate binding//ribon…	--	--
BnaA01g27080D	Inf	1.0881e-35	9.8532e-34	-//-	132.342	0	3.89988	0
BnaA01g29150D	Inf	1.1881e-10	2.6587e-09	-//-	24.3459	0	6.34728	0
BnaA01g33300D	Inf	8.4842e-05	0.00085804	gnl|BL_ORD_ID|435644 sp|Q9MAC8|SSY2_ARATH Starch synthase 2, chloroplastic/amyloplastic OS=Arabidopsis thaliana GN=SS2 PE=1 SV=1//1.80798e-32	9.40295	0	0.895046	0
BnaA01g33310D	Inf	6.8634e-35	5.9093e-33	gnl|BL_ORD_ID|435644 sp|Q9MAC8|SSY2_ARATH Starch synthase 2, chloroplastic/amyloplastic OS=Arabidopsis thaliana GN=SS2 PE=1 SV=1//1.15358e-10	153.671	0	38.3126	0
BnaA01g33960D	Inf	0.00085313	0.0067759	-//-	7.1372	0	0.456212	0	GO:0009987//GO:0046903//GO:0008104//GO:0033036//GO:0051649//GO:0030255//GO:0071806//GO:0032940//GO:0045184//GO:0008150//GO:0051234//GO:0009306//GO:0006810//GO:0044097//GO:0051641//GO:0071702//GO:0015031//GO:0051179//GO:0055085	cellular process//secretion//protein localization//macromolecule localization//establishment of localization in cell//protein secretion by the type IV secretion system//protein transmembrane transport//secretion by cell//establishment of protein localization//biological_process//establishment of localization//protein secretion//transport//secretion by the type IV secretion system//cellular locali…	--	--	--	--
BnaA01g35520D	Inf	3.3234e-10	7.141e-09	-//-	23.2706	0	2.04363	0
BnaA01g35750D	Inf	0.00017408	0.0016424	gnl|BL_ORD_ID|338591 sp|Q9SD82|RFA1B_ARATH Replication protein A 70 kDa DNA-binding subunit B OS=Arabidopsis thaliana GN=RPA1B PE=3 SV=1//1.107e-06	8.57804	0	0.464234	0
BnaA01g36380D	Inf	2.0579e-45	2.8788e-43	gnl|BL_ORD_ID|480161 sp|Q8L716|U2A2B_ARATH Splicing factor U2af large subunit B OS=Arabidopsis thaliana GN=U2AF65B PE=2 SV=2//7.0115e-81	571.146	0	31.0753	0	--	--	GO:0003676//GO:0097159//GO:0003674//GO:0005488	nucleic acid binding//organic cyclic compound binding//molecular_function//binding	--	--
BnaA01g36390D	Inf	3.4751e-18	1.3279e-16	-//-	106.035	0	28.5036	0
BnaA01g36450D	Inf	7.9575e-34	6.5008e-32	gnl|BL_ORD_ID|75839 sp|Q9P021|CRIPT_HUMAN Cysteine-rich PDZ-binding protein OS=Homo sapiens GN=CRIPT PE=1 SV=1//3.86848e-12	162.138	0	52.0216	0
BnaA01g36540D	Inf	3.4071e-05	0.00037392	-//-	10.2214	0	2.82571	0
BnaA02g04020D	Inf	2.4491e-11	5.8229e-10	gnl|BL_ORD_ID|67047 sp|O75175|CNOT3_HUMAN CCR4-NOT transcription complex subunit 3 OS=Homo sapiens GN=CNOT3 PE=1 SV=1//2.1367e-27	51.9549	0	4.00116	0	GO:0060255//GO:2001141//GO:0006351//GO:0031326//GO:0080090//GO:0016070//GO:0010468//GO:0044249//GO:0050789//GO:0046483//GO:0006139//GO:0034645//GO:0044237//GO:0050794//GO:0019219//GO:0034641//GO:0044271//GO:2000112//GO:0051252//GO:0006355//GO:0034654//GO:0051171//GO:0090304//GO:0032774//GO:0010467//GO:0044260//GO:0043170//GO:0009987//GO:0044238//GO:0019438//GO:0009058//GO:0065007//GO:0008150//GO:…	regulation of macromolecule metabolic process//regulation of RNA biosynthetic process//transcription, DNA-dependent//regulation of cellular biosynthetic process//regulation of primary metabolic process//RNA metabolic process//regulation of gene expression//cellular biosynthetic process//regulation of biological process//heterocycle metabolic process//nucleobase-containing compound metabolic proce…	--	--	GO:0005634//GO:0044464//GO:0043226//GO:0043227//GO:0044424//GO:0005575//GO:0005623//GO:0043229//GO:0043231//GO:0005622	nucleus//cell part//organelle//membrane-bounded organelle//intracellular part//cellular_component//cell//intracellular organelle//intracellular membrane-bounded organelle//intracellular
BnaA02g04580D	Inf	5.4908e-18	2.0701e-16	gnl|BL_ORD_ID|226882 sp|Q8VYB1|MED31_ARATH Mediator of RNA polymerase II transcription subunit 31 OS=Arabidopsis thaliana GN=MED31 PE=1 SV=1//3.8246e-95	47.5351	0	3.38725	0	GO:0006355//GO:0051252//GO:0090304//GO:0051171//GO:0034654//GO:0032774//GO:0010467//GO:0009058//GO:0065007//GO:0043170//GO:0009987//GO:0044238//GO:0019438//GO:0044260//GO:0009889//GO:0008150//GO:0009059//GO:0019222//GO:0031323//GO:0006807//GO:0018130//GO:0008152//GO:0071704//GO:0006725//GO:0010556//GO:0060255//GO:0006351//GO:2001141//GO:0080090//GO:0016070//GO:0031326//GO:0010468//GO:0044249//GO:…	regulation of transcription, DNA-dependent//regulation of RNA metabolic process//nucleic acid metabolic process//regulation of nitrogen compound metabolic process//nucleobase-containing compound biosynthetic process//RNA biosynthetic process//gene expression//biosynthetic process//biological regulation//macromolecule metabolic process//cellular process//primary metabolic process//aromatic compoun…	GO:0000989//GO:0003712//GO:0001076//GO:0000988//GO:0001104//GO:0003674	transcription factor binding transcription factor activity//transcription cofactor activity//RNA polymerase II transcription factor binding transcription factor activity//protein binding transcription factor activity//RNA polymerase II transcription cofactor activity//molecular_function	GO:0031974//GO:0043229//GO:0044422//GO:0043234//GO:0031981//GO:0043231//GO:0043233//GO:0005622//GO:0005634//GO:0044464//GO:0043226//GO:0016592//GO:0070013//GO:0044428//GO:0005654//GO:0043227//GO:0005575//GO:0044424//GO:0044451//GO:0005623//GO:0044446//GO:0032991	membrane-enclosed lumen//intracellular organelle//organelle part//protein complex//nuclear lumen//intracellular membrane-bounded organelle//organelle lumen//intracellular//nucleus//cell part//organelle//mediator complex//intracellular organelle lumen//nuclear part//nucleoplasm//membrane-bounded organelle//cellular_component//intracellular part//nucleoplasm part//cell//intracellular organelle part…
BnaA02g04620D	Inf	4.8117e-14	1.3984e-12	gnl|BL_ORD_ID|153270 sp|Q84L08|GONS4_ARATH GDP-mannose transporter GONST4 OS=Arabidopsis thaliana GN=GONST4 PE=2 SV=1//1.57191e-175	34.3639	0	1.4747	0	GO:0006810//GO:0051234//GO:0055085//GO:0051179//GO:0009987//GO:0008150	transport//establishment of localization//transmembrane transport//localization//cellular process//biological_process	--	--	GO:0016020//GO:0005575	membrane//cellular_component
BnaA02g05650D	Inf	1.403e-11	3.3963e-10	-//-	52.3999	0	4.18689	0
BnaA02g05730D	Inf	2.9511e-16	9.9787e-15	gnl|BL_ORD_ID|499631 sp|Q8GWF1|WRK38_ARATH Probable WRKY transcription factor 38 OS=Arabidopsis thaliana GN=WRKY38 PE=1 SV=1//2.95705e-08	118.958	0	5.83642	0	GO:0044237//GO:0034645//GO:0050794//GO:0019219//GO:0044271//GO:0034641//GO:2000112//GO:0044249//GO:0050789//GO:0046483//GO:0006139//GO:0031326//GO:0016070//GO:0080090//GO:0010468//GO:0060255//GO:2001141//GO:0006351//GO:0008152//GO:0018130//GO:0010556//GO:0071704//GO:0006725//GO:0008150//GO:0009889//GO:0006807//GO:0031323//GO:0019222//GO:0009059//GO:0010467//GO:0032774//GO:0044260//GO:0019438//GO:…	cellular metabolic process//cellular macromolecule biosynthetic process//regulation of cellular process//regulation of nucleobase-containing compound metabolic process//cellular nitrogen compound biosynthetic process//cellular nitrogen compound metabolic process//regulation of cellular macromolecule biosynthetic process//cellular biosynthetic process//regulation of biological process//heterocycle…	GO:0003674//GO:0043565//GO:0003700//GO:0005488//GO:0003676//GO:0003677//GO:0097159//GO:0001071	molecular_function//sequence-specific DNA binding//sequence-specific DNA binding transcription factor activity//binding//nucleic acid binding//DNA binding//organic cyclic compound binding//nucleic acid binding transcription factor activity	--	--
BnaA02g08030D	Inf	1.9419e-05	0.00022368	-//-	14.933	0	0.561912	0
BnaA02g10310D	Inf	1.7274e-05	0.00020115	gnl|BL_ORD_ID|521788 sp|Q9FK10|Y5332_ARATH Probable inactive receptor kinase At5g53320 OS=Arabidopsis thaliana GN=At5g53320 PE=2 SV=1//3.74695e-11	10.9788	0	1.93688	0
BnaA02g11540D	Inf	8.6477e-11	1.9608e-09	-//-	24.8276	0	1.1076	0	GO:0006644//GO:0019637//GO:0008610//GO:0006793//GO:0009058//GO:0044238//GO:0009987//GO:0008150//GO:0071704//GO:0008152//GO:0006796//GO:0090407//GO:0008654//GO:0006629//GO:0044255//GO:0044249//GO:0044237	phospholipid metabolic process//organophosphate metabolic process//lipid biosynthetic process//phosphorus metabolic process//biosynthetic process//primary metabolic process//cellular process//biological_process//organic substance metabolic process//metabolic process//phosphate-containing compound metabolic process//organophosphate biosynthetic process//phospholipid biosynthetic process//lipid met…	GO:0016740//GO:0003824//GO:0016746//GO:0043772//GO:0016747//GO:0003674	transferase activity//catalytic activity//transferase activity, transferring acyl groups//acyl-phosphate glycerol-3-phosphate acyltransferase activity//transferase activity, transferring acyl groups other than amino-acyl groups//molecular_function	GO:0071944//GO:0044464//GO:0016020//GO:0005575//GO:0005886//GO:0005623	cell periphery//cell part//membrane//cellular_component//plasma membrane//cell
BnaA02g15480D	Inf	7.4723e-07	1.0773e-05	-//-	17.8147	0	1.62422	0
BnaA02g15490D	Inf	4.6633e-21	2.0681e-19	gnl|BL_ORD_ID|519480 sp|O04244|Y4200_ARATH Uncharacterized protein At4g02000 OS=Arabidopsis thaliana GN=At4g02000 PE=2 SV=1//1.85269e-08	59.007	0	1.85412	0
BnaA02g17770D	Inf	4.5211e-46	6.498e-44	gnl|BL_ORD_ID|420601 sp|Q8S3U9|SEC5A_ARATH Exocyst complex component SEC5A OS=Arabidopsis thaliana GN=SEC5A PE=1 SV=1//1.53607e-51	211.603	0	18.176	0
BnaA02g27920D	Inf	8.4256e-05	0.00085258	gnl|BL_ORD_ID|47046 sp|Q9LIP3|C71BY_ARATH Cytochrome P450 71B37 OS=Arabidopsis thaliana GN=CYP71B37 PE=3 SV=2//0	9.42187	0	0.262623	0	GO:0008152//GO:0008150//GO:0055114	metabolic process//biological_process//oxidation-reduction process	GO:0097159//GO:0020037//GO:0046914//GO:0043167//GO:0005506//GO:0003824//GO:0043169//GO:0016705//GO:0046906//GO:0046872//GO:0005488//GO:0016491//GO:0003674	organic cyclic compound binding//heme binding//transition metal ion binding//ion binding//iron ion binding//catalytic activity//cation binding//oxidoreductase activity, acting on paired donors, with incorporation or reduction of molecular oxygen//tetrapyrrole binding//metal ion binding//binding//oxidoreductase activity//molecular_function	--	--
BnaA02g29400D	Inf	0.0051017	0.031475	-//-	7.50521	0	1.1349	0
BnaA02g31080D	Inf	4.1922e-20	1.7725e-18	gnl|BL_ORD_ID|108511 sp|Q94CI7|EDL17_ARATH Sugar transporter ERD6-like 17 OS=Arabidopsis thaliana GN=SFP1 PE=2 SV=2//6.90905e-153	66.2391	0	3.16059	0	GO:0008150//GO:0006811//GO:0015672//GO:0006818//GO:0015992//GO:0055085//GO:0051179//GO:0006810//GO:0051234//GO:0006812//GO:0009987	biological_process//ion transport//monovalent inorganic cation transport//hydrogen transport//proton transport//transmembrane transport//localization//transport//establishment of localization//cation transport//cellular process	GO:0015077//GO:0015491//GO:0005215//GO:0015075//GO:0022892//GO:0022891//GO:0022890//GO:0008324//GO:0015078//GO:0015299//GO:0022804//GO:0015297//GO:0003674//GO:0005451//GO:0015291//GO:0022857//GO:0015298	monovalent inorganic cation transmembrane transporter activity//cation:cation antiporter activity//transporter activity//ion transmembrane transporter activity//substrate-specific transporter activity//substrate-specific transmembrane transporter activity//inorganic cation transmembrane transporter activity//cation transmembrane transporter activity//hydrogen ion transmembrane transporter activit…	GO:0005575//GO:0031224//GO:0016020//GO:0044425//GO:0016021	cellular_component//intrinsic to membrane//membrane//membrane part//integral to membrane
BnaA02g32090D	Inf	0.0012514	0.0094319	gnl|BL_ORD_ID|131112 sp|Q501E6|FLOT1_ARATH Flotillin-like protein 1 OS=Arabidopsis thaliana GN=FLOT1 PE=2 SV=1//0	9.4828	0	0.275001	0
BnaA02g32700D	Inf	2.5684e-06	3.4172e-05	gnl|BL_ORD_ID|103556 sp|P0DI16|DRL44_ARATH Probable disease resistance protein RDL5 OS=Arabidopsis thaliana GN=RDL5 PE=1 SV=1//5.04245e-15	12.9802	0	1.25437	0
BnaA03g00320D	Inf	0.0037035	0.024034	gnl|BL_ORD_ID|217372 sp|Q9M021|LRK62_ARATH L-type lectin-domain containing receptor kinase VI.2 OS=Arabidopsis thaliana GN=LECRK62 PE=2 SV=1//6.27584e-40	8.24039	0	1.01693	0
BnaA03g09760D	Inf	1.3145e-14	3.9614e-13	gnl|BL_ORD_ID|291681 sp|Q9LVL1|PER68_ARATH Peroxidase 68 OS=Arabidopsis thaliana GN=PER68 PE=2 SV=1//1.84464e-165	57.6082	0	2.14868	0	GO:0055114//GO:0050896//GO:0006979//GO:0008150//GO:0006950//GO:0008152	oxidation-reduction process//response to stimulus//response to oxidative stress//biological_process//response to stress//metabolic process	GO:0016491//GO:0046906//GO:0003674//GO:0016684//GO:0097159//GO:0004601//GO:0020037//GO:0003824//GO:0005488//GO:0016209	oxidoreductase activity//tetrapyrrole binding//molecular_function//oxidoreductase activity, acting on peroxide as acceptor//organic cyclic compound binding//peroxidase activity//heme binding//catalytic activity//binding//antioxidant activity	--	--
BnaA03g10430D	Inf	7.2801e-15	2.2343e-13	gnl|BL_ORD_ID|297422 sp|Q9LU77|PIN2_ARATH Auxin efflux carrier component 2 OS=Arabidopsis thaliana GN=PIN2 PE=1 SV=2//0	58.1943	0	1.24522	0	GO:0008150//GO:0055085//GO:0051179//GO:0051234//GO:0006810//GO:0009987	biological_process//transmembrane transport//localization//establishment of localization//transport//cellular process	--	--	GO:0005575//GO:0031224//GO:0044425//GO:0016020//GO:0016021	cellular_component//intrinsic to membrane//membrane part//membrane//integral to membrane
BnaA03g10960D	Inf	1.0264e-51	1.8659e-49	-//-	270.255	0	8.4025	0
BnaA03g12620D	Inf	1.6889e-05	0.00019691	-//-	11.0413	0	2.21295	0
BnaA03g14080D	Inf	0.0002445	0.0022257	-//-	8.22485	0	0.538522	0	--	--	GO:0032553//GO:0097159//GO:0035639//GO:0016772//GO:0003824//GO:0032549//GO:0017076//GO:0016740//GO:0032559//GO:0030554//GO:0005524//GO:0003674//GO:0001882//GO:0032555//GO:0043167//GO:0001883//GO:0032550//GO:0000166//GO:0005488//GO:0016301//GO:0043168	ribonucleotide binding//organic cyclic compound binding//purine ribonucleoside triphosphate binding//transferase activity, transferring phosphorus-containing groups//catalytic activity//ribonucleoside binding//purine nucleotide binding//transferase activity//adenyl ribonucleotide binding//adenyl nucleotide binding//ATP binding//molecular_function//nucleoside binding//purine ribonucleotide binding…	--	--
BnaA03g15590D	Inf	2.3876e-33	1.9102e-31	-//-	489.387	0	76.1507	0
BnaA03g15740D	Inf	1.5718e-12	4.0891e-11	-//-	29.8933	0	1.71534	0	--	--	GO:0003824//GO:0004518//GO:0003676//GO:0097159//GO:0008270//GO:0003674//GO:0046872//GO:0004519//GO:0016788//GO:0016787//GO:0046914//GO:0043167//GO:0043169//GO:0005488	catalytic activity//nuclease activity//nucleic acid binding//organic cyclic compound binding//zinc ion binding//molecular_function//metal ion binding//endonuclease activity//hydrolase activity, acting on ester bonds//hydrolase activity//transition metal ion binding//ion binding//cation binding//binding	--	--
BnaA03g16630D	Inf	0.001717	0.012465	gnl|BL_ORD_ID|542699 sp|Q6R3K4|YSL8_ARATH Probable metal-nicotianamine transporter YSL8 OS=Arabidopsis thaliana GN=YSL8 PE=1 SV=2//2.50399e-11	6.41846	0	0.66006	0
BnaA03g20300D	Inf	0.0070697	0.041205	gnl|BL_ORD_ID|60495 sp|Q06209|CHI4_BRANA Basic endochitinase CHB4 OS=Brassica napus PE=1 SV=2//1.19983e-129	4.98841	0	0.279667	0	GO:0071704//GO:0006030//GO:0016998//GO:0008152//GO:0006032//GO:0008150//GO:0043170//GO:0046348//GO:0044237//GO:0006040//GO:0009057//GO:0006022//GO:0006026//GO:0044036//GO:0006807//GO:0009987//GO:0044260//GO:0009056//GO:0071554//GO:0044248//GO:0071840	organic substance metabolic process//chitin metabolic process//cell wall macromolecule catabolic process//metabolic process//chitin catabolic process//biological_process//macromolecule metabolic process//amino sugar catabolic process//cellular metabolic process//amino sugar metabolic process//macromolecule catabolic process//aminoglycan metabolic process//aminoglycan catabolic process//cell wall …	GO:0016787//GO:0016798//GO:0005488//GO:0003824//GO:0004568//GO:0008061//GO:0003674//GO:0004553//GO:0016829	hydrolase activity//hydrolase activity, acting on glycosyl bonds//binding//catalytic activity//chitinase activity//chitin binding//molecular_function//hydrolase activity, hydrolyzing O-glycosyl compounds//lyase activity	--	--
BnaA03g22240D	Inf	2.112e-14	6.2977e-13	-//-	35.7042	0	5.76086	0
BnaA03g23020D	Inf	1.3612e-37	1.3492e-35	gnl|BL_ORD_ID|512801 sp|O22187|Y2232_ARATH Probable receptor-like protein kinase At2g23200 OS=Arabidopsis thaliana GN=At2g23200 PE=3 SV=1//5.9085e-14	144.391	0	6.60741	0	GO:0043170//GO:0008150//GO:0008152//GO:0071704//GO:0006796//GO:0019538//GO:0044237//GO:0016310//GO:0044267//GO:0006793//GO:0009987//GO:0044238//GO:0044260//GO:0043412//GO:0006464//GO:0006468	macromolecule metabolic process//biological_process//metabolic process//organic substance metabolic process//phosphate-containing compound metabolic process//protein metabolic process//cellular metabolic process//phosphorylation//cellular protein metabolic process//phosphorus metabolic process//cellular process//primary metabolic process//cellular macromolecule metabolic process//macromolecule mo…	GO:0043167//GO:0032550//GO:0000166//GO:0004672//GO:0001883//GO:0005488//GO:0016301//GO:0043168//GO:0016772//GO:0097159//GO:0035639//GO:0032553//GO:0017076//GO:0016740//GO:0003824//GO:0032549//GO:0030554//GO:0032559//GO:0016773//GO:0032555//GO:0001882//GO:0005524//GO:0003674	ion binding//purine ribonucleoside binding//nucleotide binding//protein kinase activity//purine nucleoside binding//binding//kinase activity//anion binding//transferase activity, transferring phosphorus-containing groups//organic cyclic compound binding//purine ribonucleoside triphosphate binding//ribonucleotide binding//purine nucleotide binding//transferase activity//catalytic activity//ribonuc…	--	--
BnaA03g25330D	Inf	0.0017814	0.012862	gnl|BL_ORD_ID|494296 sp|F4KHI3|VICTR_ARATH Protein VARIATION IN COMPOUND TRIGGERED ROOT growth response OS=Arabidopsis thaliana GN=VICTR PE=1 SV=1//0	6.32217	0	0.0865878	0	GO:0009987//GO:0065007//GO:0007154//GO:0023052//GO:0050794//GO:0051716//GO:0008152//GO:0007165//GO:0008150//GO:0050896//GO:0050789	cellular process//biological regulation//cell communication//signaling//regulation of cellular process//cellular response to stimulus//metabolic process//signal transduction//biological_process//response to stimulus//regulation of biological process	GO:0097159//GO:0035639//GO:0032553//GO:0016772//GO:0016887//GO:0032549//GO:0003824//GO:0017076//GO:0043531//GO:0016740//GO:0003676//GO:0032559//GO:0003723//GO:0017111//GO:0030554//GO:0005524//GO:0003674//GO:0001882//GO:0032555//GO:0005515//GO:0016818//GO:0016787//GO:0043167//GO:0001883//GO:0003724//GO:0000166//GO:0032550//GO:0004386//GO:0016462//GO:0005488//GO:0016301//GO:0016817//GO:0043168	organic cyclic compound binding//purine ribonucleoside triphosphate binding//ribonucleotide binding//transferase activity, transferring phosphorus-containing groups//ATPase activity//ribonucleoside binding//catalytic activity//purine nucleotide binding//ADP binding//transferase activity//nucleic acid binding//adenyl ribonucleotide binding//RNA binding//nucleoside-triphosphatase activity//adenyl n…	--	--
BnaA03g26020D	Inf	9.0905e-05	0.00091269	-//-	9.21693	0	0.728365	0
BnaA03g26180D	Inf	0.006867	0.040192	gnl|BL_ORD_ID|217361 sp|O81291|LRK44_ARATH L-type lectin-domain containing receptor kinase IV.4 OS=Arabidopsis thaliana GN=LECRK44 PE=3 SV=1//0	5.06331	0	0.0989167	0	GO:0044237//GO:0016310//GO:0019538//GO:0006796//GO:0071704//GO:0008152//GO:0008150//GO:0043170//GO:0006468//GO:0006464//GO:0043412//GO:0009987//GO:0044238//GO:0044260//GO:0006793//GO:0044267	cellular metabolic process//phosphorylation//protein metabolic process//phosphate-containing compound metabolic process//organic substance metabolic process//metabolic process//biological_process//macromolecule metabolic process//protein phosphorylation//protein modification process//macromolecule modification//cellular process//primary metabolic process//cellular macromolecule metabolic process/…	GO:0043168//GO:0030246//GO:0016301//GO:0005488//GO:0001883//GO:0004672//GO:0032550//GO:0000166//GO:0043167//GO:0003674//GO:0005524//GO:0016773//GO:0032555//GO:0001882//GO:0032559//GO:0030554//GO:0003824//GO:0032549//GO:0016740//GO:0017076//GO:0097159//GO:0035639//GO:0032553//GO:0016772	anion binding//carbohydrate binding//kinase activity//binding//purine nucleoside binding//protein kinase activity//purine ribonucleoside binding//nucleotide binding//ion binding//molecular_function//ATP binding//phosphotransferase activity, alcohol group as acceptor//purine ribonucleotide binding//nucleoside binding//adenyl ribonucleotide binding//adenyl nucleotide binding//catalytic activity//ri…	--	--
BnaA03g28270D	Inf	1.4792e-09	2.9781e-08	gnl|BL_ORD_ID|290492 sp|Q9SRQ3|PE191_ARATH Peroxisome biogenesis protein 19-1 OS=Arabidopsis thaliana GN=PEX19-1 PE=1 SV=1//1.4062e-44	21.3162	0	2.20168	0
BnaA03g29860D	Inf	1.0003e-42	1.2601e-40	gnl|BL_ORD_ID|96286 sp|O22899|DHX15_ARATH Probable pre-mRNA-splicing factor ATP-dependent RNA helicase OS=Arabidopsis thaliana GN=At2g47250 PE=2 SV=1//2.30205e-129	183.09	0	7.80637	0	GO:0006725//GO:0071704//GO:0008152//GO:0006310//GO:0032196//GO:0008150//GO:0043170//GO:0090304//GO:0034641//GO:0044237//GO:0006139//GO:0006807//GO:0044260//GO:0009987//GO:0044238//GO:0006259//GO:0046483//GO:0006313	cellular aromatic compound metabolic process//organic substance metabolic process//metabolic process//DNA recombination//transposition//biological_process//macromolecule metabolic process//nucleic acid metabolic process//cellular nitrogen compound metabolic process//cellular metabolic process//nucleobase-containing compound metabolic process//nitrogen compound metabolic process//cellular macromol…	GO:0001883//GO:0032550//GO:0000166//GO:0016787//GO:0016818//GO:0043167//GO:0043168//GO:0016817//GO:0016462//GO:0004386//GO:0005488//GO:0003824//GO:0032549//GO:0003676//GO:0004803//GO:0017076//GO:0035639//GO:0097159//GO:0032553//GO:0003677//GO:0003674//GO:0005524//GO:0001882//GO:0032555//GO:0017111//GO:0032559//GO:0030554	purine nucleoside binding//purine ribonucleoside binding//nucleotide binding//hydrolase activity//hydrolase activity, acting on acid anhydrides, in phosphorus-containing anhydrides//ion binding//anion binding//hydrolase activity, acting on acid anhydrides//pyrophosphatase activity//helicase activity//binding//catalytic activity//ribonucleoside binding//nucleic acid binding//transposase activity//…	--	--
BnaA03g29880D	Inf	3.8357e-36	3.5569e-34	gnl|BL_ORD_ID|96286 sp|O22899|DHX15_ARATH Probable pre-mRNA-splicing factor ATP-dependent RNA helicase OS=Arabidopsis thaliana GN=At2g47250 PE=2 SV=1//2.98494e-98	134.978	0	7.00528	0	--	--	GO:0016462//GO:0004386//GO:0005488//GO:0016817//GO:0043168//GO:0016787//GO:0016818//GO:0043167//GO:0001883//GO:0032550//GO:0000166//GO:0032559//GO:0017111//GO:0030554//GO:0005524//GO:0003674//GO:0001882//GO:0032555//GO:0035639//GO:0097159//GO:0032553//GO:0003824//GO:0032549//GO:0017076//GO:0003676	pyrophosphatase activity//helicase activity//binding//hydrolase activity, acting on acid anhydrides//anion binding//hydrolase activity//hydrolase activity, acting on acid anhydrides, in phosphorus-containing anhydrides//ion binding//purine nucleoside binding//purine ribonucleoside binding//nucleotide binding//adenyl ribonucleotide binding//nucleoside-triphosphatase activity//adenyl nucleotide bin…	--	--
BnaA03g33830D	Inf	4.8179e-14	1.3991e-12	gnl|BL_ORD_ID|340605 sp|P0DKH3|RI2BL_ARATH Ribonucleoside-diphosphate reductase small chain B OS=Arabidopsis thaliana GN=RNR2B PE=2 SV=1//8.38756e-21	34.359	0	2.33406	0	GO:0006796//GO:0009132//GO:0006139//GO:0034641//GO:0044237//GO:0008150//GO:0009186//GO:0071704//GO:0006725//GO:0008152//GO:0006753//GO:0055086//GO:0046483//GO:0055114//GO:0019637//GO:0006793//GO:0009987//GO:0044238//GO:0006807//GO:0044281	phosphate-containing compound metabolic process//nucleoside diphosphate metabolic process//nucleobase-containing compound metabolic process//cellular nitrogen compound metabolic process//cellular metabolic process//biological_process//deoxyribonucleoside diphosphate metabolic process//organic substance metabolic process//cellular aromatic compound metabolic process//metabolic process//nucleoside …	--	--	GO:0031224//GO:0044425//GO:0016020//GO:0005575//GO:0016021	intrinsic to membrane//membrane part//membrane//cellular_component//integral to membrane
BnaA03g36010D	Inf	8.6688e-44	1.141e-41	gnl|BL_ORD_ID|315009 sp|Q39195|PST2_ARATH Photosystem II 5 kDa protein, chloroplastic OS=Arabidopsis thaliana GN=PSBT PE=3 SV=2//2.35897e-46	191.28	0	24.6551	0	GO:0009987//GO:0044237//GO:0015979//GO:0008152//GO:0008150	cellular process//cellular metabolic process//photosynthesis//metabolic process//biological_process	GO:0003674//GO:0005509//GO:0046872//GO:0043169//GO:0005488//GO:0043167	molecular_function//calcium ion binding//metal ion binding//cation binding//binding//ion binding	GO:0032991//GO:0009579//GO:0043234//GO:0044436//GO:0009521//GO:0005623//GO:0005575//GO:0044424//GO:0044425//GO:0016020//GO:0034357//GO:0044464//GO:0009654//GO:0009523//GO:0005622//GO:0019898	macromolecular complex//thylakoid//protein complex//thylakoid part//photosystem//cell//cellular_component//intracellular part//membrane part//membrane//photosynthetic membrane//cell part//oxygen evolving complex//photosystem II//intracellular//extrinsic to membrane
BnaA03g36830D	Inf	8.5561e-48	1.3398e-45	gnl|BL_ORD_ID|281615 sp|Q9LIL4|P24B3_ARATH Transmembrane emp24 domain-containing protein p24beta3 OS=Arabidopsis thaliana GN=At3g22845 PE=2 SV=1//1.34236e-138	228.838	0	14.3084	0	GO:0006810//GO:0051234//GO:0051179//GO:0008150	transport//establishment of localization//localization//biological_process	--	--	GO:0016021//GO:0031224//GO:0044425//GO:0016020//GO:0005575	integral to membrane//intrinsic to membrane//membrane part//membrane//cellular_component
BnaA03g37440D	Inf	1.5671e-06	2.159e-05	gnl|BL_ORD_ID|427676 sp|Q6Q1P4|SMC1_ARATH Structural maintenance of chromosomes protein 1 OS=Arabidopsis thaliana GN=SMC1 PE=2 SV=2//0	15.4255	0	0.1762	0	GO:0006996//GO:0016043//GO:0051276//GO:0008150//GO:0022610//GO:0071840//GO:0007155//GO:0009987	organelle organization//cellular component organization//chromosome organization//biological_process//biological adhesion//cellular component organization or biogenesis//cell adhesion//cellular process	GO:0005488//GO:0016462//GO:0043168//GO:0016817//GO:0043167//GO:0005515//GO:0016818//GO:0016787//GO:0000166//GO:0032550//GO:0005198//GO:0001883//GO:0030554//GO:0017111//GO:0032559//GO:0032555//GO:0001882//GO:0003674//GO:0005524//GO:0016887//GO:0032553//GO:0097159//GO:0035639//GO:0017076//GO:0032549//GO:0003824	binding//pyrophosphatase activity//anion binding//hydrolase activity, acting on acid anhydrides//ion binding//protein binding//hydrolase activity, acting on acid anhydrides, in phosphorus-containing anhydrides//hydrolase activity//nucleotide binding//purine ribonucleoside binding//structural molecule activity//purine nucleoside binding//adenyl nucleotide binding//nucleoside-triphosphatase activit…	GO:0005604//GO:0043226//GO:0044464//GO:0019012//GO:0044424//GO:0005575//GO:0005623//GO:0044421//GO:0043229//GO:0043232//GO:0031012//GO:0044423//GO:0005694//GO:0005622//GO:0005576//GO:0019028//GO:0044420//GO:0005578//GO:0043228//GO:0019031	basement membrane//organelle//cell part//virion//intracellular part//cellular_component//cell//extracellular region part//intracellular organelle//intracellular non-membrane-bounded organelle//extracellular matrix//virion part//chromosome//intracellular//extracellular region//viral capsid//extracellular matrix part//proteinaceous extracellular matrix//non-membrane-bounded organelle//viral envelope
BnaA03g37680D	Inf	2.2501e-13	6.2337e-12	-//-	64.9422	0	9.65188	0	GO:0090304//GO:0043170//GO:0008150//GO:0071704//GO:0006725//GO:0008152//GO:0006139//GO:0034641//GO:0044237//GO:0006270//GO:0009058//GO:0044260//GO:0044238//GO:0009987//GO:0009059//GO:0006807//GO:0006260//GO:0046483//GO:0044249//GO:0034645//GO:0006259//GO:0006261	nucleic acid metabolic process//macromolecule metabolic process//biological_process//organic substance metabolic process//cellular aromatic compound metabolic process//metabolic process//nucleobase-containing compound metabolic process//cellular nitrogen compound metabolic process//cellular metabolic process//DNA-dependent DNA replication initiation//biosynthetic process//cellular macromolecule m…	--	--	--	--
BnaA03g38640D	Inf	1.0711e-27	6.5498e-26	gnl|BL_ORD_ID|194307 sp|O81893|ITPK3_ARATH Inositol-tetrakisphosphate 1-kinase 3 OS=Arabidopsis thaliana GN=ITPK3 PE=2 SV=3//1.29499e-138	87.5907	0	3.88364	0	GO:0005975//GO:0043647//GO:0019637//GO:0006066//GO:0006793//GO:0009987//GO:0044238//GO:0032957//GO:0019751//GO:0044281//GO:0006796//GO:0044237//GO:0008150//GO:0071704//GO:0008152	carbohydrate metabolic process//inositol phosphate metabolic process//organophosphate metabolic process//alcohol metabolic process//phosphorus metabolic process//cellular process//primary metabolic process//inositol trisphosphate metabolic process//polyol metabolic process//small molecule metabolic process//phosphate-containing compound metabolic process//cellular metabolic process//biological_pr…	GO:0046872//GO:0030554//GO:0000287//GO:0032559//GO:0001882//GO:0032555//GO:0016773//GO:0003674//GO:0005524//GO:0052725//GO:0016772//GO:0097159//GO:0035639//GO:0032553//GO:0016740//GO:0017076//GO:0032549//GO:0003824//GO:0051765//GO:0005488//GO:0043169//GO:0051766//GO:0043168//GO:0016301//GO:0043167//GO:0052726//GO:0000166//GO:0032550//GO:0047325//GO:0001883	metal ion binding//adenyl nucleotide binding//magnesium ion binding//adenyl ribonucleotide binding//nucleoside binding//purine ribonucleotide binding//phosphotransferase activity, alcohol group as acceptor//molecular_function//ATP binding//inositol-1,3,4-trisphosphate 6-kinase activity//transferase activity, transferring phosphorus-containing groups//organic cyclic compound binding//purine ribonu…	GO:0044464//GO:0005575//GO:0005623//GO:0005622	cell part//cellular_component//cell//intracellular
BnaA03g40680D	Inf	4.945e-06	6.2997e-05	-//-	12.2426	0	0.468821	0	--	--	--	--	GO:0005575//GO:0019012//GO:0044423//GO:0019033	cellular_component//virion//virion part//viral tegument
BnaA03g42740D	Inf	0.0070903	0.041271	gnl|BL_ORD_ID|168441 sp|Q28BZ2|HINT3_XENTR Histidine triad nucleotide-binding protein 3 OS=Xenopus tropicalis GN=hint3 PE=2 SV=1//2.91174e-18	4.981	0	0.504913	0
BnaA03g43860D	Inf	0.0012465	0.0094018	-//-	6.84903	0	0.855633	0
BnaA03g44090D	Inf	5.9847e-35	5.1593e-33	gnl|BL_ORD_ID|499613 sp|Q9SZ67|WRK19_ARATH Probable WRKY transcription factor 19 OS=Arabidopsis thaliana GN=WRKY19 PE=2 SV=1//4.24886e-154	127.748	0	1.73504	0	GO:0050896//GO:0050789//GO:0008150//GO:0007165//GO:0050794//GO:0051716//GO:0065007//GO:0009987//GO:0007154//GO:0023052	response to stimulus//regulation of biological process//biological_process//signal transduction//regulation of cellular process//cellular response to stimulus//biological regulation//cellular process//cell communication//signaling	GO:0005488//GO:0043168//GO:0005515//GO:0043167//GO:0001883//GO:0032550//GO:0000166//GO:0032559//GO:0030554//GO:0003674//GO:0032555//GO:0001882//GO:0097159//GO:0032553//GO:0032549//GO:0043531//GO:0017076	binding//anion binding//protein binding//ion binding//purine nucleoside binding//purine ribonucleoside binding//nucleotide binding//adenyl ribonucleotide binding//adenyl nucleotide binding//molecular_function//purine ribonucleotide binding//nucleoside binding//organic cyclic compound binding//ribonucleotide binding//ribonucleoside binding//ADP binding//purine nucleotide binding	--	--
BnaA03g44560D	Inf	5.4249e-05	0.00057252	-//-	11.3558	0	2.77025	0
BnaA03g45620D	Inf	0.0012277	0.0092802	gnl|BL_ORD_ID|159247 sp|Q9SXD5|GSXL3_ARATH Flavin-containing monooxygenase FMO GS-OX-like 3 OS=Arabidopsis thaliana GN=At1g62620 PE=2 SV=2//1.36669e-123	6.73791	0	0.332937	0	GO:0055114//GO:0008150//GO:0008152	oxidation-reduction process//biological_process//metabolic process	GO:0050660//GO:0003824//GO:0016709//GO:0097159//GO:0050662//GO:0050661//GO:0003674//GO:0016491//GO:0048037//GO:0000166//GO:0043167//GO:0004499//GO:0043168//GO:0004497//GO:0005488//GO:0016705	flavin adenine dinucleotide binding//catalytic activity//oxidoreductase activity, acting on paired donors, with incorporation or reduction of molecular oxygen, NADH or NADPH as one donor, and incorporation of one atom of oxygen//organic cyclic compound binding//coenzyme binding//NADP binding//molecular_function//oxidoreductase activity//cofactor binding//nucleotide binding//ion binding//flavin-co…	--	--
BnaA03g46260D	Inf	7.616e-13	2.0369e-11	-//-	30.7167	0	6.1149	0
BnaA03g46850D	Inf	6.6225e-15	2.0419e-13	gnl|BL_ORD_ID|53330 sp|Q39067|CCB12_ARATH Cyclin-B1-2 OS=Arabidopsis thaliana GN=CYCB1-2 PE=1 SV=2//3.18599e-19	37.1689	0	3.02347	0	--	--	--	--	GO:0043227//GO:0044464//GO:0005634//GO:0043226//GO:0005575//GO:0044424//GO:0005623//GO:0043229//GO:0005622//GO:0043231	membrane-bounded organelle//cell part//nucleus//organelle//cellular_component//intracellular part//cell//intracellular organelle//intracellular//intracellular membrane-bounded organelle
BnaA03g47000D	Inf	1.0093e-40	1.1421e-38	-//-	167.174	0	44.1834	0
BnaA03g47900D	Inf	1.1429e-17	4.2289e-16	-//-	46.1908	0	4.46644	0	GO:0018130//GO:0034220//GO:0009199//GO:0044281//GO:0009152//GO:0006812//GO:0042455//GO:0006807//GO:0006164//GO:0009058//GO:0044238//GO:0009987//GO:0006793//GO:0046128//GO:0009116//GO:0009145//GO:0019637//GO:0042278//GO:0044271//GO:0051179//GO:0009205//GO:0015992//GO:0044249//GO:0055085//GO:0046483//GO:0055086//GO:0006810//GO:0046034//GO:0051234//GO:0072522//GO:0046390//GO:0042451//GO:0006753//GO:…	heterocycle biosynthetic process//ion transmembrane transport//ribonucleoside triphosphate metabolic process//small molecule metabolic process//purine ribonucleotide biosynthetic process//cation transport//ribonucleoside biosynthetic process//nitrogen compound metabolic process//purine nucleotide biosynthetic process//biosynthetic process//primary metabolic process//cellular process//phosphorus m…	GO:0003674//GO:0022857//GO:0022890//GO:0008324//GO:0022891//GO:0015078//GO:0015077//GO:0005215//GO:0022892//GO:0015075	molecular_function//transmembrane transporter activity//inorganic cation transmembrane transporter activity//cation transmembrane transporter activity//substrate-specific transmembrane transporter activity//hydrogen ion transmembrane transporter activity//monovalent inorganic cation transmembrane transporter activity//transporter activity//substrate-specific transporter activity//ion transmembran…	GO:0031975//GO:0043234//GO:0044422//GO:0005737//GO:0019866//GO:0016469//GO:0005740//GO:0044446//GO:0032991//GO:0044429//GO:0005743//GO:0031967//GO:0031966//GO:0043227//GO:0000276//GO:0043231//GO:0005622//GO:0044455//GO:0031090//GO:0044444//GO:0043229//GO:0005753//GO:0005623//GO:0005575//GO:0044424//GO:0045263//GO:0005739//GO:0033177//GO:0044425//GO:0016020//GO:0045259//GO:0044464//GO:0043226	envelope//protein complex//organelle part//cytoplasm//organelle inner membrane//proton-transporting two-sector ATPase complex//mitochondrial envelope//intracellular organelle part//macromolecular complex//mitochondrial part//mitochondrial inner membrane//organelle envelope//mitochondrial membrane//membrane-bounded organelle//mitochondrial proton-transporting ATP synthase complex, coupling factor …
BnaA03g48320D	Inf	3.4308e-10	7.3546e-09	-//-	23.1645	0	4.43772	0
BnaA03g50790D	Inf	0.0034679	0.022769	-//-	5.70714	0	0.37575	0
BnaA03g52310D	Inf	3.9766e-26	2.2449e-24	gnl|BL_ORD_ID|66835 sp|Q7FRS8|CNBLA_ARATH Calcineurin B-like protein 10 OS=Arabidopsis thaliana GN=CBL10 PE=1 SV=1//6.20661e-117	80.0204	0	5.04766	0	GO:0050789//GO:0050896//GO:0007165//GO:0008150//GO:0050794//GO:0051716//GO:0007154//GO:0023052//GO:0009987//GO:0065007	regulation of biological process//response to stimulus//signal transduction//biological_process//regulation of cellular process//cellular response to stimulus//cell communication//signaling//cellular process//biological regulation	GO:0043169//GO:0005488//GO:0043167//GO:0003674//GO:0005509//GO:0046872	cation binding//binding//ion binding//molecular_function//calcium ion binding//metal ion binding	GO:0005575//GO:0031012//GO:0044421//GO:0005576//GO:0005578	cellular_component//extracellular matrix//extracellular region part//extracellular region//proteinaceous extracellular matrix
BnaA03g54350D	Inf	1.4356e-18	5.6024e-17	-//-	49.7539	0	10.5272	0
BnaA03g56420D	Inf	7.9567e-16	2.6041e-14	gnl|BL_ORD_ID|8597 sp|Q99JW2|ACY1_MOUSE Aminoacylase-1 OS=Mus musculus GN=Acy1 PE=1 SV=1//3.87609e-107	40.1221	0	1.41906	0	GO:0019538//GO:0006508//GO:0043170//GO:0008150//GO:0008152//GO:0071704//GO:0044238	protein metabolic process//proteolysis//macromolecule metabolic process//biological_process//metabolic process//organic substance metabolic process//primary metabolic process	GO:0008233//GO:0016787//GO:0003674//GO:0003824	peptidase activity//hydrolase activity//molecular_function//catalytic activity	--	--
BnaA04g00600D	Inf	1.6612e-05	0.00019396	gnl|BL_ORD_ID|11095 sp|Q9M373|AGP20_ARATH Arabinogalactan peptide 20 OS=Arabidopsis thaliana GN=AGP20 PE=3 SV=1//1.78022e-24	11.0874	0	2.20568	0
BnaA04g08490D	Inf	1.304e-27	7.9215e-26	gnl|BL_ORD_ID|516122 sp|Q9SND9|Y3028_ARATH Uncharacterized acetyltransferase At3g50280 OS=Arabidopsis thaliana GN=At3g50280 PE=3 SV=1//4.46885e-164	203.007	0	6.89672	0	--	--	GO:0003674//GO:0016740//GO:0003824//GO:0016746//GO:0016747	molecular_function//transferase activity//catalytic activity//transferase activity, transferring acyl groups//transferase activity, transferring acyl groups other than amino-acyl groups	--	--
BnaA04g08500D	Inf	0.0034232	0.022508	gnl|BL_ORD_ID|152289 sp|Q3E9A4|GLYT5_ARATH Probable glycosyltransferase At5g20260 OS=Arabidopsis thaliana GN=At5g20260 PE=3 SV=3//1.23451e-09	5.74089	0	2.07226	0
BnaA04g10040D	Inf	4.0311e-11	9.4407e-10	gnl|BL_ORD_ID|419059 sp|Q8H780|SCP13_ARATH Serine carboxypeptidase-like 13 OS=Arabidopsis thaliana GN=SCPL13 PE=2 SV=2//0	25.6484	0	0.759829	0	GO:0019538//GO:0006508//GO:0043170//GO:0008150//GO:0071704//GO:0008152//GO:0044238	protein metabolic process//proteolysis//macromolecule metabolic process//biological_process//organic substance metabolic process//metabolic process//primary metabolic process	GO:0008238//GO:0004180//GO:0008233//GO:0070008//GO:0016787//GO:0070011//GO:0017171//GO:0008236//GO:0003674//GO:0004185//GO:0003824	exopeptidase activity//carboxypeptidase activity//peptidase activity//serine-type exopeptidase activity//hydrolase activity//peptidase activity, acting on L-amino acid peptides//serine hydrolase activity//serine-type peptidase activity//molecular_function//serine-type carboxypeptidase activity//catalytic activity	GO:0031224//GO:0016020//GO:0044425//GO:0005575//GO:0016021	intrinsic to membrane//membrane//membrane part//cellular_component//integral to membrane
BnaA04g11630D	Inf	0.0018376	0.013193	gnl|BL_ORD_ID|300307 sp|Q9LRQ8|PMAT2_ARATH Phenolic glucoside malonyltransferase 2 OS=Arabidopsis thaliana GN=PMAT2 PE=1 SV=1//4.96481e-139	6.24232	0	0.188931	0	--	--	GO:0003824//GO:0016746//GO:0016740//GO:0003674//GO:0016747	catalytic activity//transferase activity, transferring acyl groups//transferase activity//molecular_function//transferase activity, transferring acyl groups other than amino-acyl groups	GO:0005576//GO:0005575	extracellular region//cellular_component
BnaA04g12250D	Inf	3.7736e-11	8.8546e-10	-//-	25.8756	0	1.50927	0
BnaA04g13710D	Inf	3.2077e-16	1.0821e-14	gnl|BL_ORD_ID|57267 sp|Q8LPK5|CESA8_ARATH Cellulose synthase A catalytic subunit 8 [UDP-forming] OS=Arabidopsis thaliana GN=CESA8 PE=1 SV=1//8.65937e-115	50.6704	0	3.01905	0	GO:0060255//GO:2001141//GO:0080090//GO:0016070//GO:0006810//GO:0031326//GO:0051234//GO:0044249//GO:0046483//GO:0055114//GO:0034645//GO:0051179//GO:0050794//GO:2000112//GO:0044271//GO:0046907//GO:0051171//GO:0051649//GO:0032774//GO:0010467//GO:0008104//GO:0009987//GO:0044238//GO:0034613//GO:0044260//GO:0070727//GO:0065007//GO:0009058//GO:0006807//GO:0009059//GO:0018130//GO:0010556//GO:0006886//GO:…	regulation of macromolecule metabolic process//regulation of RNA biosynthetic process//regulation of primary metabolic process//RNA metabolic process//transport//regulation of cellular biosynthetic process//establishment of localization//cellular biosynthetic process//heterocycle metabolic process//oxidation-reduction process//cellular macromolecule biosynthetic process//localization//regulation …	GO:0046872//GO:0016491//GO:0017016//GO:0008270//GO:0003674//GO:0047134//GO:0017137//GO:0016667//GO:0003824//GO:0005488//GO:0043169//GO:0016668//GO:0003700//GO:0001071//GO:0031267//GO:0051020//GO:0043167//GO:0046914//GO:0005515//GO:0019899//GO:0016651	metal ion binding//oxidoreductase activity//Ras GTPase binding//zinc ion binding//molecular_function//protein-disulfide reductase activity//Rab GTPase binding//oxidoreductase activity, acting on a sulfur group of donors//catalytic activity//binding//cation binding//oxidoreductase activity, acting on a sulfur group of donors, NAD or NADP as acceptor//sequence-specific DNA binding transcription fac…	GO:0005576//GO:0033647//GO:0044215//GO:0044217//GO:0043657//GO:0033643//GO:0042025//GO:0018995//GO:0033646//GO:0044464//GO:0033648//GO:0044216//GO:0005575//GO:0043656//GO:0005623//GO:0043245//GO:0044421//GO:0005622	extracellular region//host intracellular organelle//other organism//other organism part//host cell//host cell part//host cell nucleus//host//host intracellular part//cell part//host intracellular membrane-bounded organelle//other organism cell//cellular_component//intracellular region of host//cell//extraorganismal space//extracellular region part//intracellular
BnaA04g14010D	Inf	1.3323e-29	8.9606e-28	gnl|BL_ORD_ID|27997 sp|Q3EBM5|ASPR1_ARATH Probable aspartic protease At2g35615 OS=Arabidopsis thaliana GN=At2g35615 PE=3 SV=1//2.07123e-40	143.453	0	4.34539	0	GO:0006508//GO:0043170//GO:0008150//GO:0008152//GO:0071704//GO:0019538//GO:0044238	proteolysis//macromolecule metabolic process//biological_process//metabolic process//organic substance metabolic process//protein metabolic process//primary metabolic process	GO:0004175//GO:0016787//GO:0070011//GO:0070001//GO:0004190//GO:0008233//GO:0003824//GO:0003674	endopeptidase activity//hydrolase activity//peptidase activity, acting on L-amino acid peptides//aspartic-type peptidase activity//aspartic-type endopeptidase activity//peptidase activity//catalytic activity//molecular_function	--	--
BnaA04g15630D	Inf	6.4575e-46	9.2448e-44	gnl|BL_ORD_ID|125915 sp|Q9SMT9|FBD9_ARATH FBD-associated F-box protein At3g49020 OS=Arabidopsis thaliana GN=At3g49020 PE=2 SV=1//0	209.928	0	6.0175	0	--	--	GO:0003674//GO:0005488//GO:0005515	molecular_function//binding//protein binding	--	--
BnaA04g16040D	Inf	2.1064e-07	3.2665e-06	-//-	15.744	0	3.67843	0
BnaA04g16980D	Inf	1.2282e-05	0.00014672	-//-	11.3682	0	0.365531	0
BnaA04g17000D	Inf	1.0964e-08	2.0081e-07	-//-	19.0192	0	0.410069	0
BnaA04g19320D	Inf	0.0017585	0.012725	gnl|BL_ORD_ID|126306 sp|O22780|FBT9_ARATH Probable folate-biopterin transporter 9, chloroplastic OS=Arabidopsis thaliana GN=At2g33280 PE=3 SV=2//0	6.35591	0	0.214399	0	GO:0008150//GO:0051179//GO:0055085//GO:0051234//GO:0006810//GO:0009987	biological_process//localization//transmembrane transport//establishment of localization//transport//cellular process	--	--	GO:0005575//GO:0044425//GO:0016020//GO:0031224//GO:0016021	cellular_component//membrane part//membrane//intrinsic to membrane//integral to membrane
BnaA04g19350D	Inf	0.00044942	0.0038322	gnl|BL_ORD_ID|376213 sp|Q9C9H7|RLP12_ARATH Receptor-like protein 12 OS=Arabidopsis thaliana GN=RLP12 PE=2 SV=2//1.77898e-16	7.71601	0	0.143554	0	--	--	GO:0003674//GO:0005515//GO:0005488	molecular_function//protein binding//binding	--	--
BnaA04g22250D	Inf	0.00045426	0.0038677	gnl|BL_ORD_ID|218441 sp|P68179|LT01_HORVU Low temperature-induced protein lt101.1 OS=Hordeum vulgare GN=LT101.1 PE=2 SV=1//4.54011e-24	10.8791	0	2.69664	0	--	--	--	--	GO:0016021//GO:0005575//GO:0031224//GO:0016020//GO:0044425	integral to membrane//cellular_component//intrinsic to membrane//membrane//membrane part
BnaA04g22270D	Inf	1.2758e-15	4.1296e-14	gnl|BL_ORD_ID|165007 sp|P49294|HEM12_ARATH Glutamyl-tRNA reductase 2, chloroplastic OS=Arabidopsis thaliana GN=HEMA2 PE=2 SV=2//6.14549e-19	39.4387	0	4.39497	0	GO:0006725//GO:0071704//GO:0008152//GO:0033013//GO:0008150//GO:0019438//GO:0033014//GO:0034641//GO:0044237//GO:0018130//GO:0006807//GO:0009058//GO:0009987//GO:0044271//GO:0055114//GO:0046483//GO:0044249	cellular aromatic compound metabolic process//organic substance metabolic process//metabolic process//tetrapyrrole metabolic process//biological_process//aromatic compound biosynthetic process//tetrapyrrole biosynthetic process//cellular nitrogen compound metabolic process//cellular metabolic process//heterocycle biosynthetic process//nitrogen compound metabolic process//biosynthetic process//cel…	GO:0000166//GO:0005488//GO:0003824//GO:0008883//GO:0097159//GO:0003674//GO:0016903//GO:0050661//GO:0050662//GO:0016620//GO:0048037//GO:0016491	nucleotide binding//binding//catalytic activity//glutamyl-tRNA reductase activity//organic cyclic compound binding//molecular_function//oxidoreductase activity, acting on the aldehyde or oxo group of donors//NADP binding//coenzyme binding//oxidoreductase activity, acting on the aldehyde or oxo group of donors, NAD or NADP as acceptor//cofactor binding//oxidoreductase activity	--	--
BnaA04g22870D	Inf	7.1346e-15	2.1915e-13	gnl|BL_ORD_ID|420109 sp|Q9US02|SDHF1_SCHPO Succinate dehydrogenase assembly factor 1 homolog, mitochondrial OS=Schizosaccharomyces pombe (strain 972 / ATCC 24843) GN=SPAC664.12c PE=3 SV=1//6.80592e-10	36.8718	0	5.98407	0
BnaA04g23170D	Inf	5.921e-31	4.2343e-29	gnl|BL_ORD_ID|194564 sp|O80948|JAL23_ARATH Jacalin-related lectin 23 OS=Arabidopsis thaliana GN=JAL23 PE=1 SV=1//3.59278e-21	104.275	0	6.89211	0
BnaA04g24370D	Inf	0.0048272	0.030034	gnl|BL_ORD_ID|47221 sp|Q42798|C93A1_SOYBN 3,9-dihydroxypterocarpan 6A-monooxygenase OS=Glycine max GN=CYP93A1 PE=1 SV=1//8.15613e-137	5.41156	0	0.145329	0	GO:0055114//GO:0008150//GO:0008152	oxidation-reduction process//biological_process//metabolic process	GO:0005506//GO:0003824//GO:0020037//GO:0097159//GO:0003674//GO:0016491//GO:0046872//GO:0046906//GO:0043167//GO:0046914//GO:0005488//GO:0043169//GO:0016705	iron ion binding//catalytic activity//heme binding//organic cyclic compound binding//molecular_function//oxidoreductase activity//metal ion binding//tetrapyrrole binding//ion binding//transition metal ion binding//binding//cation binding//oxidoreductase activity, acting on paired donors, with incorporation or reduction of molecular oxygen	--	--
BnaA04g24380D	Inf	2.5019e-34	2.0809e-32	gnl|BL_ORD_ID|66732 sp|Q6NPP4|CMTA2_ARATH Calmodulin-binding transcription activator 2 OS=Arabidopsis thaliana GN=CMTA2 PE=1 SV=1//3.26661e-22	123.574	0	12.403	0
BnaA04g27840D	Inf	4.2333e-31	3.0541e-29	gnl|BL_ORD_ID|519272 sp|O82500|Y4117_ARATH Putative disease resistance protein At4g11170 OS=Arabidopsis thaliana GN=At4g11170 PE=2 SV=1//4.51696e-14	105.363	0	1.23673	0	GO:0050896//GO:0050789//GO:0007165//GO:0008150//GO:0050794//GO:0051716//GO:0065007//GO:0009987//GO:0007154//GO:0023052	response to stimulus//regulation of biological process//signal transduction//biological_process//regulation of cellular process//cellular response to stimulus//biological regulation//cellular process//cell communication//signaling	GO:0004386//GO:0016462//GO:0005488//GO:0016817//GO:0043168//GO:0016787//GO:0005515//GO:0016818//GO:0043167//GO:0001883//GO:0003724//GO:0032550//GO:0000166//GO:0032559//GO:0003723//GO:0017111//GO:0030554//GO:0005524//GO:0003674//GO:0001882//GO:0032555//GO:0097159//GO:0035639//GO:0032553//GO:0016887//GO:0003824//GO:0032549//GO:0017076//GO:0003676//GO:0043531	helicase activity//pyrophosphatase activity//binding//hydrolase activity, acting on acid anhydrides//anion binding//hydrolase activity//protein binding//hydrolase activity, acting on acid anhydrides, in phosphorus-containing anhydrides//ion binding//purine nucleoside binding//RNA helicase activity//purine ribonucleoside binding//nucleotide binding//adenyl ribonucleotide binding//RNA binding//nucl…	--	--
BnaA04g28050D	Inf	3.3344e-26	1.8925e-24	gnl|BL_ORD_ID|125913 sp|Q84X02|FBD7_ARATH FBD-associated F-box protein At2g26860 OS=Arabidopsis thaliana GN=At2g26860 PE=2 SV=2//7.74199e-150	80.4139	0	2.71231	0	GO:0008150//GO:0051704//GO:0009987//GO:0042710	biological_process//multi-organism process//cellular process//biofilm formation	GO:0005515//GO:0005488//GO:0003674	protein binding//binding//molecular_function	--	--
BnaA04g28230D	Inf	7.232e-21	3.1843e-19	gnl|BL_ORD_ID|125962 sp|Q9XIR1|FBK27_ARATH F-box/kelch-repeat protein At1g64840 OS=Arabidopsis thaliana GN=At1g64840 PE=2 SV=2//1.05999e-08	58.1171	0	2.00938	0	--	--	GO:0005488//GO:0005515//GO:0003674	binding//protein binding//molecular_function	--	--
BnaA04g28350D	Inf	7.5683e-07	1.0903e-05	-//-	14.249	0	2.1043	0
BnaA04g28600D	Inf	6.1572e-17	2.172e-15	gnl|BL_ORD_ID|159182 sp|Q9ZW27|GSTU4_ARATH Glutathione S-transferase U4 OS=Arabidopsis thaliana GN=GSTU4 PE=1 SV=1//1.91669e-137	43.9504	0	2.68403	0	--	--	GO:0003674//GO:0003824//GO:0005488//GO:0016817//GO:0016787//GO:0005515	molecular_function//catalytic activity//binding//hydrolase activity, acting on acid anhydrides//hydrolase activity//protein binding	--	--
BnaA04g28980D	Inf	4.3807e-19	1.7495e-17	gnl|BL_ORD_ID|521494 sp|C0LGT1|Y5129_ARATH Probable LRR receptor-like serine/threonine-protein kinase At5g10290 OS=Arabidopsis thaliana GN=At5g10290 PE=2 SV=1//9.95069e-38	51.3545	0	2.76834	0	GO:0051234//GO:0006810//GO:0051179//GO:0008104//GO:0071702//GO:0015031//GO:0033036//GO:0008150//GO:0045184	establishment of localization//transport//localization//protein localization//organic substance transport//protein transport//macromolecule localization//biological_process//establishment of protein localization	--	--	--	--
BnaA05g05980D	Inf	2.5684e-06	3.4172e-05	gnl|BL_ORD_ID|3238 sp|O80946|AB1G_ARATH ABC transporter G family member 1 OS=Arabidopsis thaliana GN=ABCG1 PE=2 SV=1//9.95171e-32	12.9802	0	1.97115	0
BnaA05g08690D	Inf	1.5962e-17	5.8383e-16	-//-	46.0021	0	5.16188	0
BnaA05g09220D	Inf	0.0049593	0.030716	-//-	5.3416	0	0.453268	0	GO:0051171//GO:0009058//GO:0065007//GO:0044260//GO:0032505//GO:0044238//GO:0009987//GO:0010467//GO:0032774//GO:0009059//GO:0006807//GO:0010556//GO:0018130//GO:2001141//GO:0060255//GO:0051301//GO:0022610//GO:0031326//GO:0016070//GO:0000910//GO:0080090//GO:0046483//GO:0044249//GO:0044085//GO:0071840//GO:0044271//GO:0007155//GO:2000112//GO:0050794//GO:0034645//GO:0090304//GO:0022607//GO:0034654//GO:…	regulation of nitrogen compound metabolic process//biosynthetic process//biological regulation//cellular macromolecule metabolic process//reproduction of a single-celled organism//primary metabolic process//cellular process//gene expression//RNA biosynthetic process//macromolecule biosynthetic process//nitrogen compound metabolic process//regulation of macromolecule biosynthetic process//heterocy…	GO:0003674//GO:0001071//GO:0005515//GO:0005488//GO:0003700	molecular_function//nucleic acid binding transcription factor activity//protein binding//binding//sequence-specific DNA binding transcription factor activity	GO:0005578//GO:0005737//GO:0005576//GO:0044420//GO:0044421//GO:0031012//GO:0005622//GO:0005604//GO:0044464//GO:0005575//GO:0044424//GO:0005623	proteinaceous extracellular matrix//cytoplasm//extracellular region//extracellular matrix part//extracellular region part//extracellular matrix//intracellular//basement membrane//cell part//cellular_component//intracellular part//cell
BnaA05g09420D	Inf	0.0036211	0.023602	gnl|BL_ORD_ID|50690 sp|Q96PB1|CASD1_HUMAN CAS1 domain-containing protein 1 OS=Homo sapiens GN=CASD1 PE=2 SV=1//9.35339e-19	5.59602	0	0.394177	0
BnaA05g09460D	Inf	0.00029689	0.002652	gnl|BL_ORD_ID|376213 sp|Q9C9H7|RLP12_ARATH Receptor-like protein 12 OS=Arabidopsis thaliana GN=RLP12 PE=2 SV=2//8.21627e-32	8.22732	0	0.188478	0	--	--	GO:0003674//GO:0005515//GO:0005488	molecular_function//protein binding//binding	--	--
BnaA05g09850D	Inf	0.00067059	0.0054743	-//-	7.21548	0	1.27136	0
BnaA05g12570D	Inf	8.7836e-16	2.8684e-14	-//-	39.7139	0	8.16984	0
BnaA05g13690D	Inf	0.00011888	0.0011661	-//-	9.04729	0	1.13523	0
BnaA05g13830D	Inf	1.1625e-32	8.9119e-31	gnl|BL_ORD_ID|433114 sp|Q9SEU4|SRC33_ARATH Serine/arginine-rich SC35-like splicing factor SCL33 OS=Arabidopsis thaliana GN=SCL33 PE=1 SV=1//9.56069e-76	114.186	0	4.92445	0	--	--	GO:0005488//GO:0003674//GO:0003676//GO:0097159	binding//molecular_function//nucleic acid binding//organic cyclic compound binding	--	--
BnaA05g15430D	Inf	1.0628e-06	1.4984e-05	gnl|BL_ORD_ID|382374 sp|Q92834|RPGR_HUMAN X-linked retinitis pigmentosa GTPase regulator OS=Homo sapiens GN=RPGR PE=1 SV=2//1.03737e-06	14.9083	0	1.47254	0
BnaA05g15670D	Inf	8.418e-05	0.00085192	gnl|BL_ORD_ID|124287 sp|P46312|FAD6C_ARATH Omega-6 fatty acid desaturase, chloroplastic OS=Arabidopsis thaliana GN=FAD6 PE=2 SV=2//3.77304e-41	9.42435	0	1.36008	0	GO:0044238//GO:0008150//GO:0071704//GO:0008152//GO:0006629	primary metabolic process//biological_process//organic substance metabolic process//metabolic process//lipid metabolic process	--	--	--	--
BnaA05g15680D	Inf	0.0049356	0.0306	-//-	5.35395	0	1.01099	0
BnaA05g18050D	Inf	4.2256e-12	1.0643e-10	gnl|BL_ORD_ID|74430 sp|Q9LT77|CPR1_ARATH Probable cysteine proteinase At3g19400 OS=Arabidopsis thaliana GN=At3g19400 PE=2 SV=1//1.69561e-19	29.4785	0	4.29529	0	GO:0044238//GO:0019538//GO:0008150//GO:0008152//GO:0071704//GO:0006508//GO:0043170	primary metabolic process//protein metabolic process//biological_process//metabolic process//organic substance metabolic process//proteolysis//macromolecule metabolic process	GO:0003674//GO:0003824//GO:0008234//GO:0008233//GO:0070011//GO:0016787	molecular_function//catalytic activity//cysteine-type peptidase activity//peptidase activity//peptidase activity, acting on L-amino acid peptides//hydrolase activity	--	--
BnaA05g18060D	Inf	1.315e-06	1.8305e-05	gnl|BL_ORD_ID|521970 sp|Q8RY18|Y5436_ARATH MATH domain-containing protein At5g43560 OS=Arabidopsis thaliana GN=At5g43560 PE=1 SV=1//1.69018e-42	13.7763	0	0.856649	0
BnaA05g18890D	Inf	9.4866e-12	2.3325e-10	-//-	53.3297	0	5.97908	0	GO:0030001//GO:0006811//GO:0008150//GO:0051234//GO:0006810//GO:0051179//GO:0006812	metal ion transport//ion transport//biological_process//establishment of localization//transport//localization//cation transport	GO:0043169//GO:0005488//GO:0043167//GO:0046872//GO:0003674	cation binding//binding//ion binding//metal ion binding//molecular_function	--	--
BnaA05g19450D	Inf	1.1008e-10	2.4702e-09	gnl|BL_ORD_ID|480401 sp|Q9LSY6|U71B6_ARATH UDP-glycosyltransferase 71B6 OS=Arabidopsis thaliana GN=UGT71B6 PE=1 SV=1//3.39521e-147	24.6044	0	1.17969	0	GO:0044238//GO:0009987//GO:0030258//GO:0005975//GO:0071704//GO:0008152//GO:0008150//GO:0030259//GO:0044237//GO:0070085//GO:0006629//GO:0044255	primary metabolic process//cellular process//lipid modification//carbohydrate metabolic process//organic substance metabolic process//metabolic process//biological_process//lipid glycosylation//cellular metabolic process//glycosylation//lipid metabolic process//cellular lipid metabolic process	GO:0003824//GO:0016758//GO:0016740//GO:0003674//GO:0016757//GO:0005488//GO:0030246	catalytic activity//transferase activity, transferring hexosyl groups//transferase activity//molecular_function//transferase activity, transferring glycosyl groups//binding//carbohydrate binding	--	--
BnaA05g21120D	Inf	3.5472e-14	1.0412e-12	gnl|BL_ORD_ID|296854 sp|Q0R4F1|PIF1_XENLA ATP-dependent DNA helicase PIF1 OS=Xenopus laevis GN=pif1 PE=2 SV=1//1.06819e-11	34.9245	0	3.17004	0	GO:0006139//GO:0016043//GO:0060249//GO:0044237//GO:0034641//GO:0050896//GO:0006996//GO:0033554//GO:0032200//GO:0008150//GO:0008152//GO:0006950//GO:0071704//GO:0006725//GO:0090304//GO:0043170//GO:0051276//GO:0051716//GO:0071840//GO:0046483//GO:0006259//GO:0042592//GO:0065008//GO:0000723//GO:0006974//GO:0006807//GO:0006281//GO:0065007//GO:0009987//GO:0044238//GO:0044260	nucleobase-containing compound metabolic process//cellular component organization//anatomical structure homeostasis//cellular metabolic process//cellular nitrogen compound metabolic process//response to stimulus//organelle organization//cellular response to stress//telomere organization//biological_process//metabolic process//response to stress//organic substance metabolic process//cellular aroma…	GO:0016817//GO:0043168//GO:0004386//GO:0016462//GO:0005488//GO:0032550//GO:0000166//GO:0001883//GO:0043167//GO:0003678//GO:0016787//GO:0016818//GO:0001882//GO:0032555//GO:0005524//GO:0003674//GO:0030554//GO:0032559//GO:0017111//GO:0017076//GO:0003824//GO:0032549//GO:0035639//GO:0097159//GO:0032553	hydrolase activity, acting on acid anhydrides//anion binding//helicase activity//pyrophosphatase activity//binding//purine ribonucleoside binding//nucleotide binding//purine nucleoside binding//ion binding//DNA helicase activity//hydrolase activity//hydrolase activity, acting on acid anhydrides, in phosphorus-containing anhydrides//nucleoside binding//purine ribonucleotide binding//ATP binding//m…	--	--
BnaA05g25990D	Inf	6.4159e-08	1.0651e-06	gnl|BL_ORD_ID|534342 sp|Q9Y7K5|YGI3_SCHPO Uncharacterized WD repeat-containing protein C2A9.03 OS=Schizosaccharomyces pombe (strain 972 / ATCC 24843) GN=SPBC2A9.03 PE=3 SV=2//2.18621e-27	17.0317	0	0.717231	0	--	--	GO:0005515//GO:0005488//GO:0003674	protein binding//binding//molecular_function	--	--
BnaA05g26030D	Inf	1.554e-15	4.9991e-14	-//-	39.2617	0	9.34323	0
BnaA05g30480D	Inf	0.00091204	0.0071724	-//-	6.96106	0	0.811779	0
BnaA05g34600D	Inf	1.293e-16	4.454e-15	gnl|BL_ORD_ID|245804 sp|O80632|MTP11_ARATH Metal tolerance protein 11 OS=Arabidopsis thaliana GN=MTP11 PE=2 SV=1//0	42.6785	0	1.49272	0	GO:0008150//GO:0006811//GO:0009987//GO:0006812//GO:0006810//GO:0051234//GO:0051179//GO:0055085	biological_process//ion transport//cellular process//cation transport//transport//establishment of localization//localization//transmembrane transport	GO:0008324//GO:0022891//GO:0022892//GO:0015075//GO:0005215//GO:0022857//GO:0003674	cation transmembrane transporter activity//substrate-specific transmembrane transporter activity//substrate-specific transporter activity//ion transmembrane transporter activity//transporter activity//transmembrane transporter activity//molecular_function	GO:0044425//GO:0016020//GO:0031224//GO:0005575//GO:0016021	membrane part//membrane//intrinsic to membrane//cellular_component//integral to membrane
BnaA05g34890D	Inf	0.0035701	0.023323	-//-	5.63224	0	0.958401	0
BnaA05g35900D	Inf	0.0032775	0.021683	gnl|BL_ORD_ID|521568 sp|C0LGG3|Y5182_ARATH Probable LRR receptor-like serine/threonine-protein kinase At1g51820 OS=Arabidopsis thaliana GN=At1g51820 PE=2 SV=1//0	24.5779	0	0.3986	0	GO:0006793//GO:0044267//GO:0009987//GO:0044238//GO:0044260//GO:0043412//GO:0006468//GO:0006464//GO:0043170//GO:0008150//GO:0071704//GO:0008152//GO:0006796//GO:0019538//GO:0044237//GO:0016310	phosphorus metabolic process//cellular protein metabolic process//cellular process//primary metabolic process//cellular macromolecule metabolic process//macromolecule modification//protein phosphorylation//protein modification process//macromolecule metabolic process//biological_process//organic substance metabolic process//metabolic process//phosphate-containing compound metabolic process//prote…	GO:0016772//GO:0097159//GO:0035639//GO:0032553//GO:0016740//GO:0017076//GO:0003824//GO:0032549//GO:0030554//GO:0032559//GO:0016773//GO:0032555//GO:0001882//GO:0003674//GO:0005524//GO:0043167//GO:0005515//GO:0004672//GO:0032550//GO:0000166//GO:0001883//GO:0005488//GO:0043168//GO:0016301	transferase activity, transferring phosphorus-containing groups//organic cyclic compound binding//purine ribonucleoside triphosphate binding//ribonucleotide binding//transferase activity//purine nucleotide binding//catalytic activity//ribonucleoside binding//adenyl nucleotide binding//adenyl ribonucleotide binding//phosphotransferase activity, alcohol group as acceptor//purine ribonucleotide bind…	--	--
BnaA06g01440D	Inf	5.0052e-34	4.1257e-32	-//-	122.228	0	10.9381	0
BnaA06g03380D	Inf	6.5598e-55	1.3844e-52	gnl|BL_ORD_ID|293018 sp|Q9C5J7|PFKA7_ARATH ATP-dependent 6-phosphofructokinase 7 OS=Arabidopsis thaliana GN=PFK7 PE=1 SV=1//8.40342e-19	307.542	0	25.657	0
BnaA06g05960D	Inf	4.4064e-05	0.00047271	-//-	10.0731	0	5.80181	0
BnaA06g05970D	Inf	6.4517e-41	7.4619e-39	-//-	169.071	0	34.7189	0
BnaA06g07780D	Inf	2.8026e-08	4.874e-07	gnl|BL_ORD_ID|219264 sp|Q9LPV9|LWD1_ARATH WD repeat-containing protein LWD1 OS=Arabidopsis thaliana GN=LWD1 PE=2 SV=1//8.84356e-10	17.8411	0	3.60115	0
BnaA06g08240D	Inf	0.0017814	0.012862	gnl|BL_ORD_ID|201962 sp|Q6PDK2|KMT2D_MOUSE Histone-lysine N-methyltransferase 2D OS=Mus musculus GN=Kmt2d PE=1 SV=2//1.03228e-06	6.32217	0	0.299449	0	--	--	GO:0005515//GO:0005488//GO:0003674	protein binding//binding//molecular_function	--	--
BnaA06g08790D	Inf	2.2797e-22	1.075e-20	gnl|BL_ORD_ID|126987 sp|Q56XS8|FDL2_ARATH F-box/FBD/LRR-repeat protein At1g13780 OS=Arabidopsis thaliana GN=At1g13780 PE=2 SV=1//4.18468e-161	63.9667	0	1.9176	0	--	--	GO:0005488//GO:0005515//GO:0003674	binding//protein binding//molecular_function	--	--
BnaA06g09310D	Inf	0.0006444	0.0052838	gnl|BL_ORD_ID|305066 sp|Q9M9R6|PPR43_ARATH Pentatricopeptide repeat-containing protein At1g14470 OS=Arabidopsis thaliana GN=PCMP-A4 PE=2 SV=2//8.4357e-10	7.31919	0	0.662617	0
BnaA06g09320D	Inf	7.3212e-07	1.0572e-05	-//-	14.3453	0	1.44457	0	--	--	GO:0003674//GO:0008168//GO:0003824//GO:0016740//GO:0005488//GO:0016741//GO:0005515	molecular_function//methyltransferase activity//catalytic activity//transferase activity//binding//transferase activity, transferring one-carbon groups//protein binding	--	--
BnaA06g09330D	Inf	6.0664e-17	2.142e-15	-//-	44.0155	0	3.12012	0
BnaA06g10170D	Inf	1.4801e-93	3.7483e-90	-//-	1430.43	0	277.721	0	GO:0051179//GO:0006810//GO:0051234//GO:0006817//GO:0006820//GO:0008150//GO:0006811//GO:0015698	localization//transport//establishment of localization//phosphate ion transport//anion transport//biological_process//ion transport//inorganic anion transport	--	--	--	--
BnaA06g10800D	Inf	0.00019759	0.0018425	gnl|BL_ORD_ID|491193 sp|Q9SYC9|VAP14_ARATH Vesicle-associated protein 1-4 OS=Arabidopsis thaliana GN=PVA14 PE=2 SV=1//1.76779e-50	8.85048	0	0.318796	0	GO:0050789//GO:0050896//GO:0007165//GO:0008150//GO:0051716//GO:0050794//GO:0023052//GO:0007154//GO:0065007//GO:0009987	regulation of biological process//response to stimulus//signal transduction//biological_process//cellular response to stimulus//regulation of cellular process//signaling//cell communication//biological regulation//cellular process	GO:0005488//GO:0005515//GO:0003674	binding//protein binding//molecular_function	--	--
BnaA06g13190D	Inf	7.558e-49	1.2335e-46	-//-	238.654	0	53.7605	0
BnaA06g13290D	Inf	2.0474e-08	3.6259e-07	-//-	18.2329	0	0.923971	0	--	--	GO:0003674//GO:0003676//GO:0097159//GO:0003677//GO:0005488	molecular_function//nucleic acid binding//organic cyclic compound binding//DNA binding//binding	--	--
BnaA06g14030D	Inf	0.00064501	0.005287	gnl|BL_ORD_ID|38810 sp|P33083|AX6B_SOYBN Auxin-induced protein 6B OS=Glycine max PE=2 SV=1//4.25629e-14	7.31672	0	0.664053	0
BnaA06g14090D	Inf	6.8761e-67	2.7596e-64	gnl|BL_ORD_ID|19640 sp|Q94JM3|ARFB_ARATH Auxin response factor 2 OS=Arabidopsis thaliana GN=ARF2 PE=1 SV=2//3.87219e-70	498.112	0	27.472	0	--	--	GO:0005488//GO:0003676//GO:0003677//GO:0097159//GO:0003674	binding//nucleic acid binding//DNA binding//organic cyclic compound binding//molecular_function	--	--
BnaA06g15580D	Inf	1.2428e-12	3.2657e-11	gnl|BL_ORD_ID|281618 sp|Q8RWM6|P24D5_ARATH Transmembrane emp24 domain-containing protein p24delta5 OS=Arabidopsis thaliana GN=At1g21900 PE=1 SV=1//2.37649e-21	30.1403	0	2.49395	0	GO:0055085//GO:0051179//GO:0051234//GO:0006810//GO:0006812//GO:0009987//GO:0030001//GO:0006811//GO:0008150	transmembrane transport//localization//establishment of localization//transport//cation transport//cellular process//metal ion transport//ion transport//biological_process	GO:0003674//GO:0022857//GO:0005215//GO:0046873//GO:0015075//GO:0022892//GO:0022891//GO:0008324	molecular_function//transmembrane transporter activity//transporter activity//metal ion transmembrane transporter activity//ion transmembrane transporter activity//substrate-specific transporter activity//substrate-specific transmembrane transporter activity//cation transmembrane transporter activity	GO:0016021//GO:0005575//GO:0031224//GO:0044425//GO:0016020	integral to membrane//cellular_component//intrinsic to membrane//membrane part//membrane
BnaA06g15680D	Inf	0.001792	0.012925	-//-	17.575	0	2.55466	0	GO:0009059//GO:0006807//GO:0048519//GO:0010556//GO:0018130//GO:2000113//GO:0051171//GO:0051172//GO:0065007//GO:0009058//GO:0044238//GO:0009987//GO:0044260//GO:0032774//GO:0010467//GO:0010629//GO:0009890//GO:0046483//GO:0010605//GO:0044249//GO:2000112//GO:0044271//GO:0050794//GO:0034645//GO:2001141//GO:0060255//GO:0016070//GO:0051253//GO:0080090//GO:0031326//GO:0010558//GO:0031323//GO:0019222//GO:…	macromolecule biosynthetic process//nitrogen compound metabolic process//negative regulation of biological process//regulation of macromolecule biosynthetic process//heterocycle biosynthetic process//negative regulation of cellular macromolecule biosynthetic process//regulation of nitrogen compound metabolic process//negative regulation of nitrogen compound metabolic process//biological regulatio…	GO:0003676//GO:0097159//GO:0003677//GO:0003674//GO:0005488	nucleic acid binding//organic cyclic compound binding//DNA binding//molecular_function//binding	--	--
BnaA06g18680D	Inf	1.8033e-06	2.4612e-05	-//-	13.4306	0	0.580065	0
BnaA06g22990D	Inf	0.0070903	0.041271	-//-	4.981	0	0.960737	0	GO:0055114//GO:0008150//GO:0008152	oxidation-reduction process//biological_process//metabolic process	GO:0016491//GO:0003674//GO:0051536//GO:0003824//GO:0016679//GO:0005488//GO:0051537//GO:0051540//GO:0009496	oxidoreductase activity//molecular_function//iron-sulfur cluster binding//catalytic activity//oxidoreductase activity, acting on diphenols and related substances as donors//binding//2 iron, 2 sulfur cluster binding//metal cluster binding//plastoquinol-plastocyanin reductase activity	GO:0009579//GO:0044436//GO:0042651//GO:0034357//GO:0044464//GO:0016020//GO:0044424//GO:0005575//GO:0005623//GO:0005622	thylakoid//thylakoid part//thylakoid membrane//photosynthetic membrane//cell part//membrane//intracellular part//cellular_component//cell//intracellular
BnaA06g23040D	Inf	2.9407e-07	4.4696e-06	-//-	20.3728	0	0.59663	0	--	--	GO:0005488//GO:0005515//GO:0003674	binding//protein binding//molecular_function	--	--
BnaA06g23090D	Inf	0.0039325	0.025261	gnl|BL_ORD_ID|252311 sp|Q9HB07|MYG1_HUMAN UPF0160 protein MYG1, mitochondrial OS=Homo sapiens GN=C12orf10 PE=1 SV=2//2.13638e-31	6.52555	0	0.42917	0	GO:0050896//GO:0050789//GO:0051056//GO:0035556//GO:0009966//GO:0023051//GO:0048583//GO:0007165//GO:0008150//GO:0050794//GO:0051716//GO:0065007//GO:0009987//GO:0007264//GO:0010646//GO:0007154//GO:0023052	response to stimulus//regulation of biological process//regulation of small GTPase mediated signal transduction//intracellular signal transduction//regulation of signal transduction//regulation of signaling//regulation of response to stimulus//signal transduction//biological_process//regulation of cellular process//cellular response to stimulus//biological regulation//cellular process//small GTPa…	GO:0005085//GO:0030695//GO:0030234//GO:0060589//GO:0003674	guanyl-nucleotide exchange factor activity//GTPase regulator activity//enzyme regulator activity//nucleoside-triphosphatase regulator activity//molecular_function	GO:0044464//GO:0005623//GO:0005575//GO:0005622	cell part//cell//cellular_component//intracellular
BnaA06g24670D	Inf	3.3747e-38	3.4471e-36	gnl|BL_ORD_ID|261020 sp|O49543|NFS1_ARATH Cysteine desulfurase 1, mitochondrial OS=Arabidopsis thaliana GN=NIFS1 PE=2 SV=1//4.10136e-19	148.974	0	32.0528	0	GO:0008152//GO:0008150	metabolic process//biological_process	--	--	--	--
BnaA06g25150D	Inf	2.0793e-07	3.2299e-06	gnl|BL_ORD_ID|480425 sp|Q9ZU72|U72D1_ARATH UDP-glycosyltransferase 72D1 OS=Arabidopsis thaliana GN=UGT72D1 PE=2 SV=1//0	15.7827	0	0.51587	0	GO:0008150//GO:0071704//GO:0008152//GO:0006508//GO:0043170//GO:0006629//GO:0019538//GO:0044255//GO:0044237//GO:0070085//GO:0030259//GO:0044238//GO:0009987//GO:0005975//GO:0030258	biological_process//organic substance metabolic process//metabolic process//proteolysis//macromolecule metabolic process//lipid metabolic process//protein metabolic process//cellular lipid metabolic process//cellular metabolic process//glycosylation//lipid glycosylation//primary metabolic process//cellular process//carbohydrate metabolic process//lipid modification	GO:0070011//GO:0004177//GO:0016757//GO:0016787//GO:0008233//GO:0030246//GO:0005488//GO:0008238//GO:0016740//GO:0003824//GO:0016758//GO:0003674	peptidase activity, acting on L-amino acid peptides//aminopeptidase activity//transferase activity, transferring glycosyl groups//hydrolase activity//peptidase activity//carbohydrate binding//binding//exopeptidase activity//transferase activity//catalytic activity//transferase activity, transferring hexosyl groups//molecular_function	GO:0005622//GO:0005575//GO:0005623//GO:0044464	intracellular//cellular_component//cell//cell part
BnaA06g25410D	Inf	4.3256e-05	0.00046495	-//-	10.1242	0	5.31946	0
BnaA06g27980D	Inf	0.0033858	0.022298	gnl|BL_ORD_ID|373596 sp|P47735|RLK5_ARATH Receptor-like protein kinase 5 OS=Arabidopsis thaliana GN=RLK5 PE=1 SV=1//2.92167e-09	5.76969	0	0.228574	0	--	--	GO:0003674//GO:0005515//GO:0005488	molecular_function//protein binding//binding	--	--
BnaA06g28320D	Inf	1.225e-05	0.00014636	gnl|BL_ORD_ID|519480 sp|O04244|Y4200_ARATH Uncharacterized protein At4g02000 OS=Arabidopsis thaliana GN=At4g02000 PE=2 SV=1//1.39404e-15	11.3756	0	0.304996	0	GO:0009059//GO:0044267//GO:0009058//GO:0009987//GO:0044238//GO:0044260//GO:0010467//GO:0044249//GO:0034645//GO:0008150//GO:0071704//GO:0008152//GO:0006412//GO:0043170//GO:0019538//GO:0044237	macromolecule biosynthetic process//cellular protein metabolic process//biosynthetic process//cellular process//primary metabolic process//cellular macromolecule metabolic process//gene expression//cellular biosynthetic process//cellular macromolecule biosynthetic process//biological_process//organic substance metabolic process//metabolic process//translation//macromolecule metabolic process//pro…	GO:0003735//GO:0003674//GO:0005198	structural constituent of ribosome//molecular_function//structural molecule activity	GO:0043228//GO:0005737//GO:0032991//GO:0005622//GO:0044444//GO:0043229//GO:0043232//GO:0005575//GO:0044424//GO:0005840//GO:0005623//GO:0043226//GO:0044464//GO:0030529	non-membrane-bounded organelle//cytoplasm//macromolecular complex//intracellular//cytoplasmic part//intracellular organelle//intracellular non-membrane-bounded organelle//cellular_component//intracellular part//ribosome//cell//organelle//cell part//ribonucleoprotein complex
BnaA06g29310D	Inf	0.0010106	0.0078343	gnl|BL_ORD_ID|506931 sp|Q681Q7|Y1390_ARATH Uncharacterized protein At1g03900 OS=Arabidopsis thaliana GN=At1g03900 PE=2 SV=1//9.97691e-22	10.2929	0	1.8345	0
BnaA06g39080D	Inf	0.0070834	0.041255	gnl|BL_ORD_ID|298371 sp|Q944C2|PLCD5_ARATH Phosphoinositide phospholipase C 5 OS=Arabidopsis thaliana GN=PLC5 PE=2 SV=2//4.03579e-16	4.98347	0	0.50332	0
BnaA06g39240D	Inf	0.00066254	0.0054137	-//-	7.24676	0	1.17617	0
BnaA07g01030D	Inf	2.1765e-32	1.653e-30	-//-	112.085	0	27.0592	0
BnaA07g01360D	Inf	0.0002445	0.0022257	gnl|BL_ORD_ID|348393 sp|Q9SIM4|RL141_ARATH 60S ribosomal protein L14-1 OS=Arabidopsis thaliana GN=RPL14A PE=2 SV=1//3.43312e-52	8.22485	0	0.730851	0	GO:0044237//GO:0019538//GO:0008152//GO:0071704//GO:0008150//GO:0043170//GO:0006412//GO:0034645//GO:0044249//GO:0009059//GO:0010467//GO:0009987//GO:0044238//GO:0044260//GO:0009058//GO:0044267	cellular metabolic process//protein metabolic process//metabolic process//organic substance metabolic process//biological_process//macromolecule metabolic process//translation//cellular macromolecule biosynthetic process//cellular biosynthetic process//macromolecule biosynthetic process//gene expression//cellular process//primary metabolic process//cellular macromolecule metabolic process//biosyn…	GO:0005198//GO:0003674//GO:0003735	structural molecule activity//molecular_function//structural constituent of ribosome	GO:0005623//GO:0005840//GO:0044424//GO:0005575//GO:0030529//GO:0043226//GO:0044464//GO:0005622//GO:0043232//GO:0043229//GO:0044444//GO:0032991//GO:0005737//GO:0043228	cell//ribosome//intracellular part//cellular_component//ribonucleoprotein complex//organelle//cell part//intracellular//intracellular non-membrane-bounded organelle//intracellular organelle//cytoplasmic part//macromolecular complex//cytoplasm//non-membrane-bounded organelle
BnaA07g01390D	Inf	0.00037385	0.0032539	-//-	9.22096	0	1.63967	0
BnaA07g02280D	Inf	1.5746e-07	2.4869e-06	-//-	16.0421	0	0.766971	0
BnaA07g02530D	Inf	0.0023095	0.016056	-//-	6.57659	0	0.543135	0
BnaA07g02560D	Inf	1.711e-05	0.00019931	-//-	11.0051	0	2.53869	0	--	--	GO:0016817//GO:0016787//GO:0003674//GO:0003824	hydrolase activity, acting on acid anhydrides//hydrolase activity//molecular_function//catalytic activity	--	--
BnaA07g03210D	Inf	3.2147e-54	6.5219e-52	gnl|BL_ORD_ID|408333 sp|Q6AVI0|RSLE2_ORYSJ Zinc finger BED domain-containing protein RICESLEEPER 2 OS=Oryza sativa subsp. japonica GN=Os03g0733400 PE=2 SV=1//1.00969e-07	299.11	0	16.3877	0
BnaA07g03520D	Inf	2.2525e-23	1.1147e-21	gnl|BL_ORD_ID|300110 sp|Q9XIH7|PLT1_ARATH Putative polyol transporter 1 OS=Arabidopsis thaliana GN=PLT1 PE=3 SV=1//0	68.4396	0	1.83276	0	GO:0006810//GO:0051234//GO:0055085//GO:0051179//GO:0009987//GO:0008150	transport//establishment of localization//transmembrane transport//localization//cellular process//biological_process	GO:0022857//GO:0003674//GO:0005215	transmembrane transporter activity//molecular_function//transporter activity	GO:0016021//GO:0031224//GO:0016020//GO:0044425//GO:0005575	integral to membrane//intrinsic to membrane//membrane//membrane part//cellular_component
BnaA07g03530D	Inf	1.298e-26	7.4945e-25	gnl|BL_ORD_ID|300111 sp|Q9XIH6|PLT2_ARATH Putative polyol transporter 2 OS=Arabidopsis thaliana GN=PLT2 PE=3 SV=1//0	82.8425	0	2.21897	0	GO:0008150//GO:0006810//GO:0051234//GO:0051179//GO:0055085//GO:0009987	biological_process//transport//establishment of localization//localization//transmembrane transport//cellular process	GO:0005215//GO:0022857//GO:0003674	transporter activity//transmembrane transporter activity//molecular_function	GO:0044425//GO:0016020//GO:0031224//GO:0005575//GO:0016021	membrane part//membrane//intrinsic to membrane//cellular_component//integral to membrane
BnaA07g04270D	Inf	1.2642e-26	7.3049e-25	gnl|BL_ORD_ID|305635 sp|Q9LT25|PR40C_ARATH Pre-mRNA-processing protein 40C OS=Arabidopsis thaliana GN=MED35C PE=1 SV=1//8.44225e-10	82.2664	0	12.8743	0
BnaA07g07880D	Inf	7.9616e-22	3.6637e-20	gnl|BL_ORD_ID|46713 sp|Q5Z5Q3|C3H43_ORYSJ Zinc finger CCCH domain-containing protein 43 OS=Oryza sativa subsp. japonica GN=Os06g0520600 PE=2 SV=1//3.34474e-10	62.0878	0	3.35196	0	--	--	GO:0003674//GO:0046872//GO:0043169//GO:0005488//GO:0043167	molecular_function//metal ion binding//cation binding//binding//ion binding	--	--
BnaA07g07890D	Inf	7.694e-16	2.5226e-14	gnl|BL_ORD_ID|185023 sp|Q9C7P6|IF4E3_ARATH Eukaryotic translation initiation factor 4E-3 OS=Arabidopsis thaliana GN=EIF4E3 PE=1 SV=1//5.35573e-130	40.262	0	2.25518	0	GO:0009059//GO:0009987//GO:0044238//GO:0044260//GO:0009058//GO:0010467//GO:0044267//GO:0034645//GO:0044249//GO:0071704//GO:0008152//GO:0008150//GO:0043170//GO:0006413//GO:0006412//GO:0044237//GO:0019538	macromolecule biosynthetic process//cellular process//primary metabolic process//cellular macromolecule metabolic process//biosynthetic process//gene expression//cellular protein metabolic process//cellular macromolecule biosynthetic process//cellular biosynthetic process//organic substance metabolic process//metabolic process//biological_process//macromolecule metabolic process//translational in…	GO:0003676//GO:0097159//GO:0003674//GO:0008135//GO:0003723//GO:0003743//GO:0005488	nucleic acid binding//organic cyclic compound binding//molecular_function//translation factor activity, nucleic acid binding//RNA binding//translation initiation factor activity//binding	GO:0005737//GO:0005622//GO:0005623//GO:0044424//GO:0005575//GO:0044464	cytoplasm//intracellular//cell//intracellular part//cellular_component//cell part
BnaA07g08270D	Inf	8.3288e-44	1.0982e-41	-//-	191.879	0	19.1471	0	GO:0006996//GO:0016043//GO:0008150//GO:0016559//GO:0071840//GO:0048285//GO:0009987//GO:0007031	organelle organization//cellular component organization//biological_process//peroxisome fission//cellular component organization or biogenesis//organelle fission//cellular process//peroxisome organization	--	--	GO:0016020//GO:0044425//GO:0005777//GO:0043226//GO:0044464//GO:0031301//GO:0031224//GO:0005623//GO:0044439//GO:0044424//GO:0005575//GO:0031300//GO:0043229//GO:0044444//GO:0031090//GO:0042579//GO:0043231//GO:0005622//GO:0043227//GO:0005778//GO:0031903//GO:0044446//GO:0005779//GO:0031231//GO:0044422//GO:0005737//GO:0044438//GO:0016021	membrane//membrane part//peroxisome//organelle//cell part//integral to organelle membrane//intrinsic to membrane//cell//peroxisomal part//intracellular part//cellular_component//intrinsic to organelle membrane//intracellular organelle//cytoplasmic part//organelle membrane//microbody//intracellular membrane-bounded organelle//intracellular//membrane-bounded organelle//peroxisomal membrane//microbo…
BnaA07g09360D	Inf	0.0020921	0.014751	-//-	8.92291	0	1.38384	0
BnaA07g10710D	Inf	3.7334e-08	6.3944e-07	-//-	17.5356	0	0.543587	0	GO:0051171//GO:0044260//GO:0044238//GO:0009987//GO:0065007//GO:0009058//GO:0032774//GO:0010467//GO:0006807//GO:0009059//GO:0010556//GO:0018130//GO:2001141//GO:0060255//GO:0031326//GO:0016070//GO:0080090//GO:0046483//GO:0044249//GO:0050794//GO:0044271//GO:2000112//GO:0034645//GO:0034654//GO:0090304//GO:0051252//GO:0006355//GO:0019438//GO:0043170//GO:0031323//GO:0019222//GO:0008150//GO:0009889//GO:…	regulation of nitrogen compound metabolic process//cellular macromolecule metabolic process//primary metabolic process//cellular process//biological regulation//biosynthetic process//RNA biosynthetic process//gene expression//nitrogen compound metabolic process//macromolecule biosynthetic process//regulation of macromolecule biosynthetic process//heterocycle biosynthetic process//regulation of RN…	GO:0003677//GO:0097159//GO:0003676//GO:0003674//GO:0001071//GO:0005488//GO:0003700	DNA binding//organic cyclic compound binding//nucleic acid binding//molecular_function//nucleic acid binding transcription factor activity//binding//sequence-specific DNA binding transcription factor activity	--	--
BnaA07g14190D	Inf	1.7457e-25	9.5751e-24	gnl|BL_ORD_ID|428560 sp|O04539|SNL4_ARATH Paired amphipathic helix protein Sin3-like 4 OS=Arabidopsis thaliana GN=SNL4 PE=3 SV=3//8.21978e-15	77.2722	0	11.8231	0	GO:0090304//GO:0034654//GO:0006355//GO:0051252//GO:0019438//GO:0043170//GO:0031323//GO:0019222//GO:0009889//GO:0008150//GO:0006725//GO:0071704//GO:0008152//GO:0006351//GO:0010468//GO:0006139//GO:0050789//GO:0034641//GO:0019219//GO:0044237//GO:0051171//GO:0009058//GO:0065007//GO:0044238//GO:0009987//GO:0044260//GO:0032774//GO:0010467//GO:0009059//GO:0006807//GO:0010556//GO:0018130//GO:2001141//GO:…	nucleic acid metabolic process//nucleobase-containing compound biosynthetic process//regulation of transcription, DNA-dependent//regulation of RNA metabolic process//aromatic compound biosynthetic process//macromolecule metabolic process//regulation of cellular metabolic process//regulation of metabolic process//regulation of biosynthetic process//biological_process//cellular aromatic compound me…	--	--	GO:0043229//GO:0005622//GO:0043231//GO:0044464//GO:0005634//GO:0043226//GO:0005575//GO:0044424//GO:0005623//GO:0043227	intracellular organelle//intracellular//intracellular membrane-bounded organelle//cell part//nucleus//organelle//cellular_component//intracellular part//cell//membrane-bounded organelle
BnaA07g16630D	Inf	2.5641e-10	5.5697e-09	-//-	23.5424	0	5.56375	0
BnaA07g16990D	Inf	0.00043196	0.0037031	gnl|BL_ORD_ID|11498 sp|Q9LES3|AI5L2_ARATH ABSCISIC ACID-INSENSITIVE 5-like protein 2 OS=Arabidopsis thaliana GN=DPBF3 PE=1 SV=1//1.77106e-126	7.82218	0	0.41205	0	GO:0009889//GO:0008150//GO:0031323//GO:0019222//GO:0008152//GO:0071704//GO:0006725//GO:0051252//GO:0006355//GO:0034654//GO:0090304//GO:0019438//GO:0043170//GO:0050789//GO:0006139//GO:0044237//GO:0019219//GO:0034641//GO:0006351//GO:0010468//GO:0006807//GO:0009059//GO:0018130//GO:0010556//GO:0051171//GO:0032774//GO:0010467//GO:0044238//GO:0009987//GO:0044260//GO:0065007//GO:0009058//GO:0044249//GO:…	regulation of biosynthetic process//biological_process//regulation of cellular metabolic process//regulation of metabolic process//metabolic process//organic substance metabolic process//cellular aromatic compound metabolic process//regulation of RNA metabolic process//regulation of transcription, DNA-dependent//nucleobase-containing compound biosynthetic process//nucleic acid metabolic process//…	GO:0001071//GO:0043565//GO:0003700//GO:0005488//GO:0003676//GO:0003677//GO:0097159//GO:0003674	nucleic acid binding transcription factor activity//sequence-specific DNA binding//sequence-specific DNA binding transcription factor activity//binding//nucleic acid binding//DNA binding//organic cyclic compound binding//molecular_function	GO:0043231//GO:0005622//GO:0043229//GO:0044424//GO:0005575//GO:0005623//GO:0005634//GO:0044464//GO:0043226//GO:0043227	intracellular membrane-bounded organelle//intracellular//intracellular organelle//intracellular part//cellular_component//cell//nucleus//cell part//organelle//membrane-bounded organelle
BnaA07g17380D	Inf	0.00053614	0.0044832	gnl|BL_ORD_ID|319643 sp|Q96529|PURA_ARATH Adenylosuccinate synthetase, chloroplastic OS=Arabidopsis thaliana GN=PURA PE=1 SV=1//0	7.91939	0	0.225179	0	GO:0006807//GO:0006164//GO:0044281//GO:0018130//GO:0019637//GO:0006793//GO:0009987//GO:0044238//GO:0009058//GO:0046483//GO:0044249//GO:0044271//GO:0006753//GO:0072522//GO:0055086//GO:0072521//GO:0006163//GO:0008150//GO:0006725//GO:0071704//GO:0008152//GO:0034654//GO:0019438//GO:0006139//GO:0034641//GO:0044237//GO:0009165//GO:0006796//GO:0090407//GO:0009117	nitrogen compound metabolic process//purine nucleotide biosynthetic process//small molecule metabolic process//heterocycle biosynthetic process//organophosphate metabolic process//phosphorus metabolic process//cellular process//primary metabolic process//biosynthetic process//heterocycle metabolic process//cellular biosynthetic process//cellular nitrogen compound biosynthetic process//nucleoside …	GO:0017076//GO:0032549//GO:0003824//GO:0016879//GO:0035639//GO:0097159//GO:0032553//GO:0004019//GO:0001882//GO:0032555//GO:0003674//GO:0005525//GO:0019001//GO:0000166//GO:0032550//GO:0001883//GO:0043167//GO:0016874//GO:0043168//GO:0032561//GO:0005488	purine nucleotide binding//ribonucleoside binding//catalytic activity//ligase activity, forming carbon-nitrogen bonds//purine ribonucleoside triphosphate binding//organic cyclic compound binding//ribonucleotide binding//adenylosuccinate synthase activity//nucleoside binding//purine ribonucleotide binding//molecular_function//GTP binding//guanyl nucleotide binding//nucleotide binding//purine ribon…	--	--
BnaA07g17600D	Inf	1.9779e-24	1.0244e-22	gnl|BL_ORD_ID|436504 sp|Q94A65|STR14_ARATH Rhodanese-like domain-containing protein 14, chloroplastic OS=Arabidopsis thaliana GN=At4g27700 PE=2 SV=1//1.00015e-47	72.6205	0	3.79776	0
BnaA07g17680D	Inf	1.8583e-36	1.7565e-34	gnl|BL_ORD_ID|412290 sp|D5K228|RTM3_ARATH Protein RESTRICTED TEV MOVEMENT 3 OS=Arabidopsis thaliana GN=RTM3 PE=1 SV=1//9.46133e-10	138.036	0	44.1325	0	GO:0051704//GO:0006891//GO:0050789//GO:0007049//GO:0050896//GO:0044419//GO:0016032//GO:0051641//GO:0007165//GO:0008150//GO:0051179//GO:0050794//GO:0051716//GO:0044403//GO:0051234//GO:0006810//GO:0048193//GO:0007154//GO:0016192//GO:0023052//GO:0065007//GO:0009987//GO:0051649//GO:0046907	multi-organism process//intra-Golgi vesicle-mediated transport//regulation of biological process//cell cycle//response to stimulus//interspecies interaction between organisms//viral reproduction//cellular localization//signal transduction//biological_process//localization//regulation of cellular process//cellular response to stimulus//symbiosis, encompassing mutualism through parasitism//establis…	--	--	GO:0005623//GO:0030173//GO:0005794//GO:0005575//GO:0044424//GO:0044431//GO:0000139//GO:0044425//GO:0016020//GO:0031224//GO:0031301//GO:0044464//GO:0043226//GO:0005622//GO:0043231//GO:0031228//GO:0012505//GO:0031090//GO:0044444//GO:0043229//GO:0031300//GO:0044446//GO:0043227//GO:0016021//GO:0044422//GO:0005737	cell//integral to Golgi membrane//Golgi apparatus//cellular_component//intracellular part//Golgi apparatus part//Golgi membrane//membrane part//membrane//intrinsic to membrane//integral to organelle membrane//cell part//organelle//intracellular//intracellular membrane-bounded organelle//intrinsic to Golgi membrane//endomembrane system//organelle membrane//cytoplasmic part//intracellular organelle…
BnaA07g17690D	Inf	7.2654e-54	1.4619e-51	gnl|BL_ORD_ID|223915 sp|Q9M2H9|MCC26_ARATH MATH domain and coiled-coil domain-containing protein At3g58370 OS=Arabidopsis thaliana GN=At3g58370 PE=3 SV=2//4.94787e-88	294.756	0	15.06	0	GO:0019752//GO:0033036//GO:0043170//GO:0006412//GO:0090304//GO:0008152//GO:0006725//GO:0071704//GO:0008150//GO:0045184//GO:0043039//GO:0006914//GO:0007049//GO:0071702//GO:0051641//GO:0044237//GO:0015031//GO:0034641//GO:0006520//GO:0019538//GO:0006139//GO:0009056//GO:0051649//GO:0008104//GO:0006082//GO:0010467//GO:0044260//GO:0034613//GO:0044238//GO:0009987//GO:0009058//GO:0070727//GO:0043038//GO:…	carboxylic acid metabolic process//macromolecule localization//macromolecule metabolic process//translation//nucleic acid metabolic process//metabolic process//cellular aromatic compound metabolic process//organic substance metabolic process//biological_process//establishment of protein localization//tRNA aminoacylation//autophagy//cell cycle//organic substance transport//cellular localization//c…	GO:0005515//GO:0043167//GO:0016876//GO:0001883//GO:0005198//GO:0000166//GO:0032550//GO:0031423//GO:0005488//GO:0004812//GO:0043168//GO:0016874//GO:0032553//GO:0097159//GO:0035639//GO:0004828//GO:0016875//GO:0032549//GO:0003824//GO:0016746//GO:0017076//GO:0016740//GO:0032559//GO:0030554//GO:0016755//GO:0005524//GO:0003674//GO:0032555//GO:0001882//GO:0003735	protein binding//ion binding//ligase activity, forming aminoacyl-tRNA and related compounds//purine nucleoside binding//structural molecule activity//nucleotide binding//purine ribonucleoside binding//hexon binding//binding//aminoacyl-tRNA ligase activity//anion binding//ligase activity//ribonucleotide binding//organic cyclic compound binding//purine ribonucleoside triphosphate binding//serine-tR…	GO:0043232//GO:0031988//GO:0043229//GO:0044444//GO:0043231//GO:0005622//GO:0031082//GO:0016020//GO:0044425//GO:0030529//GO:0019012//GO:0043226//GO:0005634//GO:0044464//GO:0031224//GO:0005623//GO:0005840//GO:0031982//GO:0044424//GO:0005575//GO:0016023//GO:0005783//GO:0005829//GO:0005737//GO:0031410//GO:0043228//GO:0016021//GO:0031083//GO:0030133//GO:0043234//GO:0043227//GO:0044445//GO:0032991	intracellular non-membrane-bounded organelle//membrane-bounded vesicle//intracellular organelle//cytoplasmic part//intracellular membrane-bounded organelle//intracellular//BLOC complex//membrane//membrane part//ribonucleoprotein complex//virion//organelle//nucleus//cell part//intrinsic to membrane//cell//ribosome//vesicle//intracellular part//cellular_component//cytoplasmic membrane-bounded vesic…
BnaA07g17740D	Inf	2.4002e-21	1.0775e-19	gnl|BL_ORD_ID|223920 sp|Q9M2H2|MCC31_ARATH MATH domain and coiled-coil domain-containing protein At3g58440 OS=Arabidopsis thaliana GN=At3g58440 PE=3 SV=2//1.79542e-12	59.7111	0	1.79295	0	GO:0008150//GO:0007049//GO:0009987	biological_process//cell cycle//cellular process	GO:0005515//GO:0005488//GO:0003674	protein binding//binding//molecular_function	GO:0043229//GO:0005622//GO:0043231//GO:0044464//GO:0005634//GO:0043226//GO:0005623//GO:0005575//GO:0044424//GO:0043227	intracellular organelle//intracellular//intracellular membrane-bounded organelle//cell part//nucleus//organelle//cell//cellular_component//intracellular part//membrane-bounded organelle
BnaA07g19340D	Inf	1.7518e-05	0.00020357	gnl|BL_ORD_ID|100281 sp|Q9LZK5|DNJ19_ARATH DnaJ protein ERDJ3B OS=Arabidopsis thaliana GN=ERDJ3B PE=1 SV=1//0	10.9401	0	0.460131	0
BnaA07g25450D	Inf	3.8855e-09	7.4526e-08	-//-	49.2927	0	25.0379	0
BnaA07g25480D	Inf	2.096e-07	3.253e-06	gnl|BL_ORD_ID|419786 sp|Q9S972|SD16_ARATH Receptor-like serine/threonine-protein kinase SD1-6 OS=Arabidopsis thaliana GN=SD16 PE=1 SV=2//0	15.7589	0	0.437562	0	GO:0043412//GO:0006793//GO:0044267//GO:0044260//GO:0009987//GO:0044238//GO:0006464//GO:0006468//GO:0008150//GO:0008152//GO:0071704//GO:0043170//GO:0019538//GO:0044237//GO:0016310//GO:0006796	macromolecule modification//phosphorus metabolic process//cellular protein metabolic process//cellular macromolecule metabolic process//cellular process//primary metabolic process//protein modification process//protein phosphorylation//biological_process//metabolic process//organic substance metabolic process//macromolecule metabolic process//protein metabolic process//cellular metabolic process/…	GO:0017076//GO:0016740//GO:0003824//GO:0032549//GO:0016772//GO:0035639//GO:0097159//GO:0032553//GO:0016773//GO:0032555//GO:0001882//GO:0005524//GO:0003674//GO:0030554//GO:0032559//GO:0032550//GO:0000166//GO:0004672//GO:0001883//GO:0043167//GO:0016301//GO:0043168//GO:0005488//GO:0004674	purine nucleotide binding//transferase activity//catalytic activity//ribonucleoside binding//transferase activity, transferring phosphorus-containing groups//purine ribonucleoside triphosphate binding//organic cyclic compound binding//ribonucleotide binding//phosphotransferase activity, alcohol group as acceptor//purine ribonucleotide binding//nucleoside binding//ATP binding//molecular_function//…	--	--
BnaA07g26010D	Inf	1.4215e-56	3.2423e-54	gnl|BL_ORD_ID|222461 sp|Q8RWF5|MATE9_ARATH MATE efflux family protein 9 OS=Arabidopsis thaliana GN=DTXL5 PE=2 SV=1//3.30988e-118	329.417	0	9.57984	0	GO:0042493//GO:0009987//GO:0055085//GO:0006855//GO:0051179//GO:0006810//GO:0051234//GO:0008150//GO:0042221//GO:0015893//GO:0050896	response to drug//cellular process//transmembrane transport//drug transmembrane transport//localization//transport//establishment of localization//biological_process//response to chemical stimulus//drug transport//response to stimulus	GO:0015297//GO:0003674//GO:0015291//GO:0022857//GO:0015238//GO:0022804//GO:0005215	antiporter activity//molecular_function//secondary active transmembrane transporter activity//transmembrane transporter activity//drug transmembrane transporter activity//active transmembrane transporter activity//transporter activity	GO:0005575//GO:0016020	cellular_component//membrane
BnaA07g26020D	Inf	5.943e-14	1.715e-12	gnl|BL_ORD_ID|222461 sp|Q8RWF5|MATE9_ARATH MATE efflux family protein 9 OS=Arabidopsis thaliana GN=DTXL5 PE=2 SV=1//3.65496e-117	34.1696	0	0.909127	0	GO:0009987//GO:0042493//GO:0051234//GO:0006810//GO:0051179//GO:0006855//GO:0055085//GO:0042221//GO:0008150//GO:0050896//GO:0015893	cellular process//response to drug//establishment of localization//transport//localization//drug transmembrane transport//transmembrane transport//response to chemical stimulus//biological_process//response to stimulus//drug transport	GO:0022857//GO:0015291//GO:0003674//GO:0015297//GO:0022804//GO:0015238//GO:0005215	transmembrane transporter activity//secondary active transmembrane transporter activity//molecular_function//antiporter activity//active transmembrane transporter activity//drug transmembrane transporter activity//transporter activity	GO:0016020//GO:0005575	membrane//cellular_component
BnaA07g26750D	Inf	2.4376e-06	3.2597e-05	gnl|BL_ORD_ID|48766 sp|Q9C9W3|CAMT1_ARATH Putative caffeoyl-CoA O-methyltransferase At1g67980 OS=Arabidopsis thaliana GN=At1g67980 PE=2 SV=1//1.65809e-155	13.13	0	0.774359	0	GO:0034660//GO:0031167//GO:0016070//GO:0006464//GO:0044085//GO:0071840//GO:0046483//GO:0034470//GO:0044267//GO:0006396//GO:0010467//GO:0006364//GO:0044238//GO:0009987//GO:0016072//GO:0044260//GO:0001510//GO:0006807//GO:0032259//GO:0043412//GO:0000154//GO:0009451//GO:0006139//GO:0019538//GO:0044237//GO:0006479//GO:0034641//GO:0008213//GO:0090304//GO:0022613//GO:0043170//GO:0043414//GO:0008150//GO:…	ncRNA metabolic process//rRNA methylation//RNA metabolic process//protein modification process//cellular component biogenesis//cellular component organization or biogenesis//heterocycle metabolic process//ncRNA processing//cellular protein metabolic process//RNA processing//gene expression//rRNA processing//primary metabolic process//cellular process//rRNA metabolic process//cellular macromolecul…	GO:0008757//GO:0004719//GO:0016426//GO:0008175//GO:0003674//GO:0008276//GO:0016429//GO:0008173//GO:0051998//GO:0016740//GO:0008168//GO:0010340//GO:0003824//GO:0016741//GO:0008171	S-adenosylmethionine-dependent methyltransferase activity//protein-L-isoaspartate (D-aspartate) O-methyltransferase activity//tRNA (adenine) methyltransferase activity//tRNA methyltransferase activity//molecular_function//protein methyltransferase activity//tRNA (adenine-N1-)-methyltransferase activity//RNA methyltransferase activity//protein carboxyl O-methyltransferase activity//transferase act…	GO:0005737//GO:0044464//GO:0005575//GO:0044424//GO:0005623//GO:0005622	cytoplasm//cell part//cellular_component//intracellular part//cell//intracellular
BnaA07g35950D	Inf	8.9089e-22	4.0919e-20	gnl|BL_ORD_ID|333505 sp|Q9ZUP2|RECA3_ARATH DNA repair protein recA homolog 3, mitochondrial OS=Arabidopsis thaliana GN=At2g19490 PE=2 SV=2//0	61.487	0	1.97004	0	GO:0006139//GO:0009235//GO:0044237//GO:0034641//GO:0006767//GO:0006766//GO:0071496//GO:0044283//GO:0050896//GO:0009110//GO:0033554//GO:0008150//GO:0033013//GO:0042364//GO:0008152//GO:0006950//GO:0006725//GO:0071704//GO:0033014//GO:0009605//GO:0090304//GO:0009432//GO:0031668//GO:0019438//GO:0043170//GO:0044249//GO:0051716//GO:0046483//GO:0006259//GO:0044271//GO:0009236//GO:0006974//GO:0051188//GO:…	nucleobase-containing compound metabolic process//cobalamin metabolic process//cellular metabolic process//cellular nitrogen compound metabolic process//water-soluble vitamin metabolic process//vitamin metabolic process//cellular response to external stimulus//small molecule biosynthetic process//response to stimulus//vitamin biosynthetic process//cellular response to stress//biological_process//…	GO:0043566//GO:0016817//GO:0016301//GO:0043168//GO:0005488//GO:0016462//GO:0032550//GO:0000166//GO:0019136//GO:0001883//GO:0043167//GO:0016787//GO:0016818//GO:0016773//GO:0001882//GO:0032555//GO:0004797//GO:0005524//GO:0019205//GO:0003674//GO:0030554//GO:0032559//GO:0017111//GO:0017076//GO:0003676//GO:0016740//GO:0003824//GO:0003697//GO:0032549//GO:0016772//GO:0016887//GO:0032553//GO:0097159//GO:…	structure-specific DNA binding//hydrolase activity, acting on acid anhydrides//kinase activity//anion binding//binding//pyrophosphatase activity//purine ribonucleoside binding//nucleotide binding//deoxynucleoside kinase activity//purine nucleoside binding//ion binding//hydrolase activity//hydrolase activity, acting on acid anhydrides, in phosphorus-containing anhydrides//phosphotransferase activi…	--	--
BnaA07g36740D	Inf	1.3248e-13	3.7378e-12	-//-	32.9602	0	2.47116	0
BnaA08g00680D	Inf	0.00012257	0.0011983	gnl|BL_ORD_ID|300360 sp|O49006|PME3_ARATH Pectinesterase/pectinesterase inhibitor 3 OS=Arabidopsis thaliana GN=PME3 PE=2 SV=2//0	8.96498	0	0.367566	0	GO:0016043//GO:0008150//GO:0045229//GO:0071840//GO:0071554//GO:0042545//GO:0071555//GO:0009987	cellular component organization//biological_process//external encapsulating structure organization//cellular component organization or biogenesis//cell wall organization or biogenesis//cell wall modification//cell wall organization//cellular process	GO:0030599//GO:0016788//GO:0016787//GO:0003674//GO:0052689//GO:0003824	pectinesterase activity//hydrolase activity, acting on ester bonds//hydrolase activity//molecular_function//carboxylic ester hydrolase activity//catalytic activity	GO:0005575//GO:0005623//GO:0044464//GO:0005618//GO:0030312//GO:0071944	cellular_component//cell//cell part//cell wall//external encapsulating structure//cell periphery
BnaA08g01060D	Inf	0.0035701	0.023323	-//-	5.63224	0	0.324814	0
BnaA08g11530D	Inf	1.6218e-26	9.3231e-25	-//-	82.1247	0	2.41856	0	--	--	GO:0003824//GO:0016740//GO:0003674//GO:0016757	catalytic activity//transferase activity//molecular_function//transferase activity, transferring glycosyl groups	--	--
BnaA08g15430D	Inf	1.1659e-16	4.0313e-15	-//-	43.1246	0	4.66269	0
BnaA08g19070D	Inf	1.2975e-11	3.1502e-10	gnl|BL_ORD_ID|123006 sp|Q949M3|FABG3_BRANA 3-oxoacyl-[acyl-carrier-protein] reductase 3, chloroplastic OS=Brassica napus GN=bkr3 PE=2 SV=1//1.73785e-132	27.1896	0	1.23481	0	GO:0008152//GO:0008150	metabolic process//biological_process	GO:0003674//GO:0016491//GO:0003824	molecular_function//oxidoreductase activity//catalytic activity	--	--
BnaA08g19350D	Inf	3.8134e-36	3.5407e-34	-//-	135.932	0	21.2645	0
BnaA08g19780D	Inf	4.4193e-26	2.4871e-24	gnl|BL_ORD_ID|21797 sp|Q9LDD4|ARID2_ARATH AT-rich interactive domain-containing protein 2 OS=Arabidopsis thaliana GN=ARID2 PE=2 SV=1//3.52094e-23	160.819	0	5.46646	0
BnaA08g20440D	Inf	0.00065338	0.0053502	gnl|BL_ORD_ID|290661 sp|Q9ZUE0|PEK12_ARATH Proline-rich receptor-like protein kinase PERK12 OS=Arabidopsis thaliana GN=PERK12 PE=2 SV=2//0	7.28297	0	0.152039	0	GO:0008152//GO:0071704//GO:0008150//GO:0043170//GO:0044237//GO:0016310//GO:0019538//GO:0006796//GO:0043412//GO:0044238//GO:0009987//GO:0044260//GO:0006793//GO:0044267//GO:0006464//GO:0006468	metabolic process//organic substance metabolic process//biological_process//macromolecule metabolic process//cellular metabolic process//phosphorylation//protein metabolic process//phosphate-containing compound metabolic process//macromolecule modification//primary metabolic process//cellular process//cellular macromolecule metabolic process//phosphorus metabolic process//cellular protein metabol…	GO:0001883//GO:0032550//GO:0000166//GO:0004672//GO:0043167//GO:0016301//GO:0043168//GO:0005488//GO:0003824//GO:0032549//GO:0017076//GO:0016740//GO:0032553//GO:0035639//GO:0097159//GO:0016772//GO:0005524//GO:0003674//GO:0016773//GO:0001882//GO:0032555//GO:0032559//GO:0030554	purine nucleoside binding//purine ribonucleoside binding//nucleotide binding//protein kinase activity//ion binding//kinase activity//anion binding//binding//catalytic activity//ribonucleoside binding//purine nucleotide binding//transferase activity//ribonucleotide binding//purine ribonucleoside triphosphate binding//organic cyclic compound binding//transferase activity, transferring phosphorus-co…	--	--
BnaA08g23730D	Inf	1.167e-15	3.7875e-14	gnl|BL_ORD_ID|90153 sp|Q92564|DCNL4_HUMAN DCN1-like protein 4 OS=Homo sapiens GN=DCUN1D4 PE=1 SV=2//9.77164e-35	39.8083	0	2.37247	0
BnaA08g23740D	Inf	1.2361e-21	5.6634e-20	gnl|BL_ORD_ID|90155 sp|Q1RMX9|DCNL5_BOVIN DCN1-like protein 5 OS=Bos taurus GN=DCUN1D5 PE=2 SV=1//2.76141e-25	61.132	0	1.69604	0	GO:0000003//GO:0042381//GO:0007532//GO:0008150//GO:0009889//GO:0031323//GO:0019222//GO:0048518//GO:0030154//GO:0008152//GO:0009891//GO:0006950//GO:0007599//GO:0032501//GO:0006725//GO:0071704//GO:0006355//GO:0051252//GO:0051254//GO:0090304//GO:0034654//GO:0006959//GO:0050817//GO:0042060//GO:0019438//GO:0043170//GO:0006139//GO:0050789//GO:0032502//GO:0044237//GO:0034641//GO:0019219//GO:0045893//GO:…	reproduction//hemolymph coagulation//regulation of transcription, mating-type specific//biological_process//regulation of biosynthetic process//regulation of cellular metabolic process//regulation of metabolic process//positive regulation of biological process//cell differentiation//metabolic process//positive regulation of biosynthetic process//response to stress//hemostasis//multicellular organ…	GO:0005186//GO:0005515//GO:0005488//GO:0003676//GO:0000772//GO:0097159//GO:0003677//GO:0005102//GO:0003674	pheromone activity//protein binding//binding//nucleic acid binding//mating pheromone activity//organic cyclic compound binding//DNA binding//receptor binding//molecular_function	GO:0043231//GO:0005622//GO:0043229//GO:0005575//GO:0044424//GO:0005623//GO:0043226//GO:0005634//GO:0044464//GO:0005576//GO:0043227	intracellular membrane-bounded organelle//intracellular//intracellular organelle//cellular_component//intracellular part//cell//organelle//nucleus//cell part//extracellular region//membrane-bounded organelle
BnaA08g23750D	Inf	3.9535e-20	1.6725e-18	gnl|BL_ORD_ID|90155 sp|Q1RMX9|DCNL5_BOVIN DCN1-like protein 5 OS=Bos taurus GN=DCUN1D5 PE=2 SV=1//1.81575e-09	54.9886	0	4.8627	0
BnaA08g26230D	Inf	2.279e-18	8.7817e-17	-//-	48.9314	0	6.3498	0	GO:0044403//GO:0044248//GO:0009056//GO:0009987//GO:0044260//GO:0043112//GO:0019067//GO:0019058//GO:0009057//GO:0044419//GO:0016032//GO:0044237//GO:0051704//GO:0032801//GO:0019076//GO:0043170//GO:0008152//GO:0071704//GO:0008150	symbiosis, encompassing mutualism through parasitism//cellular catabolic process//catabolic process//cellular process//cellular macromolecule metabolic process//receptor metabolic process//viral assembly, maturation, egress, and release//viral infectious cycle//macromolecule catabolic process//interspecies interaction between organisms//viral reproduction//cellular metabolic process//multi-organi…	GO:0022857//GO:0004553//GO:0004575//GO:0003674//GO:0022803//GO:0003824//GO:0005261//GO:0004564//GO:0022892//GO:0004558//GO:0005216//GO:0015075//GO:0016798//GO:0005215//GO:0016787//GO:0022838//GO:0015926//GO:0015267//GO:0008324//GO:0022891	transmembrane transporter activity//hydrolase activity, hydrolyzing O-glycosyl compounds//sucrose alpha-glucosidase activity//molecular_function//passive transmembrane transporter activity//catalytic activity//cation channel activity//beta-fructofuranosidase activity//substrate-specific transporter activity//alpha-glucosidase activity//ion channel activity//ion transmembrane transporter activity/…	GO:0044217//GO:0043657//GO:0005576//GO:0044215//GO:0033643//GO:0018995//GO:0044216//GO:0044279//GO:0043245//GO:0005575//GO:0044218//GO:0044421//GO:0033644	other organism part//host cell//extracellular region//other organism//host cell part//host//other organism cell//other organism membrane//extraorganismal space//cellular_component//other organism cell membrane//extracellular region part//host cell membrane
BnaA08g26380D	Inf	8.0888e-27	4.7036e-25	gnl|BL_ORD_ID|103540 sp|P60839|DRL2_ARATH Probable disease resistance protein At1g12290 OS=Arabidopsis thaliana GN=At1g12290 PE=2 SV=1//1.50751e-42	83.7218	0	6.4546	0	GO:0006260//GO:0044249//GO:0046483//GO:0034645//GO:0006259//GO:0009058//GO:0009987//GO:0044238//GO:0044260//GO:0009059//GO:0006807//GO:0006139//GO:0044237//GO:0034641//GO:0090304//GO:0043170//GO:0008150//GO:0008152//GO:0071704//GO:0006725	DNA replication//cellular biosynthetic process//heterocycle metabolic process//cellular macromolecule biosynthetic process//DNA metabolic process//biosynthetic process//cellular process//primary metabolic process//cellular macromolecule metabolic process//macromolecule biosynthetic process//nitrogen compound metabolic process//nucleobase-containing compound metabolic process//cellular metabolic p…	GO:0030554//GO:0032559//GO:0003723//GO:0017111//GO:0032555//GO:0001882//GO:0005524//GO:0003674//GO:0016887//GO:0035639//GO:0097159//GO:0032553//GO:0017076//GO:0003676//GO:0043531//GO:0003824//GO:0032549//GO:0004386//GO:0016462//GO:0005488//GO:0016817//GO:0043168//GO:0043167//GO:0016787//GO:0016818//GO:0032550//GO:0000166//GO:0001883//GO:0003724	adenyl nucleotide binding//adenyl ribonucleotide binding//RNA binding//nucleoside-triphosphatase activity//purine ribonucleotide binding//nucleoside binding//ATP binding//molecular_function//ATPase activity//purine ribonucleoside triphosphate binding//organic cyclic compound binding//ribonucleotide binding//purine nucleotide binding//nucleic acid binding//ADP binding//catalytic activity//ribonucl…	GO:0043227//GO:0044446//GO:0032991//GO:0043228//GO:0044422//GO:0000808//GO:0043234//GO:0044464//GO:0005634//GO:0043226//GO:0005575//GO:0044424//GO:0005623//GO:0044427//GO:0043229//GO:0043232//GO:0043231//GO:0005694//GO:0005622	membrane-bounded organelle//intracellular organelle part//macromolecular complex//non-membrane-bounded organelle//organelle part//origin recognition complex//protein complex//cell part//nucleus//organelle//cellular_component//intracellular part//cell//chromosomal part//intracellular organelle//intracellular non-membrane-bounded organelle//intracellular membrane-bounded organelle//chromosome//intr…
BnaA08g27010D	Inf	6.0465e-70	2.865e-67	gnl|BL_ORD_ID|107083 sp|Q9LM50|E2204_ARATH UPF0725 protein EMB2204 OS=Arabidopsis thaliana GN=EMB2204 PE=2 SV=2//4.48768e-65	564.704	0	26.3432	0
BnaA08g27020D	Inf	0.00016697	0.0015833	gnl|BL_ORD_ID|194786 sp|C0SUT9|JMJ16_ARATH Putative lysine-specific demethylase JMJ16 OS=Arabidopsis thaliana GN=JMJ16 PE=2 SV=1//8.47471e-09	8.68916	0	0.698898	0
BnaA08g27470D	Inf	7.2874e-11	1.6658e-09	gnl|BL_ORD_ID|255008 sp|Q52KK4|NAF1_RAT H/ACA ribonucleoprotein complex non-core subunit NAF1 OS=Rattus norvegicus GN=Naf1 PE=2 SV=1//1.85085e-17	24.8161	0	0.606014	0	GO:0008152//GO:0071704//GO:0006725//GO:0007165//GO:0008150//GO:0009312//GO:0042254//GO:0043170//GO:0022613//GO:0090304//GO:0044237//GO:0051704//GO:0016051//GO:0001522//GO:0034641//GO:0009451//GO:0050789//GO:0006139//GO:0050896//GO:0044419//GO:0007154//GO:0007166//GO:0043412//GO:0006807//GO:0023052//GO:0007224//GO:0044238//GO:0009987//GO:0044260//GO:0009877//GO:0009058//GO:0065007//GO:0050794//GO:…	metabolic process//organic substance metabolic process//cellular aromatic compound metabolic process//signal transduction//biological_process//oligosaccharide biosynthetic process//ribosome biogenesis//macromolecule metabolic process//ribonucleoprotein complex biogenesis//nucleic acid metabolic process//cellular metabolic process//multi-organism process//carbohydrate biosynthetic process//pseudou…	GO:0016741//GO:0008168//GO:0003824//GO:0016740//GO:0008757//GO:0003674	transferase activity, transferring one-carbon groups//methyltransferase activity//catalytic activity//transferase activity//S-adenosylmethionine-dependent methyltransferase activity//molecular_function	GO:0044423//GO:0005575//GO:0044425//GO:0016020//GO:0019012//GO:0031224//GO:0016021//GO:0019028	virion part//cellular_component//membrane part//membrane//virion//intrinsic to membrane//integral to membrane//viral capsid
BnaA08g29420D	Inf	1.4639e-37	1.449e-35	-//-	144.502	0	6.01609	0	--	--	GO:0046983//GO:0005515//GO:0005488//GO:0003674	protein dimerization activity//protein binding//binding//molecular_function	--	--
BnaA08g31380D	Inf	0.0061847	0.036896	-//-	5.28399	0	0.886786	0
BnaA09g15340D	Inf	0.002372	0.016425	-//-	6.13524	0	0.884691	0
BnaA09g16870D	Inf	0.0024723	0.017017	gnl|BL_ORD_ID|287937 sp|Q9S7Z3|PCS1_ARATH Glutathione gamma-glutamylcysteinyltransferase 1 OS=Arabidopsis thaliana GN=PCS1 PE=1 SV=1//0	6.02659	0	0.177201	0	GO:0046938//GO:0010038//GO:0043603//GO:0043604//GO:0008152//GO:0019748//GO:0042221//GO:0071704//GO:0008150//GO:0050896//GO:0046937//GO:0044237//GO:0034641//GO:0009987//GO:0009058//GO:0006807//GO:0006518//GO:0010035//GO:0043043//GO:0044271//GO:0044249	phytochelatin biosynthetic process//response to metal ion//cellular amide metabolic process//amide biosynthetic process//metabolic process//secondary metabolic process//response to chemical stimulus//organic substance metabolic process//biological_process//response to stimulus//phytochelatin metabolic process//cellular metabolic process//cellular nitrogen compound metabolic process//cellular proc…	GO:0043167//GO:0043169//GO:0005488//GO:0016756//GO:0003824//GO:0016746//GO:0016740//GO:0046872//GO:0016755//GO:0003674	ion binding//cation binding//binding//glutathione gamma-glutamylcysteinyltransferase activity//catalytic activity//transferase activity, transferring acyl groups//transferase activity//metal ion binding//transferase activity, transferring amino-acyl groups//molecular_function	--	--
BnaA09g19350D	Inf	0.0070766	0.041228	gnl|BL_ORD_ID|486469 sp|Q9ZPR7|UPS1_ARATH Ureide permease 1 OS=Arabidopsis thaliana GN=UPS1 PE=1 SV=1//0	4.98594	0	0.138862	0	GO:0071702//GO:0008150//GO:0008643//GO:0034219//GO:0051234//GO:0006810//GO:0055085//GO:0051179//GO:0009987	organic substance transport//biological_process//carbohydrate transport//carbohydrate transmembrane transport//establishment of localization//transport//transmembrane transport//localization//cellular process	GO:0022892//GO:0005215//GO:0022891//GO:0022857//GO:0015144//GO:0003674	substrate-specific transporter activity//transporter activity//substrate-specific transmembrane transporter activity//transmembrane transporter activity//carbohydrate transmembrane transporter activity//molecular_function	GO:0031224//GO:0044425//GO:0016020//GO:0005575//GO:0016021	intrinsic to membrane//membrane part//membrane//cellular_component//integral to membrane
BnaA09g19410D	Inf	2.0686e-52	3.9462e-50	-//-	277.898	0	18.2488	0
BnaA09g19740D	Inf	0.007895	0.044993	gnl|BL_ORD_ID|214297 sp|Q9LZX1|LOR15_ARATH Protein LURP-one-related 15 OS=Arabidopsis thaliana GN=At5g01750 PE=1 SV=1//1.0093e-53	5.81579	0	0.319643	0
BnaA09g20040D	Inf	1.8554e-19	7.5916e-18	-//-	52.7993	0	6.37995	0
BnaA09g21140D	Inf	3.5292e-06	4.6046e-05	-//-	12.6369	0	4.02645	0
BnaA09g21200D	Inf	7.052e-44	9.3657e-42	gnl|BL_ORD_ID|499613 sp|Q9SZ67|WRK19_ARATH Probable WRKY transcription factor 19 OS=Arabidopsis thaliana GN=WRKY19 PE=2 SV=1//0	193.356	0	2.35629	0	--	--	GO:0032553//GO:0035639//GO:0097159//GO:0043531//GO:0017076//GO:0032549//GO:0030554//GO:0032559//GO:0032555//GO:0001882//GO:0003674//GO:0005524//GO:0043167//GO:0005515//GO:0000166//GO:0032550//GO:0001883//GO:0005488//GO:0043168	ribonucleotide binding//purine ribonucleoside triphosphate binding//organic cyclic compound binding//ADP binding//purine nucleotide binding//ribonucleoside binding//adenyl nucleotide binding//adenyl ribonucleotide binding//purine ribonucleotide binding//nucleoside binding//molecular_function//ATP binding//ion binding//protein binding//nucleotide binding//purine ribonucleoside binding//purine nucl…	--	--
BnaA09g21280D	Inf	2.0183e-08	3.5762e-07	gnl|BL_ORD_ID|10908 sp|Q38838|AGL14_ARATH Agamous-like MADS-box protein AGL14 OS=Arabidopsis thaliana GN=AGL14 PE=1 SV=2//3.02622e-97	25.8138	0	1.60958	0	GO:0071704//GO:0006725//GO:0019954//GO:0032506//GO:0043044//GO:0008152//GO:0000917//GO:0019222//GO:0031323//GO:0000003//GO:0008150//GO:0009889//GO:0043170//GO:0051276//GO:0019438//GO:0090304//GO:0034654//GO:0022607//GO:0006355//GO:0051252//GO:0034641//GO:0019219//GO:0016568//GO:0044237//GO:0006139//GO:0050789//GO:0016043//GO:0043093//GO:0007049//GO:0010468//GO:0006996//GO:0006351//GO:0022402//GO:…	organic substance metabolic process//cellular aromatic compound metabolic process//asexual reproduction//cytokinetic process//ATP-dependent chromatin remodeling//metabolic process//barrier septum formation//regulation of metabolic process//regulation of cellular metabolic process//reproduction//biological_process//regulation of biosynthetic process//macromolecule metabolic process//chromosome org…	GO:0005515//GO:0046983//GO:0001071//GO:0003700//GO:0005488//GO:0003676//GO:0097159//GO:0003677//GO:0003674//GO:0031491//GO:0003682	protein binding//protein dimerization activity//nucleic acid binding transcription factor activity//sequence-specific DNA binding transcription factor activity//binding//nucleic acid binding//organic cyclic compound binding//DNA binding//molecular_function//nucleosome binding//chromatin binding	GO:0005622//GO:0043231//GO:0043229//GO:0005623//GO:0005575//GO:0044424//GO:0043226//GO:0044464//GO:0005634//GO:0005737//GO:0043227	intracellular//intracellular membrane-bounded organelle//intracellular organelle//cell//cellular_component//intracellular part//organelle//cell part//nucleus//cytoplasm//membrane-bounded organelle
BnaA09g21300D	Inf	2.4194e-54	4.9496e-52	-//-	301.383	0	36.9726	0	--	--	--	--	GO:0033646//GO:0018995//GO:0033643//GO:0043657//GO:0044217//GO:0044215//GO:0005576//GO:0030430//GO:0044421//GO:0043245//GO:0043656//GO:0005575//GO:0044216	host intracellular part//host//host cell part//host cell//other organism part//other organism//extracellular region//host cell cytoplasm//extracellular region part//extraorganismal space//intracellular region of host//cellular_component//other organism cell
BnaA09g21710D	Inf	5.4007e-29	3.5288e-27	-//-	94.2206	0	13.1181	0	GO:0050794//GO:0044248//GO:0009894//GO:0009056//GO:0065007//GO:0009987//GO:0044237//GO:0050789//GO:0008152//GO:0010506//GO:0008150//GO:0019222//GO:0031323//GO:0006914//GO:0031329	regulation of cellular process//cellular catabolic process//regulation of catabolic process//catabolic process//biological regulation//cellular process//cellular metabolic process//regulation of biological process//metabolic process//regulation of autophagy//biological_process//regulation of metabolic process//regulation of cellular metabolic process//autophagy//regulation of cellular catabolic p…	--	--	GO:0005576//GO:0005575//GO:0005615//GO:0044421	extracellular region//cellular_component//extracellular space//extracellular region part
BnaA09g21740D	Inf	1.8572e-06	2.5301e-05	gnl|BL_ORD_ID|47174 sp|O65790|C81F1_ARATH Cytochrome P450 81F1 OS=Arabidopsis thaliana GN=CYP81F1 PE=2 SV=2//7.54295e-08	13.3458	0	2.55067	0
BnaA09g22520D	Inf	0.0024699	0.017006	-//-	6.02906	0	1.14878	0
BnaA09g22820D	Inf	1.8742e-21	8.4652e-20	-//-	60.3178	0	34.5474	0
BnaA09g22860D	Inf	4.8732e-10	1.032e-08	gnl|BL_ORD_ID|339441 sp|Q56X76|RH39_ARATH DEAD-box ATP-dependent RNA helicase 39 OS=Arabidopsis thaliana GN=RH39 PE=2 SV=2//0	22.594	0	0.708909	0	GO:0009987//GO:0044238//GO:0044260//GO:0006807//GO:0046483//GO:0006313//GO:0006259//GO:0090304//GO:0043170//GO:0008150//GO:0071704//GO:0006725//GO:0006310//GO:0008152//GO:0032196//GO:0006139//GO:0034641//GO:0044237	cellular process//primary metabolic process//cellular macromolecule metabolic process//nitrogen compound metabolic process//heterocycle metabolic process//transposition, DNA-mediated//DNA metabolic process//nucleic acid metabolic process//macromolecule metabolic process//biological_process//organic substance metabolic process//cellular aromatic compound metabolic process//DNA recombination//metab…	GO:0016887//GO:0097159//GO:0035639//GO:0032553//GO:0042623//GO:0003677//GO:0003676//GO:0017076//GO:0003824//GO:0032549//GO:0030554//GO:0017111//GO:0032559//GO:0001882//GO:0032555//GO:0003674//GO:0005524//GO:0043167//GO:0016787//GO:0016818//GO:0032550//GO:0000166//GO:0001883//GO:0016462//GO:0004386//GO:0005488//GO:0070035//GO:0008026//GO:0043168//GO:0016817	ATPase activity//organic cyclic compound binding//purine ribonucleoside triphosphate binding//ribonucleotide binding//ATPase activity, coupled//DNA binding//nucleic acid binding//purine nucleotide binding//catalytic activity//ribonucleoside binding//adenyl nucleotide binding//nucleoside-triphosphatase activity//adenyl ribonucleotide binding//nucleoside binding//purine ribonucleotide binding//mole…	--	--
BnaA09g23220D	Inf	3.1497e-50	5.4047e-48	gnl|BL_ORD_ID|343689 sp|Q9LSD0|RIR2C_ARATH Ribonucleoside-diphosphate reductase small chain C OS=Arabidopsis thaliana GN=TSO2 PE=1 SV=1//1.58083e-12	252.988	0	39.1215	0
BnaA09g23500D	Inf	0.0012254	0.0092638	-//-	6.74285	0	1.20501	0	GO:0009057//GO:0044257//GO:0030163//GO:0044237//GO:0019538//GO:0043170//GO:0006508//GO:0071704//GO:0008152//GO:0019941//GO:0008150//GO:0006464//GO:0016598//GO:0044265//GO:0043632//GO:0044248//GO:0044238//GO:0009987//GO:0044260//GO:0006511//GO:0009056//GO:0044267//GO:0043412//GO:0051603	macromolecule catabolic process//cellular protein catabolic process//protein catabolic process//cellular metabolic process//protein metabolic process//macromolecule metabolic process//proteolysis//organic substance metabolic process//metabolic process//modification-dependent protein catabolic process//biological_process//protein modification process//protein arginylation//cellular macromolecule c…	GO:0004057//GO:0016755//GO:0003674//GO:0003824//GO:0016746//GO:0016740	arginyltransferase activity//transferase activity, transferring amino-acyl groups//molecular_function//catalytic activity//transferase activity, transferring acyl groups//transferase activity	--	--
BnaA09g23730D	Inf	4.6021e-08	7.7825e-07	-//-	17.4697	0	2.66965	0
BnaA09g23760D	Inf	2.2678e-19	9.2324e-18	-//-	52.5013	0	8.04691	0
BnaA09g24000D	Inf	2.2778e-39	2.4386e-37	-//-	157.126	0	26.3803	0
BnaA09g24200D	Inf	6.2485e-09	1.1722e-07	gnl|BL_ORD_ID|76024 sp|Q54XP4|CRNL1_DICDI Crooked neck-like protein 1 OS=Dictyostelium discoideum GN=crnkl1 PE=3 SV=1//1.63245e-12	19.6268	0	1.43593	0
BnaA09g25830D	Inf	6.4576e-11	1.483e-09	-//-	25.2268	0	4.16871	0
BnaA09g25850D	Inf	5.9771e-09	1.1236e-07	-//-	19.7667	0	2.51739	0	GO:0051234//GO:0006810//GO:0055085//GO:0006825//GO:0051179//GO:0000041//GO:0009987//GO:0006812//GO:0034220//GO:0035434//GO:0030001//GO:0006811//GO:0008150	establishment of localization//transport//transmembrane transport//copper ion transport//localization//transition metal ion transport//cellular process//cation transport//ion transmembrane transport//copper ion transmembrane transport//metal ion transport//ion transport//biological_process	GO:0022857//GO:0005102//GO:0003674//GO:0004575//GO:0004553//GO:0005375//GO:0003824//GO:0015075//GO:0005488//GO:0004558//GO:0022892//GO:0004564//GO:0005215//GO:0016798//GO:0046873//GO:0046915//GO:0015926//GO:0005515//GO:0016787//GO:0022891//GO:0005179//GO:0008324//GO:0022890	transmembrane transporter activity//receptor binding//molecular_function//sucrose alpha-glucosidase activity//hydrolase activity, hydrolyzing O-glycosyl compounds//copper ion transmembrane transporter activity//catalytic activity//ion transmembrane transporter activity//binding//alpha-glucosidase activity//substrate-specific transporter activity//beta-fructofuranosidase activity//transporter acti…	GO:0005576//GO:0016021//GO:0031224//GO:0016020//GO:0044425//GO:0005575	extracellular region//integral to membrane//intrinsic to membrane//membrane//membrane part//cellular_component
BnaA09g26740D	Inf	9.4021e-11	2.1234e-09	gnl|BL_ORD_ID|95680 sp|Q55512|DHAS_SYNY3 Aspartate-semialdehyde dehydrogenase OS=Synechocystis sp. (strain PCC 6803 / Kazusa) GN=asd PE=3 SV=2//6.38297e-22	40.8877	0	5.7253	0	GO:0044283//GO:0044237//GO:0046394//GO:0006520//GO:0019752//GO:0008152//GO:0071704//GO:0008150//GO:0016053//GO:0055114//GO:0044249//GO:0008652//GO:0006082//GO:0009058//GO:0044238//GO:0009987//GO:0044281//GO:0043436//GO:0006807	small molecule biosynthetic process//cellular metabolic process//carboxylic acid biosynthetic process//cellular amino acid metabolic process//carboxylic acid metabolic process//metabolic process//organic substance metabolic process//biological_process//organic acid biosynthetic process//oxidation-reduction process//cellular biosynthetic process//cellular amino acid biosynthetic process//organic a…	GO:0005488//GO:0003942//GO:0005515//GO:0046983//GO:0016620//GO:0016491//GO:0003674//GO:0016903//GO:0003824	binding//N-acetyl-gamma-glutamyl-phosphate reductase activity//protein binding//protein dimerization activity//oxidoreductase activity, acting on the aldehyde or oxo group of donors, NAD or NADP as acceptor//oxidoreductase activity//molecular_function//oxidoreductase activity, acting on the aldehyde or oxo group of donors//catalytic activity	GO:0044464//GO:0005623//GO:0005575//GO:0044424//GO:0005622//GO:0005737	cell part//cell//cellular_component//intracellular part//intracellular//cytoplasm
BnaA09g27500D	Inf	3.4156e-19	1.3775e-17	gnl|BL_ORD_ID|510402 sp|Q9FZ89|Y1815_ARATH UPF0426 protein At1g28150, chloroplastic OS=Arabidopsis thaliana GN=At1g28150 PE=2 SV=1//1.1225e-48	51.8739	0	5.5599	0
BnaA09g27570D	Inf	1.4964e-32	1.1424e-30	gnl|BL_ORD_ID|148950 sp|Q9LVI8|GLN13_ARATH Glutamine synthetase cytosolic isozyme 1-3 OS=Arabidopsis thaliana GN=GLN1-3 PE=1 SV=1//7.91087e-48	113.658	0	9.18969	0	GO:0006807//GO:0008150//GO:0008152	nitrogen compound metabolic process//biological_process//metabolic process	GO:0003824//GO:0016879//GO:0004356//GO:0003674//GO:0016880//GO:0016874//GO:0016211	catalytic activity//ligase activity, forming carbon-nitrogen bonds//glutamate-ammonia ligase activity//molecular_function//acid-ammonia (or amide) ligase activity//ligase activity//ammonia ligase activity	--	--
BnaA09g29670D	Inf	7.0257e-83	7.4781e-80	-//-	936.804	0	99.8895	0
BnaA09g29910D	Inf	7.0655e-15	2.1721e-13	gnl|BL_ORD_ID|520724 sp|O49453|Y4844_ARATH Uncharacterized protein At4g28440 OS=Arabidopsis thaliana GN=At4g28440 PE=1 SV=1//2.42149e-52	36.9104	0	3.71387	0	--	--	GO:0003674//GO:0097159//GO:0003676//GO:0005488	molecular_function//organic cyclic compound binding//nucleic acid binding//binding	--	--
BnaA09g32560D	Inf	8.5016e-28	5.2294e-26	-//-	88.4303	0	17.427	0
BnaA09g32750D	Inf	8.9424e-05	0.00089991	gnl|BL_ORD_ID|125632 sp|Q9FT50|FB202_ARATH Putative F-box protein At3g52320 OS=Arabidopsis thaliana GN=At3g52320 PE=3 SV=1//4.1221e-51	10.5736	0	0.484641	0	--	--	GO:0003674//GO:0005515//GO:0005488	molecular_function//protein binding//binding	--	--
BnaA09g32790D	Inf	3.7404e-24	1.917e-22	-//-	71.7188	0	32.8589	0
BnaA09g32800D	Inf	4.1633e-23	2.0276e-21	-//-	67.078	0	4.67206	0
BnaA09g32840D	Inf	7.7393e-39	8.1316e-37	-//-	153.884	0	111.284	0
BnaA09g32850D	Inf	7.8715e-69	3.4411e-66	-//-	540.099	0	60.9234	0
BnaA09g33220D	Inf	0.0049546	0.030689	-//-	5.34407	0	1.02312	0
BnaA09g33690D	Inf	2.8953e-14	8.5535e-13	gnl|BL_ORD_ID|167411 sp|Q9SYK0|HEXO2_ARATH Beta-hexosaminidase 2 OS=Arabidopsis thaliana GN=HEXO2 PE=1 SV=1//5.36312e-40	35.0925	0	1.1646	0	GO:0008150//GO:0008152//GO:0071704//GO:0005975//GO:0044238	biological_process//metabolic process//organic substance metabolic process//carbohydrate metabolic process//primary metabolic process	GO:0016798//GO:0016787//GO:0004553//GO:0003674//GO:0003824	hydrolase activity, acting on glycosyl bonds//hydrolase activity//hydrolase activity, hydrolyzing O-glycosyl compounds//molecular_function//catalytic activity	--	--
BnaA09g34260D	Inf	2.5866e-32	1.9544e-30	-//-	112.262	0	17.7346	0
BnaA09g35550D	Inf	6.368e-06	7.9878e-05	gnl|BL_ORD_ID|134457 sp|Q9LYN2|FRI3_ARATH Ferritin-3, chloroplastic OS=Arabidopsis thaliana GN=FER3 PE=2 SV=1//1.50566e-128	12.0894	0	0.657044	0	GO:0055076//GO:0055080//GO:0065007//GO:0009987//GO:0030003//GO:0042592//GO:0019725//GO:0055114//GO:0065008//GO:0006875//GO:0008150//GO:0048878//GO:0008152//GO:0055065//GO:0055072//GO:0046916//GO:0006879//GO:0055082//GO:0006873//GO:0050801	transition metal ion homeostasis//cation homeostasis//biological regulation//cellular process//cellular cation homeostasis//homeostatic process//cellular homeostasis//oxidation-reduction process//regulation of biological quality//cellular metal ion homeostasis//biological_process//chemical homeostasis//metabolic process//metal ion homeostasis//iron ion homeostasis//cellular transition metal ion h…	GO:0003824//GO:0005506//GO:0003674//GO:0016491//GO:0046872//GO:0005198//GO:0046914//GO:0043167//GO:0008199//GO:0005488//GO:0043169	catalytic activity//iron ion binding//molecular_function//oxidoreductase activity//metal ion binding//structural molecule activity//transition metal ion binding//ion binding//ferric iron binding//binding//cation binding	GO:0019028//GO:0044423//GO:0005575//GO:0019012	viral capsid//virion part//cellular_component//virion
BnaA09g35750D	Inf	8.184e-05	0.00083099	-//-	9.50172	0	0.739407	0	GO:0006139//GO:0050789//GO:0044237//GO:0034641//GO:0019219//GO:0045893//GO:0006351//GO:0031325//GO:0045935//GO:0010468//GO:0010604//GO:0009889//GO:0008150//GO:0019222//GO:0031323//GO:0009891//GO:0008152//GO:0048518//GO:0071704//GO:0006725//GO:0006355//GO:0051252//GO:0090304//GO:0051254//GO:0034654//GO:0043170//GO:0019438//GO:0044249//GO:0010628//GO:0046483//GO:0034645//GO:0048522//GO:2000112//GO:…	nucleobase-containing compound metabolic process//regulation of biological process//cellular metabolic process//cellular nitrogen compound metabolic process//regulation of nucleobase-containing compound metabolic process//positive regulation of transcription, DNA-dependent//transcription, DNA-dependent//positive regulation of cellular metabolic process//positive regulation of nucleobase-containin…	GO:0005488//GO:0043169//GO:0043167//GO:0046914//GO:0008270//GO:0003674//GO:0046872//GO:0003676//GO:0097159//GO:0003677	binding//cation binding//ion binding//transition metal ion binding//zinc ion binding//molecular_function//metal ion binding//nucleic acid binding//organic cyclic compound binding//DNA binding	GO:0005575//GO:0044424//GO:0005623//GO:0005634//GO:0044464//GO:0043226//GO:0043231//GO:0005622//GO:0043229//GO:0043227	cellular_component//intracellular part//cell//nucleus//cell part//organelle//intracellular membrane-bounded organelle//intracellular//intracellular organelle//membrane-bounded organelle
BnaA09g36390D	Inf	8.6597e-06	0.00010612	gnl|BL_ORD_ID|228432 sp|P53780|METC_ARATH Cystathionine beta-lyase, chloroplastic OS=Arabidopsis thaliana GN=At3g57050 PE=1 SV=1//0	11.9	0	0.40758	0	GO:0019752//GO:0015672//GO:0008152//GO:0016054//GO:0071704//GO:0009063//GO:0008150//GO:0006811//GO:0006813//GO:0009071//GO:0044237//GO:0006520//GO:0006544//GO:0030001//GO:0006082//GO:0009056//GO:0009058//GO:0044238//GO:0009987//GO:0044282//GO:0044281//GO:0006812//GO:0043436//GO:0006807//GO:0006546//GO:0006810//GO:0046395//GO:0051234//GO:0009069//GO:0055114//GO:0051179//GO:0044248	carboxylic acid metabolic process//monovalent inorganic cation transport//metabolic process//organic acid catabolic process//organic substance metabolic process//cellular amino acid catabolic process//biological_process//ion transport//potassium ion transport//serine family amino acid catabolic process//cellular metabolic process//cellular amino acid metabolic process//glycine metabolic process//…	GO:0022838//GO:0043167//GO:0015267//GO:0022890//GO:0008324//GO:0022836//GO:0022891//GO:0016642//GO:0022892//GO:0005488//GO:0005216//GO:0005267//GO:0015075//GO:0046873//GO:0022839//GO:0043168//GO:0015077//GO:0005215//GO:0003824//GO:0015079//GO:0004375//GO:0005261//GO:0048037//GO:0015269//GO:0022857//GO:0005227//GO:0016638//GO:0016491//GO:0003674//GO:0030170//GO:0022803	substrate-specific channel activity//ion binding//channel activity//inorganic cation transmembrane transporter activity//cation transmembrane transporter activity//gated channel activity//substrate-specific transmembrane transporter activity//oxidoreductase activity, acting on the CH-NH2 group of donors, disulfide as acceptor//substrate-specific transporter activity//binding//ion channel activity…	GO:0016020//GO:0005575	membrane//cellular_component
BnaA09g39920D	Inf	2.0104e-07	3.1335e-06	gnl|BL_ORD_ID|488907 sp|Q8LGG8|USPAL_ARATH Universal stress protein A-like protein OS=Arabidopsis thaliana GN=At3g01520 PE=1 SV=2//1.22941e-11	15.884	0	1.33507	0	GO:0050896//GO:0008150//GO:0006950	response to stimulus//biological_process//response to stress	--	--	--	--
BnaA09g41040D	Inf	1.9233e-36	1.8156e-34	gnl|BL_ORD_ID|433307 sp|Q9ZUD9|SRO2_ARATH Probable inactive poly [ADP-ribose] polymerase SRO2 OS=Arabidopsis thaliana GN=SRO2 PE=1 SV=1//2.5353e-24	137.674	0	14.682	0
BnaA09g46850D	Inf	6.4974e-59	1.6862e-56	gnl|BL_ORD_ID|343425 sp|Q9LN71|RING1_ARATH E3 ubiquitin-protein ligase At1g12760 OS=Arabidopsis thaliana GN=At1g12760 PE=1 SV=1//9.2898e-175	363.29	0	12.9893	0	GO:0050896//GO:0008150//GO:0009607	response to stimulus//biological_process//response to biotic stimulus	GO:0005488//GO:0043169//GO:0016874//GO:0046914//GO:0043167//GO:0005515//GO:0016491//GO:0046872//GO:0016881//GO:0016627//GO:0003674//GO:0008270//GO:0016879//GO:0004842//GO:0019787//GO:0003824	binding//cation binding//ligase activity//transition metal ion binding//ion binding//protein binding//oxidoreductase activity//metal ion binding//acid-amino acid ligase activity//oxidoreductase activity, acting on the CH-CH group of donors//molecular_function//zinc ion binding//ligase activity, forming carbon-nitrogen bonds//ubiquitin-protein ligase activity//small conjugating protein ligase acti…	GO:0031224//GO:0044428//GO:0005634//GO:0044464//GO:0043226//GO:0016020//GO:0044425//GO:0044424//GO:0005575//GO:0005623//GO:0043229//GO:0000151//GO:0005622//GO:0043231//GO:0043227//GO:0031461//GO:0000152//GO:0044446//GO:0032991//GO:0005680//GO:0044422//GO:0043234//GO:0016021	intrinsic to membrane//nuclear part//nucleus//cell part//organelle//membrane//membrane part//intracellular part//cellular_component//cell//intracellular organelle//ubiquitin ligase complex//intracellular//intracellular membrane-bounded organelle//membrane-bounded organelle//cullin-RING ubiquitin ligase complex//nuclear ubiquitin ligase complex//intracellular organelle part//macromolecular complex…
BnaA09g48080D	Inf	2.9316e-14	8.6574e-13	gnl|BL_ORD_ID|145323 sp|Q9LYU4|GH312_ARATH 4-substituted benzoates-glutamate ligase GH3.12 OS=Arabidopsis thaliana GN=GH3.12 PE=1 SV=1//0	35.044	0	0.822593	0
BnaA09g48880D	Inf	1.5984e-60	4.55e-58	gnl|BL_ORD_ID|164491 sp|Q94EJ2|HDA8_ARATH Histone deacetylase 8 OS=Arabidopsis thaliana GN=HDA8 PE=2 SV=1//0	386.245	0	13.7421	0
BnaA09g48950D	Inf	0.0049546	0.030689	gnl|BL_ORD_ID|476905 sp|Q8VWG3|TT1_ARATH Protein TRANSPARENT TESTA 1 OS=Arabidopsis thaliana GN=TT1 PE=2 SV=1//4.48401e-85	5.34407	0	0.217942	0	--	--	GO:0003674//GO:0046872//GO:0005488//GO:0043169//GO:0043167	molecular_function//metal ion binding//binding//cation binding//ion binding	--	--
BnaA09g48970D	Inf	1.1926e-09	2.4216e-08	-//-	21.4307	0	1.09804	0	GO:0006461//GO:0043461//GO:0009987//GO:0007005//GO:0044085//GO:0071840//GO:0070271//GO:0070071//GO:0070272//GO:0043623//GO:0033615//GO:0008150//GO:0022607//GO:0071822//GO:0043933//GO:0016043//GO:0065003//GO:0034622//GO:0006996	protein complex assembly//proton-transporting ATP synthase complex assembly//cellular process//mitochondrion organization//cellular component biogenesis//cellular component organization or biogenesis//protein complex biogenesis//proton-transporting two-sector ATPase complex assembly//proton-transporting ATP synthase complex biogenesis//cellular protein complex assembly//mitochondrial proton-trans…	--	--	GO:0031975//GO:0005737//GO:0019866//GO:0044422//GO:0005743//GO:0044429//GO:0044446//GO:0005740//GO:0031966//GO:0043227//GO:0031967//GO:0005622//GO:0043231//GO:0043229//GO:0031090//GO:0044444//GO:0044424//GO:0005739//GO:0005575//GO:0005623//GO:0044464//GO:0043226//GO:0016020	envelope//cytoplasm//organelle inner membrane//organelle part//mitochondrial inner membrane//mitochondrial part//intracellular organelle part//mitochondrial envelope//mitochondrial membrane//membrane-bounded organelle//organelle envelope//intracellular//intracellular membrane-bounded organelle//intracellular organelle//organelle membrane//cytoplasmic part//intracellular part//mitochondrion//cellu…
BnaA09g48980D	Inf	9.6311e-32	7.152e-30	gnl|BL_ORD_ID|27960 sp|Q9S9K4|ASPL2_ARATH Aspartic proteinase-like protein 2 OS=Arabidopsis thaliana GN=At1g65240 PE=1 SV=2//1.19608e-70	108.563	0	3.01242	0	GO:0008152//GO:0071704//GO:0008150//GO:0043170//GO:0006508//GO:0019538//GO:0044238	metabolic process//organic substance metabolic process//biological_process//macromolecule metabolic process//proteolysis//protein metabolic process//primary metabolic process	GO:0070011//GO:0016787//GO:0004175//GO:0008233//GO:0070001//GO:0004190//GO:0003824//GO:0003674	peptidase activity, acting on L-amino acid peptides//hydrolase activity//endopeptidase activity//peptidase activity//aspartic-type peptidase activity//aspartic-type endopeptidase activity//catalytic activity//molecular_function	--	--
BnaA09g49030D	Inf	7.8629e-52	1.4401e-49	gnl|BL_ORD_ID|100388 sp|Q42572|DNLI1_ARATH DNA ligase 1 OS=Arabidopsis thaliana GN=LIG1 PE=2 SV=2//0	703.42	0	12.4031	0	GO:0006725//GO:0071704//GO:0008152//GO:0006310//GO:0006950//GO:0008150//GO:0043170//GO:0090304//GO:0034641//GO:0044237//GO:0032502//GO:0006139//GO:0016043//GO:0050896//GO:0033554//GO:0006955//GO:0048856//GO:0006807//GO:0032989//GO:0006974//GO:0009987//GO:0044238//GO:0044260//GO:0006281//GO:0009653//GO:0002376//GO:0048869//GO:0006259//GO:0046483//GO:0051716//GO:0071840//GO:0000902	cellular aromatic compound metabolic process//organic substance metabolic process//metabolic process//DNA recombination//response to stress//biological_process//macromolecule metabolic process//nucleic acid metabolic process//cellular nitrogen compound metabolic process//cellular metabolic process//developmental process//nucleobase-containing compound metabolic process//cellular component organiz…	GO:0001883//GO:0003910//GO:0032550//GO:0000166//GO:0043167//GO:0043168//GO:0016874//GO:0005488//GO:0003824//GO:0032549//GO:0003676//GO:0017076//GO:0097159//GO:0035639//GO:0032553//GO:0003677//GO:0003674//GO:0005524//GO:0016886//GO:0001882//GO:0032555//GO:0003909//GO:0032559//GO:0030554	purine nucleoside binding//DNA ligase (ATP) activity//purine ribonucleoside binding//nucleotide binding//ion binding//anion binding//ligase activity//binding//catalytic activity//ribonucleoside binding//nucleic acid binding//purine nucleotide binding//organic cyclic compound binding//purine ribonucleoside triphosphate binding//ribonucleotide binding//DNA binding//molecular_function//ATP binding//…	GO:0005575//GO:0016020	cellular_component//membrane
BnaA09g49060D	Inf	5.0645e-29	3.3121e-27	gnl|BL_ORD_ID|238816 sp|Q9M658|MOM1_ARATH Helicase protein MOM1 OS=Arabidopsis thaliana GN=MOM1 PE=1 SV=1//5.58799e-57	94.6955	0	2.87194	0
BnaA09g49070D	Inf	1.2906e-43	1.6777e-41	gnl|BL_ORD_ID|238816 sp|Q9M658|MOM1_ARATH Helicase protein MOM1 OS=Arabidopsis thaliana GN=MOM1 PE=1 SV=1//7.83686e-71	192.987	0	8.57149	0	GO:0050789//GO:0050896//GO:0007165//GO:0008150//GO:0050794//GO:0051716//GO:0007154//GO:0007166//GO:0023052//GO:0065007//GO:0009987//GO:0007224	regulation of biological process//response to stimulus//signal transduction//biological_process//regulation of cellular process//cellular response to stimulus//cell communication//cell surface receptor linked signaling pathway//signaling//biological regulation//cellular process//smoothened signaling pathway	--	--	--	--
BnaA09g49100D	Inf	1.039e-08	1.9086e-07	gnl|BL_ORD_ID|139379 sp|Q6DBP8|GAT11_ARATH GATA transcription factor 11 OS=Arabidopsis thaliana GN=GATA11 PE=2 SV=1//4.78176e-91	19.1879	0	1.02788	0	GO:0019222//GO:0031323//GO:0009889//GO:0008150//GO:0071704//GO:0006725//GO:0008152//GO:0090304//GO:0034654//GO:0006355//GO:0051252//GO:0043170//GO:0019438//GO:0006139//GO:0050789//GO:0034641//GO:0019219//GO:0044237//GO:0006351//GO:0010468//GO:0009059//GO:0006807//GO:0010556//GO:0018130//GO:0051171//GO:0065007//GO:0009058//GO:0009987//GO:0044238//GO:0044260//GO:0010467//GO:0032774//GO:0046483//GO:…	regulation of metabolic process//regulation of cellular metabolic process//regulation of biosynthetic process//biological_process//organic substance metabolic process//cellular aromatic compound metabolic process//metabolic process//nucleic acid metabolic process//nucleobase-containing compound biosynthetic process//regulation of transcription, DNA-dependent//regulation of RNA metabolic process//…	GO:0043167//GO:0046914//GO:0001071//GO:0003700//GO:0043565//GO:0005488//GO:0043169//GO:0003676//GO:0097159//GO:0003677//GO:0003674//GO:0008270//GO:0046872	ion binding//transition metal ion binding//nucleic acid binding transcription factor activity//sequence-specific DNA binding transcription factor activity//sequence-specific DNA binding//binding//cation binding//nucleic acid binding//organic cyclic compound binding//DNA binding//molecular_function//zinc ion binding//metal ion binding	--	--
BnaA09g49220D	Inf	8.8468e-41	1.0089e-38	gnl|BL_ORD_ID|376735 sp|Q8K2Y7|RM47_MOUSE 39S ribosomal protein L47, mitochondrial OS=Mus musculus GN=Mrpl47 PE=2 SV=2//5.37397e-15	167.901	0	16.0359	0	GO:0008150//GO:0071704//GO:0008152//GO:0006412//GO:0043170//GO:0019538//GO:0044237//GO:0009059//GO:0044267//GO:0044260//GO:0009987//GO:0044238//GO:0009058//GO:0010467//GO:0044249//GO:0034645	biological_process//organic substance metabolic process//metabolic process//translation//macromolecule metabolic process//protein metabolic process//cellular metabolic process//macromolecule biosynthetic process//cellular protein metabolic process//cellular macromolecule metabolic process//cellular process//primary metabolic process//biosynthetic process//gene expression//cellular biosynthetic pr…	GO:0005198//GO:0003735//GO:0003674	structural molecule activity//structural constituent of ribosome//molecular_function	GO:0005622//GO:0043231//GO:0043229//GO:0044444//GO:0043232//GO:0005739//GO:0044424//GO:0005575//GO:0005840//GO:0005623//GO:0000313//GO:0070013//GO:0043226//GO:0044464//GO:0030529//GO:0043233//GO:0005759//GO:0031974//GO:0005737//GO:0043228//GO:0044422//GO:0005761//GO:0044429//GO:0032991//GO:0044446//GO:0043227	intracellular//intracellular membrane-bounded organelle//intracellular organelle//cytoplasmic part//intracellular non-membrane-bounded organelle//mitochondrion//intracellular part//cellular_component//ribosome//cell//organellar ribosome//intracellular organelle lumen//organelle//cell part//ribonucleoprotein complex//organelle lumen//mitochondrial matrix//membrane-enclosed lumen//cytoplasm//non-me…
BnaA09g49230D	Inf	1.4603e-66	5.7047e-64	gnl|BL_ORD_ID|162401 sp|P0CG89|H4_SOYBN Histone H4 OS=Glycine max PE=3 SV=1//3.56045e-51	492.768	0	65.3764	0	GO:0006139//GO:0034641//GO:0044237//GO:0006351//GO:0008150//GO:0006725//GO:0071704//GO:0008152//GO:0090304//GO:0034654//GO:0019438//GO:0043170//GO:0046483//GO:0044249//GO:0044271//GO:0034645//GO:0016070//GO:0009059//GO:0006807//GO:0018130//GO:0009058//GO:0044260//GO:0006352//GO:0044238//GO:0009987//GO:0032774//GO:0010467	nucleobase-containing compound metabolic process//cellular nitrogen compound metabolic process//cellular metabolic process//transcription, DNA-dependent//biological_process//cellular aromatic compound metabolic process//organic substance metabolic process//metabolic process//nucleic acid metabolic process//nucleobase-containing compound biosynthetic process//aromatic compound biosynthetic process…	GO:0043565//GO:0005488//GO:0003674//GO:0003676//GO:0097159//GO:0003677	sequence-specific DNA binding//binding//molecular_function//nucleic acid binding//organic cyclic compound binding//DNA binding	GO:0005575//GO:0044424//GO:0005623//GO:0044464//GO:0005634//GO:0043226//GO:0005622//GO:0043231//GO:0043229//GO:0043227	cellular_component//intracellular part//cell//cell part//nucleus//organelle//intracellular//intracellular membrane-bounded organelle//intracellular organelle//membrane-bounded organelle
BnaA09g49650D	Inf	0.0034265	0.022527	gnl|BL_ORD_ID|182423 sp|Q24K02|IDE_BOVIN Insulin-degrading enzyme OS=Bos taurus GN=IDE PE=2 SV=1//3.99432e-11	5.73842	0	0.255548	0	GO:0032774//GO:0010467//GO:0044238//GO:0009987//GO:0044260//GO:0009058//GO:0065007//GO:0006270//GO:0051171//GO:0018130//GO:0010556//GO:0006807//GO:0009059//GO:0016070//GO:0080090//GO:0031326//GO:0006260//GO:0060255//GO:2001141//GO:0006261//GO:0006259//GO:0034645//GO:0050794//GO:2000112//GO:0044271//GO:0044249//GO:0046483//GO:0019438//GO:0043170//GO:0051252//GO:0006355//GO:0034654//GO:0090304//GO:…	RNA biosynthetic process//gene expression//primary metabolic process//cellular process//cellular macromolecule metabolic process//biosynthetic process//biological regulation//DNA-dependent DNA replication initiation//regulation of nitrogen compound metabolic process//heterocycle biosynthetic process//regulation of macromolecule biosynthetic process//nitrogen compound metabolic process//macromolec…	GO:0003677//GO:0097159//GO:0003676//GO:0046872//GO:0003682//GO:0008270//GO:0003674//GO:0046914//GO:0043167//GO:0043169//GO:0005488	DNA binding//organic cyclic compound binding//nucleic acid binding//metal ion binding//chromatin binding//zinc ion binding//molecular_function//transition metal ion binding//ion binding//cation binding//binding	GO:0044422//GO:0043228//GO:0043227//GO:0044446//GO:0043232//GO:0043229//GO:0044427//GO:0043231//GO:0005622//GO:0005694//GO:0005634//GO:0044464//GO:0043226//GO:0000775//GO:0005623//GO:0044424//GO:0005575	organelle part//non-membrane-bounded organelle//membrane-bounded organelle//intracellular organelle part//intracellular non-membrane-bounded organelle//intracellular organelle//chromosomal part//intracellular membrane-bounded organelle//intracellular//chromosome//nucleus//cell part//organelle//chromosome, centromeric region//cell//intracellular part//cellular_component
BnaA09g50030D	Inf	3.2275e-33	2.5598e-31	-//-	122.934	0	23.9117	0
BnaA09g50470D	Inf	6.2385e-05	0.00064902	gnl|BL_ORD_ID|376213 sp|Q9C9H7|RLP12_ARATH Receptor-like protein 12 OS=Arabidopsis thaliana GN=RLP12 PE=2 SV=2//2.57952e-14	9.68124	0	0.235432	0	--	--	GO:0005488//GO:0005515//GO:0003674	binding//protein binding//molecular_function	--	--
BnaA09g54550D	Inf	0.00090117	0.0071006	gnl|BL_ORD_ID|63505 sp|Q6IWB1|CLE43_ARATH CLAVATA3/ESR (CLE)-related protein 43 OS=Arabidopsis thaliana GN=CLE43 PE=2 SV=1//1.91945e-39	6.99233	0	0.985696	0
BnaA09g56080D	Inf	8.7537e-05	0.00088274	gnl|BL_ORD_ID|141455 sp|Q949Q1|GAUTB_ARATH Probable galacturonosyltransferase 11 OS=Arabidopsis thaliana GN=GAUT11 PE=2 SV=1//3.91352e-33	9.31817	0	1.9005	0	--	--	GO:0003674//GO:0003824//GO:0016740//GO:0016757	molecular_function//catalytic activity//transferase activity//transferase activity, transferring glycosyl groups	--	--
BnaA09g56090D	Inf	2.6688e-06	3.5424e-05	-//-	12.8716	0	3.24108	0
BnaA09g56980D	Inf	0.0012561	0.009463	gnl|BL_ORD_ID|304285 sp|Q9FFZ1|PPH_ARATH Pheophytinase, chloroplastic OS=Arabidopsis thaliana GN=PPH PE=1 SV=1//8.74127e-26	6.67783	0	0.299631	0
BnaA10g03400D	Inf	0.00031547	0.0027968	gnl|BL_ORD_ID|417044 sp|Q9SJT1|SAE2_ARATH SUMO-activating enzyme subunit 2 OS=Arabidopsis thaliana GN=SAE2 PE=1 SV=1//2.03186e-25	8.10047	0	1.08711	0	GO:0006464//GO:0009987//GO:0044238//GO:0044260//GO:0044267//GO:0043412//GO:0044237//GO:0019538//GO:0043170//GO:0071704//GO:0008152//GO:0008150	protein modification process//cellular process//primary metabolic process//cellular macromolecule metabolic process//cellular protein metabolic process//macromolecule modification//cellular metabolic process//protein metabolic process//macromolecule metabolic process//organic substance metabolic process//metabolic process//biological_process	GO:0032559//GO:0030554//GO:0003674//GO:0005524//GO:0032555//GO:0001882//GO:0097159//GO:0035639//GO:0032553//GO:0008641//GO:0032549//GO:0003824//GO:0017076//GO:0005488//GO:0043168//GO:0043167//GO:0001883//GO:0000166//GO:0032550	adenyl ribonucleotide binding//adenyl nucleotide binding//molecular_function//ATP binding//purine ribonucleotide binding//nucleoside binding//organic cyclic compound binding//purine ribonucleoside triphosphate binding//ribonucleotide binding//small protein activating enzyme activity//ribonucleoside binding//catalytic activity//purine nucleotide binding//binding//anion binding//ion binding//purine…	--	--
BnaA10g04100D	Inf	4.0366e-16	1.3488e-14	gnl|BL_ORD_ID|122751 sp|Q9XID0|FAB1D_ARATH Putative 1-phosphatidylinositol-3-phosphate 5-kinase FAB1D OS=Arabidopsis thaliana GN=FAB1D PE=3 SV=1//3.96188e-47	41.0467	0	2.85015	0	GO:0006650//GO:0046488//GO:0044238//GO:0009987//GO:0006644//GO:0019637//GO:0006793//GO:0006796//GO:0046486//GO:0044237//GO:0006629//GO:0044255//GO:0071704//GO:0008152//GO:0008150	glycerophospholipid metabolic process//phosphatidylinositol metabolic process//primary metabolic process//cellular process//phospholipid metabolic process//organophosphate metabolic process//phosphorus metabolic process//phosphate-containing compound metabolic process//glycerolipid metabolic process//cellular metabolic process//lipid metabolic process//cellular lipid metabolic process//organic su…	GO:0003674//GO:0016773//GO:0016307//GO:0016772//GO:0003824//GO:0016740//GO:0016301	molecular_function//phosphotransferase activity, alcohol group as acceptor//phosphatidylinositol phosphate kinase activity//transferase activity, transferring phosphorus-containing groups//catalytic activity//transferase activity//kinase activity	--	--
BnaA10g04330D	Inf	1.2029e-31	8.9145e-30	gnl|BL_ORD_ID|5044 sp|Q84MB3|ACCH1_ARATH 1-aminocyclopropane-1-carboxylate oxidase homolog 1 OS=Arabidopsis thaliana GN=At1g06620 PE=2 SV=1//5.25215e-129	108.351	0	2.27787	0	GO:0008150//GO:0008152//GO:0055114	biological_process//metabolic process//oxidation-reduction process	GO:0016705//GO:0003674//GO:0016491//GO:0051213//GO:0016706//GO:0003824	oxidoreductase activity, acting on paired donors, with incorporation or reduction of molecular oxygen//molecular_function//oxidoreductase activity//dioxygenase activity//oxidoreductase activity, acting on paired donors, with incorporation or reduction of molecular oxygen, 2-oxoglutarate as one donor, and incorporation of one atom each of oxygen into both donors//catalytic activity	--	--
BnaA10g05030D	Inf	2.7187e-17	9.7829e-16	gnl|BL_ORD_ID|180940 sp|Q9FZG4|HXKL1_ARATH Hexokinase-like 1 protein OS=Arabidopsis thaliana GN=At1g47840 PE=2 SV=2//0	44.9409	0	1.2446	0	GO:0005975//GO:0044238//GO:0071704//GO:0008152//GO:0008150	carbohydrate metabolic process//primary metabolic process//organic substance metabolic process//metabolic process//biological_process	GO:0032559//GO:0030554//GO:0003674//GO:0005524//GO:0001882//GO:0032555//GO:0016773//GO:0035639//GO:0097159//GO:0032553//GO:0016772//GO:0032549//GO:0003824//GO:0016740//GO:0017076//GO:0005488//GO:0043168//GO:0043167//GO:0001883//GO:0000166//GO:0032550	adenyl ribonucleotide binding//adenyl nucleotide binding//molecular_function//ATP binding//nucleoside binding//purine ribonucleotide binding//phosphotransferase activity, alcohol group as acceptor//purine ribonucleoside triphosphate binding//organic cyclic compound binding//ribonucleotide binding//transferase activity, transferring phosphorus-containing groups//ribonucleoside binding//catalytic a…	--	--
BnaA10g05630D	Inf	0.0001207	0.0011818	-//-	9.00614	0	0.798743	0
BnaA10g06030D	Inf	6.2988e-08	1.0466e-06	-//-	17.0877	0	3.43938	0
BnaA10g06210D	Inf	0.0035701	0.023323	gnl|BL_ORD_ID|267553 sp|Q9FGS5|NRT31_ARATH High-affinity nitrate transporter 3.1 OS=Arabidopsis thaliana GN=NRT3.1 PE=1 SV=1//1.76199e-35	5.63224	0	0.680969	0
BnaA10g07220D	Inf	9.7054e-13	2.575e-11	gnl|BL_ORD_ID|186951 sp|O81641|ILL3_ARATH IAA-amino acid hydrolase ILR1-like 3 OS=Arabidopsis thaliana GN=ILL3 PE=2 SV=1//0	30.4359	0	0.975017	0	GO:0008150//GO:0008152	biological_process//metabolic process	GO:0016787//GO:0003824//GO:0003674	hydrolase activity//catalytic activity//molecular_function	--	--
BnaA10g12270D	Inf	1.0999e-14	3.3367e-13	-//-	36.4016	0	5.22967	0
BnaA10g14950D	Inf	3.6949e-14	1.0833e-12	gnl|BL_ORD_ID|234032 sp|Q9SSK5|MLP43_ARATH MLP-like protein 43 OS=Arabidopsis thaliana GN=MLP43 PE=1 SV=1//2.58719e-30	34.7657	0	3.51488	0	GO:0009607//GO:0006950//GO:0008150//GO:0006952//GO:0050896	response to biotic stimulus//response to stress//biological_process//defense response//response to stimulus	--	--	--	--
BnaA10g15860D	Inf	4.654e-06	5.9599e-05	gnl|BL_ORD_ID|456109 sp|F4JZN6|TC10B_ARATH 3-dehydrosphinganine reductase TSC10B OS=Arabidopsis thaliana GN=TSC10B PE=1 SV=1//4.67691e-110	12.4138	0	0.58215	0	GO:0009206//GO:0044237//GO:0009259//GO:0034641//GO:0042168//GO:0009119//GO:0006139//GO:0006754//GO:0009150//GO:0090407//GO:0015985//GO:0009117//GO:0009141//GO:0009144//GO:0009201//GO:0006796//GO:0009165//GO:0008152//GO:0071704//GO:0006725//GO:0009142//GO:0006163//GO:0008150//GO:0006811//GO:0006779//GO:0033013//GO:0072521//GO:0019354//GO:0046129//GO:0009163//GO:0019438//GO:0015672//GO:0006818//GO:…	purine ribonucleoside triphosphate biosynthetic process//cellular metabolic process//ribonucleotide metabolic process//cellular nitrogen compound metabolic process//heme metabolic process//ribonucleoside metabolic process//nucleobase-containing compound metabolic process//ATP biosynthetic process//purine ribonucleotide metabolic process//organophosphate biosynthetic process//energy coupled proton…	GO:0043168//GO:0015077//GO:0005215//GO:0022892//GO:0005488//GO:0015075//GO:0016628//GO:0001883//GO:0022890//GO:0008324//GO:0000166//GO:0032550//GO:0022891//GO:0015078//GO:0043167//GO:0005524//GO:0003674//GO:0032555//GO:0001882//GO:0016627//GO:0032559//GO:0043115//GO:0022857//GO:0030554//GO:0016491//GO:0032549//GO:0003824//GO:0017076//GO:0097159//GO:0035639//GO:0032553	anion binding//monovalent inorganic cation transmembrane transporter activity//transporter activity//substrate-specific transporter activity//binding//ion transmembrane transporter activity//oxidoreductase activity, acting on the CH-CH group of donors, NAD or NADP as acceptor//purine nucleoside binding//inorganic cation transmembrane transporter activity//cation transmembrane transporter activity…	GO:0005623//GO:0005753//GO:0045263//GO:0044424//GO:0005739//GO:0005575//GO:0044425//GO:0016020//GO:0033177//GO:0045259//GO:0044464//GO:0043226//GO:0043231//GO:0005622//GO:0044455//GO:0043229//GO:0031090//GO:0044444//GO:0044446//GO:0032991//GO:0005740//GO:0044429//GO:0005743//GO:0031967//GO:0000276//GO:0031966//GO:0043227//GO:0031975//GO:0043234//GO:0044422//GO:0019866//GO:0005737//GO:0016469	cell//mitochondrial proton-transporting ATP synthase complex//proton-transporting ATP synthase complex, coupling factor F(o)//intracellular part//mitochondrion//cellular_component//membrane part//membrane//proton-transporting two-sector ATPase complex, proton-transporting domain//proton-transporting ATP synthase complex//cell part//organelle//intracellular membrane-bounded organelle//intracellula…
BnaA10g17200D	Inf	3.5736e-17	1.2797e-15	gnl|BL_ORD_ID|230183 sp|Q9LF50|MEX1_ARATH Maltose excess protein 1, chloroplastic OS=Arabidopsis thaliana GN=MEX1 PE=2 SV=2//1.16749e-111	44.3878	0	2.75084	0
BnaA10g19980D	Inf	1.9481e-60	5.4818e-58	-//-	384.888	0	14.7306	0
BnaA10g22380D	Inf	2.1544e-49	3.5879e-47	gnl|BL_ORD_ID|300378 sp|Q9LXD9|PME51_ARATH Probable pectinesterase/pectinesterase inhibitor 51 OS=Arabidopsis thaliana GN=PME51 PE=2 SV=1//0	243.912	0	6.23493	0	GO:0045229//GO:0008150//GO:0016043//GO:0009987//GO:0071555//GO:0042545//GO:0071840//GO:0071554	external encapsulating structure organization//biological_process//cellular component organization//cellular process//cell wall organization//cell wall modification//cellular component organization or biogenesis//cell wall organization or biogenesis	GO:0016787//GO:0030234//GO:0016788//GO:0004857//GO:0030599//GO:0003824//GO:0003674//GO:0052689	hydrolase activity//enzyme regulator activity//hydrolase activity, acting on ester bonds//enzyme inhibitor activity//pectinesterase activity//catalytic activity//molecular_function//carboxylic ester hydrolase activity	GO:0005618//GO:0044464//GO:0005575//GO:0005623//GO:0071944//GO:0030312	cell wall//cell part//cellular_component//cell//cell periphery//external encapsulating structure
BnaA10g23290D	Inf	1.5851e-33	1.2778e-31	gnl|BL_ORD_ID|144420 sp|Q9SD81|GDPD6_ARATH Glycerophosphodiester phosphodiesterase GDPD6 OS=Arabidopsis thaliana GN=GDPD6 PE=2 SV=1//0	119.299	0	4.40389	0	GO:0065007//GO:0009058//GO:0044260//GO:0009987//GO:0044238//GO:0032774//GO:0010467//GO:0051171//GO:0006066//GO:0044281//GO:0019751//GO:0010556//GO:0018130//GO:0009059//GO:0006807//GO:0031326//GO:0080090//GO:0016070//GO:0006071//GO:2001141//GO:0005975//GO:0060255//GO:0044271//GO:2000112//GO:0050794//GO:0034645//GO:0046483//GO:0044249//GO:0043170//GO:0019438//GO:0090304//GO:0034654//GO:0006355//GO:…	biological regulation//biosynthetic process//cellular macromolecule metabolic process//cellular process//primary metabolic process//RNA biosynthetic process//gene expression//regulation of nitrogen compound metabolic process//alcohol metabolic process//small molecule metabolic process//polyol metabolic process//regulation of macromolecule biosynthetic process//heterocycle biosynthetic process//ma…	GO:0097159//GO:0003824//GO:0042578//GO:0003676//GO:0003674//GO:0008889//GO:0016787//GO:0016788//GO:0008081//GO:0005488	organic cyclic compound binding//catalytic activity//phosphoric ester hydrolase activity//nucleic acid binding//molecular_function//glycerophosphodiester phosphodiesterase activity//hydrolase activity//hydrolase activity, acting on ester bonds//phosphoric diester hydrolase activity//binding	GO:0005622//GO:0044464//GO:0005623//GO:0005575	intracellular//cell part//cell//cellular_component
BnaA10g23700D	Inf	8.9339e-10	1.8379e-08	-//-	38.3774	0	1.51534	0	--	--	GO:0003674//GO:0017171//GO:0008236//GO:0003824//GO:0008233//GO:0004252//GO:0070011//GO:0016787//GO:0004175	molecular_function//serine hydrolase activity//serine-type peptidase activity//catalytic activity//peptidase activity//serine-type endopeptidase activity//peptidase activity, acting on L-amino acid peptides//hydrolase activity//endopeptidase activity	GO:0016021//GO:0005575//GO:0016020//GO:0044425//GO:0031224	integral to membrane//cellular_component//membrane//membrane part//intrinsic to membrane
BnaA10g24340D	Inf	1.306e-45	1.8445e-43	gnl|BL_ORD_ID|183650 sp|P56286|IF2A_SCHPO Eukaryotic translation initiation factor 2 subunit alpha OS=Schizosaccharomyces pombe (strain 972 / ATCC 24843) GN=tif211 PE=1 SV=1//1.88905e-16	207.892	0	7.99055	0	--	--	GO:0003674//GO:0003723//GO:0003676//GO:0097159//GO:0005488	molecular_function//RNA binding//nucleic acid binding//organic cyclic compound binding//binding	GO:0032991//GO:0043234//GO:0000178//GO:0005623//GO:0005575//GO:0044424//GO:0044464//GO:0005622	macromolecular complex//protein complex//exosome (RNase complex)//cell//cellular_component//intracellular part//cell part//intracellular
BnaA10g25870D	Inf	6.1506e-05	0.00064091	gnl|BL_ORD_ID|544393 sp|O22533|ZAT6_ARATH Zinc finger protein ZAT6 OS=Arabidopsis thaliana GN=ZAT6 PE=2 SV=1//1.04817e-14	9.71993	0	2.3907	0
BnaA10g27700D	Inf	7.1762e-06	8.9058e-05	gnl|BL_ORD_ID|281804 sp|Q6NKS1|P2C65_ARATH Probable protein phosphatase 2C 65 OS=Arabidopsis thaliana GN=At5g01700 PE=2 SV=1//0	23.5705	0	0.886934	0	--	--	GO:0003824//GO:0003674	catalytic activity//molecular_function	--	--
BnaA10g27940D	Inf	5.9253e-12	1.4787e-10	gnl|BL_ORD_ID|157656 sp|Q9M9Y9|GRS11_ARATH Monothiol glutaredoxin-S11 OS=Arabidopsis thaliana GN=GRXS11 PE=3 SV=1//1.26975e-64	28.1504	0	3.88252	0	GO:0008150//GO:0050789//GO:0045454//GO:0065007//GO:0009987//GO:0019725//GO:0042592//GO:0050794//GO:0065008	biological_process//regulation of biological process//cell redox homeostasis//biological regulation//cellular process//cellular homeostasis//homeostatic process//regulation of cellular process//regulation of biological quality	GO:0015035//GO:0009055//GO:0003824//GO:0015036//GO:0016667//GO:0003674//GO:0016491	protein disulfide oxidoreductase activity//electron carrier activity//catalytic activity//disulfide oxidoreductase activity//oxidoreductase activity, acting on a sulfur group of donors//molecular_function//oxidoreductase activity	--	--
BnaA10g28970D	Inf	4.5992e-06	5.898e-05	gnl|BL_ORD_ID|46755 sp|Q9LTS7|C3H65_ARATH Zinc finger CCCH domain-containing protein 65 OS=Arabidopsis thaliana GN=EMB1789 PE=2 SV=1//1.43693e-19	12.4475	0	1.33719	0	--	--	GO:0003674//GO:0046872//GO:0043167//GO:0043169//GO:0005488	molecular_function//metal ion binding//ion binding//cation binding//binding	--	--
BnaA10g30140D	Inf	5.851e-39	6.1829e-37	gnl|BL_ORD_ID|27905 sp|Q9LHE3|ASPG2_ARATH Protein ASPARTIC PROTEASE IN GUARD CELL 2 OS=Arabidopsis thaliana GN=ASPG2 PE=2 SV=1//2.16832e-58	154.361	0	4.49209	0	GO:0044238//GO:0043170//GO:0006508//GO:0071704//GO:0008152//GO:0008150//GO:0019538	primary metabolic process//macromolecule metabolic process//proteolysis//organic substance metabolic process//metabolic process//biological_process//protein metabolic process	GO:0003824//GO:0003674//GO:0016787//GO:0004175//GO:0070011//GO:0004190//GO:0070001//GO:0008233	catalytic activity//molecular_function//hydrolase activity//endopeptidase activity//peptidase activity, acting on L-amino acid peptides//aspartic-type endopeptidase activity//aspartic-type peptidase activity//peptidase activity	--	--
BnaAnng02130D	Inf	4.4936e-63	1.4799e-60	gnl|BL_ORD_ID|281693 sp|Q9S9Z7|P2C10_ARATH Probable protein phosphatase 2C 10 OS=Arabidopsis thaliana GN=At1g34750 PE=2 SV=1//0	428.426	0	20.8672	0	--	--	GO:0003674//GO:0003824	molecular_function//catalytic activity	--	--
BnaAnng02570D	Inf	8.7182e-08	1.4251e-06	gnl|BL_ORD_ID|454272 sp|Q197W8|TANA_ARATH Microtubule-binding protein TANGLED OS=Arabidopsis thaliana GN=TAN PE=1 SV=1//0	16.676	0	0.563984	0
BnaAnng02910D	Inf	4.9261e-68	2.0912e-65	gnl|BL_ORD_ID|519738 sp|Q9SMZ9|Y4331_ARATH Uncharacterized protein At4g33100 OS=Arabidopsis thaliana GN=At4g33100 PE=3 SV=1//3.71959e-07	522.654	0	52.4179	0
BnaAnng03300D	Inf	3.8182e-46	5.531e-44	-//-	213.382	0	7.8562	0	--	--	GO:0016775//GO:0016301//GO:0004672//GO:0004673//GO:0016773//GO:0003674//GO:0016772//GO:0016740//GO:0003824	phosphotransferase activity, nitrogenous group as acceptor//kinase activity//protein kinase activity//protein histidine kinase activity//phosphotransferase activity, alcohol group as acceptor//molecular_function//transferase activity, transferring phosphorus-containing groups//transferase activity//catalytic activity	--	--
BnaAnng04430D	Inf	4.8149e-06	6.1468e-05	gnl|BL_ORD_ID|117682 sp|Q93YP9|ERDL4_ARATH Sugar transporter ERD6-like 4 OS=Arabidopsis thaliana GN=At1g19450 PE=2 SV=1//3.14562e-08	12.3175	0	1.2951	0
BnaAnng06350D	Inf	0.0003331	0.0029393	gnl|BL_ORD_ID|516122 sp|Q9SND9|Y3028_ARATH Uncharacterized acetyltransferase At3g50280 OS=Arabidopsis thaliana GN=At3g50280 PE=3 SV=1//2.19343e-53	7.95561	0	0.266871	0	GO:0044237//GO:0006725//GO:0071704//GO:0008152//GO:0008150//GO:0044248//GO:0019439//GO:0044281//GO:0009987//GO:0009056//GO:0006066	cellular metabolic process//cellular aromatic compound metabolic process//organic substance metabolic process//metabolic process//biological_process//cellular catabolic process//aromatic compound catabolic process//small molecule metabolic process//cellular process//catabolic process//alcohol metabolic process	GO:0016747//GO:0016407//GO:0016860//GO:0034318//GO:0008704//GO:0004026//GO:0016863//GO:0016413//GO:0016853//GO:0003674//GO:0016746//GO:0003824//GO:0016740//GO:0008374	transferase activity, transferring acyl groups other than amino-acyl groups//acetyltransferase activity//intramolecular oxidoreductase activity//alcohol O-acyltransferase activity//5-carboxymethyl-2-hydroxymuconate delta-isomerase activity//alcohol O-acetyltransferase activity//intramolecular oxidoreductase activity, transposing C=C bonds//O-acetyltransferase activity//isomerase activity//molecul…	--	--
BnaAnng10430D	Inf	2.2503e-37	2.2036e-35	-//-	143.435	0	10.3094	0
BnaAnng10460D	Inf	0.00045688	0.0038877	-//-	7.67238	0	0.541235	0
BnaAnng13780D	Inf	1.8485e-21	8.3596e-20	-//-	60.3903	0	12.574	0
BnaAnng14720D	Inf	3.4146e-06	4.4686e-05	gnl|BL_ORD_ID|381859 sp|Q1RMP0|RPA12_BOVIN DNA-directed RNA polymerase I subunit RPA12 OS=Bos taurus GN=ZNRD1 PE=2 SV=1//2.8117e-12	12.7307	0	1.46302	0	GO:0018130//GO:0007154//GO:0043412//GO:0006974//GO:0009059//GO:0023052//GO:0006807//GO:0006281//GO:0032774//GO:0010467//GO:0065007//GO:0009058//GO:0044260//GO:0009987//GO:0044238//GO:0044267//GO:0034645//GO:0006259//GO:0044271//GO:0050794//GO:0044249//GO:0051716//GO:0046483//GO:0006464//GO:0016070//GO:0008152//GO:0006950//GO:0071704//GO:0006725//GO:0008150//GO:0007165//GO:0035556//GO:0043170//GO:…	heterocycle biosynthetic process//cell communication//macromolecule modification//response to DNA damage stimulus//macromolecule biosynthetic process//signaling//nitrogen compound metabolic process//DNA repair//RNA biosynthetic process//gene expression//biological regulation//biosynthetic process//cellular macromolecule metabolic process//cellular process//primary metabolic process//cellular prot…	GO:0003824//GO:0032549//GO:0016151//GO:0017076//GO:0003676//GO:0004518//GO:0016740//GO:0035639//GO:0097159//GO:0032553//GO:0003677//GO:0034062//GO:0016772//GO:0008270//GO:0005524//GO:0003674//GO:0003899//GO:0032555//GO:0001882//GO:0032559//GO:0030554//GO:0046872//GO:0001883//GO:0016788//GO:0032550//GO:0000166//GO:0016787//GO:0005515//GO:0043167//GO:0046914//GO:0043168//GO:0016779//GO:0043169//GO:…	catalytic activity//ribonucleoside binding//nickel ion binding//purine nucleotide binding//nucleic acid binding//nuclease activity//transferase activity//purine ribonucleoside triphosphate binding//organic cyclic compound binding//ribonucleotide binding//DNA binding//RNA polymerase activity//transferase activity, transferring phosphorus-containing groups//zinc ion binding//ATP binding//molecular_…	--	--
BnaAnng14730D	Inf	2.1501e-31	1.5728e-29	gnl|BL_ORD_ID|201031 sp|Q5I0E8|KIF22_RAT Kinesin-like protein KIF22 OS=Rattus norvegicus GN=Kif22 PE=2 SV=1//2.03956e-26	301.314	0	4.96745	0	GO:0008150//GO:0009987//GO:0006928//GO:0007018//GO:0007017	biological_process//cellular process//cellular component movement//microtubule-based movement//microtubule-based process	GO:0016787//GO:0005515//GO:0016818//GO:0008092//GO:0043167//GO:0001883//GO:0015631//GO:0032550//GO:0008017//GO:0000166//GO:0005488//GO:0016462//GO:0043168//GO:0016817//GO:0003777//GO:0032553//GO:0097159//GO:0035639//GO:0003824//GO:0032549//GO:0003774//GO:0017076//GO:0017111//GO:0032559//GO:0030554//GO:0003674//GO:0005524//GO:0032555//GO:0001882	hydrolase activity//protein binding//hydrolase activity, acting on acid anhydrides, in phosphorus-containing anhydrides//cytoskeletal protein binding//ion binding//purine nucleoside binding//tubulin binding//purine ribonucleoside binding//microtubule binding//nucleotide binding//binding//pyrophosphatase activity//anion binding//hydrolase activity, acting on acid anhydrides//microtubule motor acti…	--	--
BnaAnng14740D	Inf	7.106e-69	3.1251e-66	gnl|BL_ORD_ID|107642 sp|O48962|EBP_ARATH Probable 3-beta-hydroxysteroid-Delta(8),Delta(7)-isomerase OS=Arabidopsis thaliana GN=At1g20050 PE=2 SV=1//5.70965e-109	540.781	0	33.7104	0	GO:0006629//GO:0008202//GO:0016125//GO:0008150//GO:0071704//GO:0008152//GO:0006066//GO:0044238//GO:0044281	lipid metabolic process//steroid metabolic process//sterol metabolic process//biological_process//organic substance metabolic process//metabolic process//alcohol metabolic process//primary metabolic process//small molecule metabolic process	GO:0047750//GO:0016863//GO:0016860//GO:0016853//GO:0003674//GO:0003824	cholestenol delta-isomerase activity//intramolecular oxidoreductase activity, transposing C=C bonds//intramolecular oxidoreductase activity//isomerase activity//molecular_function//catalytic activity	GO:0031224//GO:0043226//GO:0044464//GO:0016020//GO:0044425//GO:0005575//GO:0044424//GO:0005623//GO:0044444//GO:0043229//GO:0005622//GO:0043231//GO:0043227//GO:0005737//GO:0005783//GO:0016021	intrinsic to membrane//organelle//cell part//membrane//membrane part//cellular_component//intracellular part//cell//cytoplasmic part//intracellular organelle//intracellular//intracellular membrane-bounded organelle//membrane-bounded organelle//cytoplasm//endoplasmic reticulum//integral to membrane
BnaAnng14770D	Inf	1.7941e-46	2.6406e-44	-//-	215.427	0	52.0873	0
BnaAnng14780D	Inf	4.0214e-47	6.1402e-45	-//-	221.89	0	13.8916	0	GO:0034220//GO:0006605//GO:0015988//GO:0072359//GO:0048856//GO:0048646//GO:0006886//GO:0006812//GO:0051169//GO:0008104//GO:0006913//GO:0051649//GO:0065007//GO:0070727//GO:0007275//GO:0034613//GO:0009987//GO:0046907//GO:0034504//GO:0022603//GO:0009653//GO:0051179//GO:0015992//GO:0055085//GO:0006810//GO:0051234//GO:0048731//GO:0006606//GO:0032501//GO:2000026//GO:0045184//GO:0008150//GO:0072358//GO:…	ion transmembrane transport//protein targeting//energy coupled proton transport, against electrochemical gradient//circulatory system development//anatomical structure development//anatomical structure formation involved in morphogenesis//intracellular protein transport//cation transport//nuclear transport//protein localization//nucleocytoplasmic transport//establishment of localization in cell//…	GO:0042803//GO:0042802//GO:0003674//GO:0022857//GO:0022890//GO:0008324//GO:0022891//GO:0005515//GO:0045502//GO:0015078//GO:0046983//GO:0008134//GO:0015077//GO:0005215//GO:0022892//GO:0005488//GO:0015075	protein homodimerization activity//identical protein binding//molecular_function//transmembrane transporter activity//inorganic cation transmembrane transporter activity//cation transmembrane transporter activity//substrate-specific transmembrane transporter activity//protein binding//dynein binding//hydrogen ion transmembrane transporter activity//protein dimerization activity//transcription fac…	GO:0016021//GO:0031975//GO:0043234//GO:0033179//GO:0033176//GO:0044422//GO:0005737//GO:0016469//GO:0005643//GO:0046930//GO:0044446//GO:0032991//GO:0031967//GO:0043227//GO:0043231//GO:0005622//GO:0005635//GO:0012505//GO:0043229//GO:0005623//GO:0005575//GO:0044424//GO:0033177//GO:0016020//GO:0044425//GO:0044464//GO:0005634//GO:0043226//GO:0044428//GO:0031224	integral to membrane//envelope//protein complex//proton-transporting V-type ATPase, V0 domain//proton-transporting V-type ATPase complex//organelle part//cytoplasm//proton-transporting two-sector ATPase complex//nuclear pore//pore complex//intracellular organelle part//macromolecular complex//organelle envelope//membrane-bounded organelle//intracellular membrane-bounded organelle//intracellular//…
BnaAnng14870D	Inf	0.0024405	0.016838	-//-	6.06033	0	0.236601	0
BnaAnng16880D	Inf	2.4033e-11	5.7177e-10	-//-	26.2396	0	2.70634	0
BnaAnng17810D	Inf	8.558e-14	2.4466e-12	gnl|BL_ORD_ID|61797 sp|Q9SG10|CID10_ARATH Polyadenylate-binding protein-interacting protein 10 OS=Arabidopsis thaliana GN=CID10 PE=2 SV=1//2.26182e-175	33.3917	0	1.45012	0	--	--	GO:0003674//GO:0003676//GO:0097159//GO:0005488	molecular_function//nucleic acid binding//organic cyclic compound binding//binding	--	--
BnaAnng18170D	Inf	0.0049451	0.030646	-//-	5.34901	0	0.832137	0
BnaAnng20210D	Inf	1.4046e-08	2.5427e-07	gnl|BL_ORD_ID|521461 sp|Q8GXZ3|Y5102_ARATH Serine/threonine-protein kinase At5g01020 OS=Arabidopsis thaliana GN=At5g01020 PE=1 SV=1//2.55644e-24	18.8248	0	1.62295	0	GO:0071704//GO:0008152//GO:0008150//GO:0043170//GO:0044237//GO:0016310//GO:0019538//GO:0006796//GO:0043412//GO:0044238//GO:0009987//GO:0044260//GO:0044267//GO:0006793//GO:0006468//GO:0006464	organic substance metabolic process//metabolic process//biological_process//macromolecule metabolic process//cellular metabolic process//phosphorylation//protein metabolic process//phosphate-containing compound metabolic process//macromolecule modification//primary metabolic process//cellular process//cellular macromolecule metabolic process//cellular protein metabolic process//phosphorus metabol…	GO:0004672//GO:0016301//GO:0003824//GO:0016740//GO:0016772//GO:0003674//GO:0016773	protein kinase activity//kinase activity//catalytic activity//transferase activity//transferase activity, transferring phosphorus-containing groups//molecular_function//phosphotransferase activity, alcohol group as acceptor	--	--
BnaAnng21590D	Inf	7.4704e-35	6.4169e-33	-//-	127.338	0	9.61187	0	--	--	GO:0003674//GO:0003676//GO:0097159//GO:0003677//GO:0043565//GO:0005488	molecular_function//nucleic acid binding//organic cyclic compound binding//DNA binding//sequence-specific DNA binding//binding	--	--
BnaAnng21600D	Inf	6.6984e-06	8.3651e-05	-//-	11.947	0	2.41951	0
BnaAnng22150D	Inf	0.00022945	0.0021054	-//-	8.39358	0	1.00436	0
BnaAnng24160D	Inf	9.5618e-07	1.3567e-05	-//-	14.1345	0	2.39812	0
BnaAnng25550D	Inf	4.8557e-12	1.218e-10	-//-	28.2559	0	5.37405	0
BnaAnng25700D	Inf	3.7238e-05	0.00040583	gnl|BL_ORD_ID|417031 sp|Q8VY78|SAE1A_ARATH SUMO-activating enzyme subunit 1A OS=Arabidopsis thaliana GN=SAE1A PE=1 SV=1//3.73707e-61	11.8647	0	0.787827	0
BnaAnng25840D	Inf	3.7192e-13	1.015e-11	gnl|BL_ORD_ID|182081 sp|Q9SRZ6|ICDHC_ARATH Cytosolic isocitrate dehydrogenase [NADP] OS=Arabidopsis thaliana GN=CICDH PE=2 SV=1//1.34962e-103	31.5376	0	2.27282	0	GO:0055114//GO:0008152//GO:0008150	oxidation-reduction process//metabolic process//biological_process	GO:0016616//GO:0016491//GO:0003674//GO:0003824//GO:0016614	oxidoreductase activity, acting on the CH-OH group of donors, NAD or NADP as acceptor//oxidoreductase activity//molecular_function//catalytic activity//oxidoreductase activity, acting on CH-OH group of donors	--	--
BnaAnng25850D	Inf	2.665e-28	1.6829e-26	gnl|BL_ORD_ID|182081 sp|Q9SRZ6|ICDHC_ARATH Cytosolic isocitrate dehydrogenase [NADP] OS=Arabidopsis thaliana GN=CICDH PE=2 SV=1//1.47713e-99	90.4443	0	7.45638	0	GO:0006766//GO:0006767//GO:0009235//GO:0044237//GO:0008150//GO:0033013//GO:0008152//GO:0071704//GO:0006725//GO:0046483//GO:0055114//GO:0009987//GO:0006807//GO:0044281	vitamin metabolic process//water-soluble vitamin metabolic process//cobalamin metabolic process//cellular metabolic process//biological_process//tetrapyrrole metabolic process//metabolic process//organic substance metabolic process//cellular aromatic compound metabolic process//heterocycle metabolic process//oxidation-reduction process//cellular process//nitrogen compound metabolic process//small…	GO:0016491//GO:0016616//GO:0003674//GO:0016614//GO:0003824	oxidoreductase activity//oxidoreductase activity, acting on the CH-OH group of donors, NAD or NADP as acceptor//molecular_function//oxidoreductase activity, acting on CH-OH group of donors//catalytic activity	GO:0043226//GO:0044464//GO:0005739//GO:0044424//GO:0005575//GO:0005623//GO:0043229//GO:0044444//GO:0043231//GO:0005622//GO:0043227//GO:0005737	organelle//cell part//mitochondrion//intracellular part//cellular_component//cell//intracellular organelle//cytoplasmic part//intracellular membrane-bounded organelle//intracellular//membrane-bounded organelle//cytoplasm
BnaAnng27930D	Inf	0.00024184	0.0022047	-//-	8.25366	0	0.737517	0
BnaAnng28930D	Inf	0.0012538	0.009447	gnl|BL_ORD_ID|158827 sp|C0LGQ5|GSO1_ARATH LRR receptor-like serine/threonine-protein kinase GSO1 OS=Arabidopsis thaliana GN=GSO1 PE=2 SV=1//2.14875e-09	6.68277	0	0.210049	0	--	--	GO:0005515//GO:0005488//GO:0003674	protein binding//binding//molecular_function	--	--
BnaAnng29440D	Inf	6.7335e-40	7.3373e-38	-//-	161.536	0	27.4799	0
BnaAnng31320D	Inf	1.8702e-11	4.4813e-10	gnl|BL_ORD_ID|39892 sp|Q9FI40|BAHD1_ARATH BAHD acyltransferase At5g47980 OS=Arabidopsis thaliana GN=BAHD1 PE=2 SV=1//7.60842e-99	26.5129	0	0.849345	0	GO:0044281//GO:0006418//GO:0043436//GO:0006807//GO:0009059//GO:0006399//GO:0006082//GO:0010467//GO:0044238//GO:0009987//GO:0044260//GO:0043038//GO:0009058//GO:0044267//GO:0034645//GO:0044249//GO:0046483//GO:0016070//GO:0034660//GO:0008152//GO:0071704//GO:0006725//GO:0008150//GO:0043039//GO:0019752//GO:0043170//GO:0006412//GO:0090304//GO:0044237//GO:0034641//GO:0006520//GO:0019538//GO:0006139	small molecule metabolic process//tRNA aminoacylation for protein translation//oxoacid metabolic process//nitrogen compound metabolic process//macromolecule biosynthetic process//tRNA metabolic process//organic acid metabolic process//gene expression//primary metabolic process//cellular process//cellular macromolecule metabolic process//amino acid activation//biosynthetic process//cellular protei…	GO:0032549//GO:0016875//GO:0003824//GO:0016746//GO:0017076//GO:0016740//GO:0032553//GO:0035639//GO:0097159//GO:0005524//GO:0003674//GO:0032555//GO:0001882//GO:0032559//GO:0030554//GO:0001883//GO:0016876//GO:0000166//GO:0032550//GO:0043167//GO:0043168//GO:0016747//GO:0016874//GO:0004812//GO:0005488	ribonucleoside binding//ligase activity, forming carbon-oxygen bonds//catalytic activity//transferase activity, transferring acyl groups//purine nucleotide binding//transferase activity//ribonucleotide binding//purine ribonucleoside triphosphate binding//organic cyclic compound binding//ATP binding//molecular_function//purine ribonucleotide binding//nucleoside binding//adenyl ribonucleotide bindi…	--	--
BnaAnng32110D	Inf	3.5463e-05	0.00038815	gnl|BL_ORD_ID|298372 sp|Q8GV43|PLCD6_ARATH Phosphoinositide phospholipase C 6 OS=Arabidopsis thaliana GN=PLC6 PE=2 SV=2//7.49674e-117	18.4633	0	1.21043	0	GO:0006629//GO:0050789//GO:0050896//GO:0071704//GO:0008152//GO:0007165//GO:0008150//GO:0035556//GO:0050794//GO:0051716//GO:0007154//GO:0023052//GO:0009987//GO:0044238//GO:0065007	lipid metabolic process//regulation of biological process//response to stimulus//organic substance metabolic process//metabolic process//signal transduction//biological_process//intracellular signal transduction//regulation of cellular process//cellular response to stimulus//cell communication//signaling//cellular process//primary metabolic process//biological regulation	GO:0004620//GO:0008081//GO:0016788//GO:0016787//GO:0003674//GO:0016298//GO:0003824//GO:0042578//GO:0004435//GO:0004629	phospholipase activity//phosphoric diester hydrolase activity//hydrolase activity, acting on ester bonds//hydrolase activity//molecular_function//lipase activity//catalytic activity//phosphoric ester hydrolase activity//phosphatidylinositol phospholipase C activity//phospholipase C activity	--	--
BnaAnng33860D	Inf	4.9144e-30	3.3795e-28	gnl|BL_ORD_ID|489282 sp|Q9ATY5|UVH3_ARATH DNA repair protein UVH3 OS=Arabidopsis thaliana GN=UVH3 PE=2 SV=1//3.14961e-38	99.6454	0	7.24231	0	GO:0034641//GO:0044237//GO:0006139//GO:0033554//GO:0050896//GO:0071704//GO:0006725//GO:0006950//GO:0008152//GO:0008150//GO:0043170//GO:0090304//GO:0006259//GO:0046483//GO:0051716//GO:0006807//GO:0006974//GO:0044260//GO:0009987//GO:0044238//GO:0006281	cellular nitrogen compound metabolic process//cellular metabolic process//nucleobase-containing compound metabolic process//cellular response to stress//response to stimulus//organic substance metabolic process//cellular aromatic compound metabolic process//response to stress//metabolic process//biological_process//macromolecule metabolic process//nucleic acid metabolic process//DNA metabolic pro…	GO:0016788//GO:0016787//GO:0003674//GO:0003824//GO:0004518	hydrolase activity, acting on ester bonds//hydrolase activity//molecular_function//catalytic activity//nuclease activity	--	--
BnaAnng34440D	Inf	0.0025475	0.017452	gnl|BL_ORD_ID|518240 sp|Q9SD53|Y3720_ARATH UPF0481 protein At3g47200 OS=Arabidopsis thaliana GN=At3g47200 PE=2 SV=1//2.77526e-14	5.94921	0	0.189938	0	--	--	GO:0005198//GO:0003674	structural molecule activity//molecular_function	GO:0009295//GO:0044423//GO:0005622//GO:0005575//GO:0044424//GO:0005623//GO:0044464//GO:0019012//GO:0019031//GO:0005737//GO:0019028	nucleoid//virion part//intracellular//cellular_component//intracellular part//cell//cell part//virion//viral envelope//cytoplasm//viral capsid
BnaAnng34550D	Inf	4.1804e-52	7.7728e-50	gnl|BL_ORD_ID|494146 sp|Q9SJT7|VHAA2_ARATH V-type proton ATPase subunit a2 OS=Arabidopsis thaliana GN=VHA-a2 PE=1 SV=1//2.84124e-06	273.757	0	32.1112	0
BnaAnng34620D	Inf	0.0012929	0.0097002	-//-	6.60293	0	1.54004	0
BnaAnng35320D	Inf	0.00012037	0.0011788	gnl|BL_ORD_ID|150685 sp|Q9C5V5|GLR28_ARATH Glutamate receptor 2.8 OS=Arabidopsis thaliana GN=GLR2.8 PE=2 SV=2//0	9.01355	0	0.306344	0
BnaAnng36030D	Inf	0.00088798	0.0070177	-//-	7.03102	0	1.27305	0
BnaAnng37220D	Inf	1.6874e-05	0.00019683	gnl|BL_ORD_ID|17535 sp|Q8L9G7|APH1_ARATH Gamma-secretase subunit APH1-like OS=Arabidopsis thaliana GN=At2g31440 PE=2 SV=2//2.26649e-98	11.0438	0	0.856602	0	GO:0019538//GO:0050789//GO:0065009//GO:0071704//GO:0008152//GO:0019222//GO:0008150//GO:0043170//GO:0050790//GO:0044093//GO:0043085//GO:0016485//GO:0044238//GO:0065007//GO:0051604//GO:0010467	protein metabolic process//regulation of biological process//regulation of molecular function//organic substance metabolic process//metabolic process//regulation of metabolic process//biological_process//macromolecule metabolic process//regulation of catalytic activity//positive regulation of molecular function//positive regulation of catalytic activity//protein processing//primary metabolic proc…	--	--	GO:0005575//GO:0016020//GO:0044425//GO:0031224//GO:0016021	cellular_component//membrane//membrane part//intrinsic to membrane//integral to membrane
BnaAnng38010D	Inf	2.39e-52	4.5473e-50	gnl|BL_ORD_ID|117684 sp|Q9FRL3|ERDL6_ARATH Sugar transporter ERD6-like 6 OS=Arabidopsis thaliana GN=At1g75220 PE=1 SV=1//2.13539e-11	276.967	0	32.3085	0
BnaAnng38780D	Inf	1.8542e-31	1.3631e-29	-//-	107.224	0	10.8269	0
BnaAnng38980D	Inf	1.7777e-22	8.4504e-21	-//-	64.6302	0	5.12695	0
BnaAnng39850D	Inf	6.0471e-61	1.7624e-58	-//-	392.735	0	29.9195	0	GO:0001503//GO:0009058//GO:0065007//GO:0044238//GO:0009987//GO:0044260//GO:0010467//GO:0032774//GO:0051171//GO:0006270//GO:0010556//GO:0018130//GO:0009059//GO:0006807//GO:0022610//GO:0016070//GO:0080090//GO:0031326//GO:0006260//GO:2001141//GO:0060255//GO:0007155//GO:2000112//GO:0044271//GO:0050794//GO:0034645//GO:0006261//GO:0006259//GO:0046483//GO:0044249//GO:0019438//GO:0043170//GO:0090304//GO:…	ossification//biosynthetic process//biological regulation//primary metabolic process//cellular process//cellular macromolecule metabolic process//gene expression//RNA biosynthetic process//regulation of nitrogen compound metabolic process//DNA-dependent DNA replication initiation//regulation of macromolecule biosynthetic process//heterocycle biosynthetic process//macromolecule biosynthetic proces…	GO:0097159//GO:0003677//GO:0016772//GO:0034062//GO:0003824//GO:0003968//GO:0003676//GO:0016740//GO:0003682//GO:0003674//GO:0005488//GO:0016779	organic cyclic compound binding//DNA binding//transferase activity, transferring phosphorus-containing groups//RNA polymerase activity//catalytic activity//RNA-directed RNA polymerase activity//nucleic acid binding//transferase activity//chromatin binding//molecular_function//binding//nucleotidyltransferase activity	GO:0044422//GO:0043228//GO:0043227//GO:0005576//GO:0044446//GO:0043232//GO:0044427//GO:0043229//GO:0005622//GO:0005694//GO:0043231//GO:0000775//GO:0043226//GO:0044464//GO:0005634//GO:0005623//GO:0005575//GO:0044424	organelle part//non-membrane-bounded organelle//membrane-bounded organelle//extracellular region//intracellular organelle part//intracellular non-membrane-bounded organelle//chromosomal part//intracellular organelle//intracellular//chromosome//intracellular membrane-bounded organelle//chromosome, centromeric region//organelle//cell part//nucleus//cell//cellular_component//intracellular part
BnaAnng40000D	Inf	6.2861e-11	1.4441e-09	-//-	57.6974	0	3.69621	0	GO:0017004//GO:0006461//GO:0043623//GO:0070271//GO:0044085//GO:0071840//GO:0043933//GO:0022607//GO:0071822//GO:0008150//GO:0034622//GO:0016043//GO:0065003	cytochrome complex assembly//protein complex assembly//cellular protein complex assembly//protein complex biogenesis//cellular component biogenesis//cellular component organization or biogenesis//macromolecular complex subunit organization//cellular component assembly//protein complex subunit organization//biological_process//cellular macromolecular complex assembly//cellular component organizati…	GO:0003674//GO:0045158//GO:0009055	molecular_function//electron transporter, transferring electrons within cytochrome b6/f complex of photosystem II activity//electron carrier activity	GO:0009512//GO:0044436//GO:0043234//GO:0009579//GO:0032991//GO:0005622//GO:0044464//GO:0005623//GO:0044424//GO:0005575	cytochrome b6f complex//thylakoid part//protein complex//thylakoid//macromolecular complex//intracellular//cell part//cell//intracellular part//cellular_component
BnaAnng41020D	Inf	0.00031917	0.0028248	gnl|BL_ORD_ID|283071 sp|O04319|PABP6_ARATH Polyadenylate-binding protein 6 OS=Arabidopsis thaliana GN=PAB6 PE=2 SV=1//2.57026e-29	8.06919	0	1.54394	0	GO:0050789//GO:0050896//GO:0007165//GO:0008150//GO:0035556//GO:0050794//GO:0051716//GO:0007154//GO:0023052//GO:0009987//GO:0065007//GO:0019722//GO:0019932	regulation of biological process//response to stimulus//signal transduction//biological_process//intracellular signal transduction//regulation of cellular process//cellular response to stimulus//cell communication//signaling//cellular process//biological regulation//calcium-mediated signaling//second-messenger-mediated signaling	GO:0005488//GO:0003674//GO:0003676//GO:0097159	binding//molecular_function//nucleic acid binding//organic cyclic compound binding	--	--
BnaC01g03700D	Inf	0.0014762	0.01091	-//-	6.52802	0	0.403288	0
BnaC01g12520D	Inf	1.313e-13	3.706e-12	-//-	32.994	0	1.54333	0	--	--	GO:0005488//GO:0005198//GO:0003735//GO:0003674//GO:0003682	binding//structural molecule activity//structural constituent of ribosome//molecular_function//chromatin binding	GO:0005739//GO:0044424//GO:0005575//GO:0005763//GO:0005623//GO:0000314//GO:0005840//GO:0070013//GO:0044464//GO:0043226//GO:0000313//GO:0030529//GO:0043231//GO:0005622//GO:0015935//GO:0043229//GO:0044444//GO:0043232//GO:0044429//GO:0044446//GO:0032991//GO:0043227//GO:0043233//GO:0005759//GO:0005737//GO:0031974//GO:0043228//GO:0005761//GO:0044422	mitochondrion//intracellular part//cellular_component//mitochondrial small ribosomal subunit//cell//organellar small ribosomal subunit//ribosome//intracellular organelle lumen//cell part//organelle//organellar ribosome//ribonucleoprotein complex//intracellular membrane-bounded organelle//intracellular//small ribosomal subunit//intracellular organelle//cytoplasmic part//intracellular non-membrane-…
BnaC01g13330D	Inf	0.0024723	0.017017	-//-	6.02659	0	0.740448	0
BnaC01g13800D	Inf	1.5621e-20	6.7446e-19	gnl|BL_ORD_ID|239234 sp|O95563|MPC2_HUMAN Mitochondrial pyruvate carrier 2 OS=Homo sapiens GN=MPC2 PE=1 SV=1//9.25239e-29	71.3724	0	9.77094	0	GO:0015849//GO:0006850//GO:0051641//GO:0071702//GO:0006820//GO:0046942//GO:0006848//GO:0006811//GO:0008150//GO:0006839//GO:0051234//GO:0006810//GO:0051179//GO:0009987//GO:0015718//GO:0051649//GO:0015711//GO:0046907	organic acid transport//mitochondrial pyruvate transport//cellular localization//organic substance transport//anion transport//carboxylic acid transport//pyruvate transport//ion transport//biological_process//mitochondrial transport//establishment of localization//transport//localization//cellular process//monocarboxylic acid transport//establishment of localization in cell//organic anion transpo…	--	--	GO:0016020//GO:0043226//GO:0044464//GO:0005623//GO:0005575//GO:0005739//GO:0044424//GO:0044444//GO:0031090//GO:0043229//GO:0005622//GO:0043231//GO:0043227//GO:0031966//GO:0031967//GO:0005740//GO:0044446//GO:0005743//GO:0044429//GO:0044422//GO:0005737//GO:0019866//GO:0031975	membrane//organelle//cell part//cell//cellular_component//mitochondrion//intracellular part//cytoplasmic part//organelle membrane//intracellular organelle//intracellular//intracellular membrane-bounded organelle//membrane-bounded organelle//mitochondrial membrane//organelle envelope//mitochondrial envelope//intracellular organelle part//mitochondrial inner membrane//mitochondrial part//organelle …
BnaC01g18700D	Inf	2.388e-41	2.8518e-39	-//-	172.344	0	22.7939	0
BnaC01g18870D	Inf	3.2798e-05	0.00036092	gnl|BL_ORD_ID|441911 sp|O13775|SYEC_SCHPO Probable glutamate--tRNA ligase, cytoplasmic OS=Schizosaccharomyces pombe (strain 972 / ATCC 24843) GN=gus1 PE=1 SV=1//1.29476e-107	10.3251	0	0.363454	0	GO:0071704//GO:0006725//GO:0008152//GO:0043039//GO:0008150//GO:0043170//GO:0019752//GO:0090304//GO:0006412//GO:0034641//GO:0044237//GO:0006139//GO:0019538//GO:0006520//GO:0044281//GO:0006399//GO:0009059//GO:0006807//GO:0043436//GO:0006418//GO:0009058//GO:0043038//GO:0044260//GO:0009987//GO:0044238//GO:0010467//GO:0006082//GO:0044267//GO:0034645//GO:0046483//GO:0044249//GO:0016070//GO:0034660	organic substance metabolic process//cellular aromatic compound metabolic process//metabolic process//tRNA aminoacylation//biological_process//macromolecule metabolic process//carboxylic acid metabolic process//nucleic acid metabolic process//translation//cellular nitrogen compound metabolic process//cellular metabolic process//nucleobase-containing compound metabolic process//protein metabolic p…	GO:0016876//GO:0001883//GO:0032550//GO:0000166//GO:0043167//GO:0043168//GO:0016874//GO:0005488//GO:0004812//GO:0003824//GO:0032549//GO:0016875//GO:0017076//GO:0035639//GO:0097159//GO:0032553//GO:0003674//GO:0005524//GO:0032555//GO:0001882//GO:0032559//GO:0030554	ligase activity, forming aminoacyl-tRNA and related compounds//purine nucleoside binding//purine ribonucleoside binding//nucleotide binding//ion binding//anion binding//ligase activity//binding//aminoacyl-tRNA ligase activity//catalytic activity//ribonucleoside binding//ligase activity, forming carbon-oxygen bonds//purine nucleotide binding//purine ribonucleoside triphosphate binding//organic cyc…	GO:0005622//GO:0005623//GO:0005575//GO:0044424//GO:0044464//GO:0005737	intracellular//cell//cellular_component//intracellular part//cell part//cytoplasm
BnaC01g22070D	Inf	1.7637e-43	2.2725e-41	-//-	188.926	0	112.886	0
BnaC01g23580D	Inf	0.0024653	0.016981	gnl|BL_ORD_ID|126053 sp|P0C2G1|FBL26_ARATH F-box/LRR-repeat protein At3g58980 OS=Arabidopsis thaliana GN=At3g58980 PE=2 SV=1//9.35463e-29	6.034	0	0.0667279	0	--	--	GO:0003674//GO:0005515//GO:0005488	molecular_function//protein binding//binding	--	--
BnaC01g24370D	Inf	1.2036e-19	4.9663e-18	-//-	53.5568	0	10.3818	0
BnaC01g25210D	Inf	1.5733e-42	1.9617e-40	-//-	180.713	0	14.3612	0
BnaC01g25590D	Inf	0.00044942	0.0038322	gnl|BL_ORD_ID|283206 sp|Q9S745|PAD4_ARATH Lipase-like PAD4 OS=Arabidopsis thaliana GN=PAD4 PE=1 SV=1//2.90937e-11	7.71601	0	0.209089	0	GO:0008150//GO:0008152//GO:0071704//GO:0006629//GO:0044238	biological_process//metabolic process//organic substance metabolic process//lipid metabolic process//primary metabolic process	GO:0016787//GO:0004806//GO:0016788//GO:0003824//GO:0016298//GO:0003674//GO:0052689	hydrolase activity//triglyceride lipase activity//hydrolase activity, acting on ester bonds//catalytic activity//lipase activity//molecular_function//carboxylic ester hydrolase activity	--	--
BnaC01g26260D	Inf	6.2385e-05	0.00064902	gnl|BL_ORD_ID|338592 sp|Q10Q08|RFA1B_ORYSJ Replication protein A 70 kDa DNA-binding subunit B OS=Oryza sativa subsp. japonica GN=RPA1B PE=1 SV=1//3.99784e-06	9.68124	0	0.308835	0
BnaC01g27760D	Inf	1.146e-08	2.0917e-07	gnl|BL_ORD_ID|376213 sp|Q9C9H7|RLP12_ARATH Receptor-like protein 12 OS=Arabidopsis thaliana GN=RLP12 PE=2 SV=2//9.49145e-21	18.8817	0	0.382112	0	--	--	GO:0003674//GO:0005488//GO:0005515	molecular_function//binding//protein binding	--	--
BnaC01g28790D	Inf	2.7041e-05	0.0003031	gnl|BL_ORD_ID|12159 sp|F4HPY8|AKR6_ARATH Probable aldo-keto reductase 6 OS=Arabidopsis thaliana GN=At1g60750 PE=3 SV=1//1.34554e-125	18.424	0	1.00709	0
BnaC01g30210D	Inf	1.0967e-09	2.2349e-08	-//-	21.7007	0	2.90287	0
BnaC01g30220D	Inf	0.0088907	0.049565	gnl|BL_ORD_ID|417556 sp|Q9SJM6|SAP4_ARATH Zinc finger A20 and AN1 domain-containing stress-associated protein 4 OS=Arabidopsis thaliana GN=SAP4 PE=1 SV=1//3.77431e-06	7.91601	0	2.60852	0
BnaC01g30680D	Inf	4.9539e-07	7.3162e-06	-//-	14.9232	0	1.61297	0
BnaC01g30780D	Inf	4.8025e-14	1.3963e-12	gnl|BL_ORD_ID|295859 sp|Q8S403|PHO1_ARATH Phosphate transporter PHO1 OS=Arabidopsis thaliana GN=PHO1 PE=2 SV=1//1.14136e-78	34.3713	0	2.37549	0
BnaC01g30800D	Inf	1.2445e-12	3.2678e-11	gnl|BL_ORD_ID|295859 sp|Q8S403|PHO1_ARATH Phosphate transporter PHO1 OS=Arabidopsis thaliana GN=PHO1 PE=2 SV=1//0	30.1354	0	0.691874	0	GO:0048731//GO:0048856//GO:0008544//GO:0007275//GO:0009888//GO:0032502//GO:0008150//GO:0043588//GO:0032501//GO:0048513	system development//anatomical structure development//epidermis development//multicellular organismal development//tissue development//developmental process//biological_process//skin development//multicellular organismal process//organ development	--	--	GO:0016021//GO:0005575//GO:0031224//GO:0016020//GO:0044425	integral to membrane//cellular_component//intrinsic to membrane//membrane//membrane part
BnaC01g31550D	Inf	5.0779e-41	5.934e-39	-//-	169.265	0	18.6358	0
BnaC01g31560D	Inf	2.8375e-41	3.3775e-39	-//-	171.042	0	38.6261	0
BnaC01g32790D	Inf	3.0693e-05	0.00034025	-//-	10.5086	0	2.29331	0
BnaC01g32990D	Inf	0.00011628	0.001143	gnl|BL_ORD_ID|518920 sp|Q9LT24|Y3985_ARATH BTB/POZ domain-containing protein At3g19850 OS=Arabidopsis thaliana GN=At3g19850 PE=2 SV=1//0	9.10737	0	0.222257	0	--	--	GO:0003674//GO:0005515//GO:0005488	molecular_function//protein binding//binding	--	--
BnaC01g33030D	Inf	0.0070903	0.041271	gnl|BL_ORD_ID|125594 sp|Q9LJZ8|FB167_ARATH Putative F-box protein At3g20030 OS=Arabidopsis thaliana GN=At3g20030 PE=4 SV=1//2.77745e-140	4.981	0	0.16276	0	--	--	GO:0005515//GO:0005488//GO:0003674	protein binding//binding//molecular_function	--	--
BnaC01g33080D	Inf	1.7071e-07	2.6841e-06	-//-	28.2507	0	1.64936	0
BnaC01g33100D	Inf	2.3834e-59	6.274e-57	gnl|BL_ORD_ID|29618 sp|Q7ZZ25|ATD1A_DANRE ATPase family AAA domain-containing protein 1-A OS=Danio rerio GN=atad1a PE=2 SV=2//9.45374e-63	368.78	0	4.99445	0	GO:0009165//GO:0006796//GO:0006351//GO:0009141//GO:0009144//GO:0008033//GO:0015994//GO:0009201//GO:0090407//GO:0015995//GO:0010468//GO:0009117//GO:0006400//GO:0015985//GO:0009150//GO:0006754//GO:0033554//GO:0015979//GO:0050896//GO:0050789//GO:0009119//GO:0006139//GO:0046085//GO:0070525//GO:0009451//GO:0009259//GO:0019219//GO:0034641//GO:0009206//GO:0044237//GO:0034654//GO:0090304//GO:0051252//GO:…	nucleotide biosynthetic process//phosphate-containing compound metabolic process//transcription, DNA-dependent//nucleoside triphosphate metabolic process//purine nucleoside triphosphate metabolic process//tRNA processing//chlorophyll metabolic process//ribonucleoside triphosphate biosynthetic process//organophosphate biosynthetic process//chlorophyll biosynthetic process//regulation of gene expre…	GO:0015075//GO:0005488//GO:0004386//GO:0016462//GO:0022892//GO:0005215//GO:0003700//GO:0016874//GO:0015077//GO:0043168//GO:0016301//GO:0016817//GO:0003678//GO:0043167//GO:0001071//GO:0015078//GO:0051002//GO:0016851//GO:0016818//GO:0016787//GO:0051003//GO:0022891//GO:0000166//GO:0032550//GO:0003724//GO:0008324//GO:0001883//GO:0022890//GO:0030554//GO:0022857//GO:0017111//GO:0003723//GO:0032559//GO:…	ion transmembrane transporter activity//binding//helicase activity//pyrophosphatase activity//substrate-specific transporter activity//transporter activity//sequence-specific DNA binding transcription factor activity//ligase activity//monovalent inorganic cation transmembrane transporter activity//anion binding//kinase activity//hydrolase activity, acting on acid anhydrides//DNA helicase activity…	GO:0044464//GO:0043226//GO:0045259//GO:0016020//GO:0044425//GO:0033177//GO:0005739//GO:0044424//GO:0045263//GO:0005575//GO:0005623//GO:0005753//GO:0043229//GO:0044444//GO:0031090//GO:0044455//GO:0005622//GO:0043231//GO:0000276//GO:0043227//GO:0031966//GO:0031967//GO:0005743//GO:0044429//GO:0044446//GO:0032991//GO:0005740//GO:0016469//GO:0005737//GO:0019866//GO:0044422//GO:0043234//GO:0031975	cell part//organelle//proton-transporting ATP synthase complex//membrane//membrane part//proton-transporting two-sector ATPase complex, proton-transporting domain//mitochondrion//intracellular part//proton-transporting ATP synthase complex, coupling factor F(o)//cellular_component//cell//mitochondrial proton-transporting ATP synthase complex//intracellular organelle//cytoplasmic part//organelle m…
BnaC01g33120D	Inf	0.00012115	0.0011857	-//-	8.99625	0	0.315641	0
BnaC01g33220D	Inf	3.7409e-17	1.3369e-15	gnl|BL_ORD_ID|241498 sp|Q9LJN2|MRS23_ARATH Magnesium transporter MRS2-3 OS=Arabidopsis thaliana GN=MRS2-3 PE=2 SV=1//0	44.8354	0	1.35244	0	GO:0006811//GO:0008150//GO:0030001//GO:0006812//GO:0009987//GO:0051179//GO:0055085//GO:0051234//GO:0006810	ion transport//biological_process//metal ion transport//cation transport//cellular process//localization//transmembrane transport//establishment of localization//transport	GO:0008324//GO:0022891//GO:0046873//GO:0005215//GO:0022892//GO:0015075//GO:0003674//GO:0022857	cation transmembrane transporter activity//substrate-specific transmembrane transporter activity//metal ion transmembrane transporter activity//transporter activity//substrate-specific transporter activity//ion transmembrane transporter activity//molecular_function//transmembrane transporter activity	GO:0005575//GO:0016020	cellular_component//membrane
BnaC01g33260D	Inf	8.2451e-48	1.2939e-45	gnl|BL_ORD_ID|45919 sp|Q9LJN8|BUB31_ARATH Mitotic checkpoint protein BUB3.1 OS=Arabidopsis thaliana GN=BUB3.1 PE=1 SV=1//0	228.4	0	9.22167	0	--	--	GO:0003674//GO:0005515//GO:0005488	molecular_function//protein binding//binding	--	--
BnaC01g33270D	Inf	1.2824e-11	3.1156e-10	gnl|BL_ORD_ID|38878 sp|Q9SSW2|AZF2_ARATH Zinc finger protein AZF2 OS=Arabidopsis thaliana GN=AZF2 PE=2 SV=1//5.87789e-82	27.2308	0	1.4278	0	--	--	GO:0005488//GO:0043169//GO:0046914//GO:0043167//GO:0003674//GO:0008270//GO:0046872	binding//cation binding//transition metal ion binding//ion binding//molecular_function//zinc ion binding//metal ion binding	--	--
BnaC01g33340D	Inf	3.9206e-17	1.3998e-15	gnl|BL_ORD_ID|219505 sp|Q1G3M2|LYRM9_ARATH LYR motif-containing protein At3g19508 OS=Arabidopsis thaliana GN=At3g19508 PE=3 SV=1//6.11343e-36	44.628	0	7.48302	0
BnaC01g33350D	Inf	0.00092486	0.0072559	gnl|BL_ORD_ID|42118 sp|Q9LT67|BH113_ARATH Transcription factor bHLH113 OS=Arabidopsis thaliana GN=BHLH113 PE=2 SV=1//3.59867e-121	6.92484	0	0.361432	0	GO:0008150//GO:0045184//GO:0033036//GO:0015031//GO:0071702//GO:0051641//GO:0006886//GO:0046907//GO:0051649//GO:0008104//GO:0009987//GO:0034613//GO:0070727//GO:0051179//GO:0006810//GO:0051234	biological_process//establishment of protein localization//macromolecule localization//protein transport//organic substance transport//cellular localization//intracellular protein transport//intracellular transport//establishment of localization in cell//protein localization//cellular process//cellular protein localization//cellular macromolecule localization//localization//transport//establishme…	GO:0046983//GO:0005515//GO:0005488//GO:0003674	protein dimerization activity//protein binding//binding//molecular_function	GO:0005741//GO:0043231//GO:0005622//GO:0043229//GO:0031090//GO:0044444//GO:0019867//GO:0031968//GO:0044424//GO:0005739//GO:0005575//GO:0005623//GO:0044464//GO:0043226//GO:0016020//GO:0031975//GO:0005737//GO:0044422//GO:0044429//GO:0044446//GO:0005740//GO:0031967//GO:0031966//GO:0043227	mitochondrial outer membrane//intracellular membrane-bounded organelle//intracellular//intracellular organelle//organelle membrane//cytoplasmic part//outer membrane//organelle outer membrane//intracellular part//mitochondrion//cellular_component//cell//cell part//organelle//membrane//envelope//cytoplasm//organelle part//mitochondrial part//intracellular organelle part//mitochondrial envelope//org…
BnaC01g33690D	Inf	0.00088798	0.0070177	gnl|BL_ORD_ID|230984 sp|P90648|MHCKB_DICDI Myosin heavy chain kinase B OS=Dictyostelium discoideum GN=mhkB PE=2 SV=1//9.94492e-06	7.03102	0	0.259388	0	GO:0019067//GO:0009987//GO:0071840//GO:0044085//GO:0044403//GO:0019068//GO:0008150//GO:0000003//GO:0019069//GO:0022607//GO:0051704//GO:0016043//GO:0019058//GO:0048610//GO:0016032//GO:0044419	viral assembly, maturation, egress, and release//cellular process//cellular component organization or biogenesis//cellular component biogenesis//symbiosis, encompassing mutualism through parasitism//virion assembly//biological_process//reproduction//viral capsid assembly//cellular component assembly//multi-organism process//cellular component organization//viral infectious cycle//cellular process…	GO:0003674//GO:0005515//GO:0005488	molecular_function//protein binding//binding	GO:0033646//GO:0018995//GO:0042025//GO:0033643//GO:0043657//GO:0044217//GO:0033647//GO:0044215//GO:0005576//GO:0044421//GO:0043245//GO:0043656//GO:0005575//GO:0044216//GO:0033648	host intracellular part//host//host cell nucleus//host cell part//host cell//other organism part//host intracellular organelle//other organism//extracellular region//extracellular region part//extraorganismal space//intracellular region of host//cellular_component//other organism cell//host intracellular membrane-bounded organelle
BnaC01g33760D	Inf	1.5624e-10	3.4562e-09	gnl|BL_ORD_ID|126056 sp|Q9SSR7|FBL31_ARATH F-box/LRR-repeat protein At1g52650 OS=Arabidopsis thaliana GN=At1g52650 PE=2 SV=1//1.76959e-99	24.0166	0	0.941939	0	--	--	GO:0005488//GO:0005515//GO:0003674	binding//protein binding//molecular_function	--	--
BnaC01g33790D	Inf	9.9843e-31	7.0985e-29	-//-	103.323	0	6.03687	0	GO:0055114//GO:0008150//GO:0008152	oxidation-reduction process//biological_process//metabolic process	GO:0003824//GO:0003674//GO:0016491	catalytic activity//molecular_function//oxidoreductase activity	--	--
BnaC01g33880D	Inf	1.986e-09	3.9485e-08	-//-	20.9507	0	3.5189	0
BnaC01g33890D	Inf	1.2261e-07	1.9666e-06	-//-	16.2216	0	17.1516	0
BnaC01g34030D	Inf	4.0159e-23	1.9584e-21	gnl|BL_ORD_ID|484669 sp|C1DQR0|UNG_AZOVD Uracil-DNA glycosylase OS=Azotobacter vinelandii (strain DJ / ATCC BAA-1303) GN=ung PE=3 SV=1//3.43524e-89	67.2821	0	2.92543	0
BnaC01g34040D	Inf	1.0867e-18	4.2725e-17	gnl|BL_ORD_ID|339465 sp|Q9LIH9|RH51_ARATH DEAD-box ATP-dependent RNA helicase 51 OS=Arabidopsis thaliana GN=RH51 PE=2 SV=1//0	49.7294	0	1.1989	0	GO:0000375//GO:0051234//GO:0006810//GO:0016070//GO:0046483//GO:0071826//GO:0071840//GO:0044085//GO:0051179//GO:0009987//GO:0044238//GO:0044260//GO:0010467//GO:0008104//GO:0000377//GO:0006396//GO:0006807//GO:0000245//GO:0034622//GO:0071702//GO:0017038//GO:0006397//GO:0006139//GO:0065003//GO:0016043//GO:0022618//GO:0034641//GO:0015031//GO:0044237//GO:0016071//GO:0090304//GO:0022607//GO:0022613//GO:…	RNA splicing, via transesterification reactions//establishment of localization//transport//RNA metabolic process//heterocycle metabolic process//ribonucleoprotein complex subunit organization//cellular component organization or biogenesis//cellular component biogenesis//localization//cellular process//primary metabolic process//cellular macromolecule metabolic process//gene expression//protein lo…	GO:0030554//GO:0003723//GO:0017111//GO:0032559//GO:0032555//GO:0001882//GO:0003674//GO:0005524//GO:0016887//GO:0003729//GO:0035639//GO:0097159//GO:0032553//GO:0042623//GO:0003676//GO:0017076//GO:0003824//GO:0032549//GO:0004386//GO:0016462//GO:0005488//GO:0070035//GO:0008026//GO:0043168//GO:0016817//GO:0043167//GO:0016787//GO:0016818//GO:0032550//GO:0000166//GO:0001883	adenyl nucleotide binding//RNA binding//nucleoside-triphosphatase activity//adenyl ribonucleotide binding//purine ribonucleotide binding//nucleoside binding//molecular_function//ATP binding//ATPase activity//mRNA binding//purine ribonucleoside triphosphate binding//organic cyclic compound binding//ribonucleotide binding//ATPase activity, coupled//nucleic acid binding//purine nucleotide binding//c…	GO:0030532//GO:0043227//GO:0032991//GO:0044446//GO:0044422//GO:0043226//GO:0005634//GO:0044464//GO:0044428//GO:0030529//GO:0016020//GO:0005685//GO:0005575//GO:0044424//GO:0005623//GO:0043229//GO:0005622//GO:0043231	small nuclear ribonucleoprotein complex//membrane-bounded organelle//macromolecular complex//intracellular organelle part//organelle part//organelle//nucleus//cell part//nuclear part//ribonucleoprotein complex//membrane//U1 snRNP//cellular_component//intracellular part//cell//intracellular organelle//intracellular//intracellular membrane-bounded organelle
BnaC01g34060D	Inf	8.96e-06	0.00010938	gnl|BL_ORD_ID|433929 sp|Q84J78|SSBP_ARATH Single-stranded DNA-binding protein, mitochondrial OS=Arabidopsis thaliana GN=At4g11060 PE=2 SV=1//3.94134e-25	11.6901	0	0.740224	0	--	--	GO:0043566//GO:0005488//GO:0003697//GO:0003676//GO:0097159//GO:0003677//GO:0003674	structure-specific DNA binding//binding//single-stranded DNA binding//nucleic acid binding//organic cyclic compound binding//DNA binding//molecular_function	--	--
BnaC01g34080D	Inf	1.6864e-11	4.0569e-10	-//-	26.8726	0	1.8931	0
BnaC01g34180D	Inf	5.1913e-19	2.0653e-17	-//-	51.2145	0	6.21551	0
BnaC01g34210D	Inf	6.8169e-28	4.2285e-26	gnl|BL_ORD_ID|76155 sp|Q9LF10|CRS1_ARATH Chloroplastic group IIA intron splicing facilitator CRS1, chloroplastic OS=Arabidopsis thaliana GN=At5g16180 PE=3 SV=2//3.49853e-09	88.4379	0	4.00445	0	--	--	GO:0003674//GO:0003723//GO:0003676//GO:0097159//GO:0005488	molecular_function//RNA binding//nucleic acid binding//organic cyclic compound binding//binding	--	--
BnaC01g34250D	Inf	5.6685e-18	2.1339e-16	-//-	47.3903	0	3.72715	0
BnaC01g34360D	Inf	1.4276e-52	2.7375e-50	gnl|BL_ORD_ID|369100 sp|P51423|RL40_BRARP Ubiquitin-60S ribosomal protein L40 OS=Brassica rapa subsp. pekinensis PE=2 SV=2//2.90176e-49	279.253	0	49.3061	0	--	--	GO:0003674//GO:0005515//GO:0005488	molecular_function//protein binding//binding	--	--
BnaC01g34390D	Inf	0.00342	0.022491	-//-	5.74336	0	0.328568	0
BnaC01g34620D	Inf	3.6429e-12	9.2065e-11	gnl|BL_ORD_ID|461837 sp|Q9LVI4|TIF6B_ARATH Protein TIFY 6B OS=Arabidopsis thaliana GN=TIFY6B PE=1 SV=1//4.40825e-63	28.6782	0	2.6285	0	--	--	GO:0005515//GO:0005488//GO:0003674	protein binding//binding//molecular_function	--	--
BnaC01g34630D	Inf	4.4466e-26	2.5005e-24	-//-	80.0434	0	12.0998	0
BnaC01g34890D	Inf	3.6472e-13	9.965e-12	gnl|BL_ORD_ID|42142 sp|Q9LSN7|BH147_ARATH Transcription factor bHLH147 OS=Arabidopsis thaliana GN=BHLH147 PE=1 SV=1//6.59968e-66	31.61	0	2.12123	0
BnaC01g34940D	Inf	2.6391e-28	1.668e-26	gnl|BL_ORD_ID|66919 sp|Q9LD37|CNG20_ARATH Probable cyclic nucleotide-gated ion channel 20, chloroplastic OS=Arabidopsis thaliana GN=CNGC20 PE=2 SV=1//1.67659e-131	100.1	0	6.08912	0
BnaC01g34970D	Inf	2.4772e-48	3.9465e-46	-//-	232.895	0	23.7329	0	--	--	GO:0051082//GO:0003674//GO:0031072//GO:0005515//GO:0005488	unfolded protein binding//molecular_function//heat shock protein binding//protein binding//binding	--	--
BnaC01g35040D	Inf	3.8003e-10	8.1135e-09	gnl|BL_ORD_ID|181149 sp|Q8W191|HYH_ARATH Transcription factor HY5-like OS=Arabidopsis thaliana GN=HYH PE=1 SV=1//1.21003e-27	22.827	0	2.34041	0	GO:0051171//GO:0044260//GO:0009987//GO:0044238//GO:0009058//GO:0065007//GO:0032774//GO:0010467//GO:0006807//GO:0009059//GO:0010556//GO:0018130//GO:2001141//GO:0060255//GO:0031326//GO:0080090//GO:0016070//GO:0046483//GO:0044249//GO:0050794//GO:0044271//GO:2000112//GO:0034645//GO:0034654//GO:0090304//GO:0051252//GO:0006355//GO:0043170//GO:0019438//GO:0019222//GO:0031323//GO:0008150//GO:0009889//GO:…	regulation of nitrogen compound metabolic process//cellular macromolecule metabolic process//cellular process//primary metabolic process//biosynthetic process//biological regulation//RNA biosynthetic process//gene expression//nitrogen compound metabolic process//macromolecule biosynthetic process//regulation of macromolecule biosynthetic process//heterocycle biosynthetic process//regulation of RN…	GO:0003677//GO:0097159//GO:0003676//GO:0003674//GO:0001071//GO:0005488//GO:0003700//GO:0043565	DNA binding//organic cyclic compound binding//nucleic acid binding//molecular_function//nucleic acid binding transcription factor activity//binding//sequence-specific DNA binding transcription factor activity//sequence-specific DNA binding	--	--
BnaC01g35250D	Inf	6.0779e-06	7.6461e-05	gnl|BL_ORD_ID|303423 sp|Q9LUS3|PP237_ARATH Pentatricopeptide repeat-containing protein At3g16610 OS=Arabidopsis thaliana GN=PCMP-E91 PE=2 SV=1//3.91547e-29	13.7748	0	0.411038	0	--	--	GO:0005515//GO:0005488//GO:0003674	protein binding//binding//molecular_function	--	--
BnaC01g35310D	Inf	6.2404e-38	6.2955e-36	gnl|BL_ORD_ID|14907 sp|P30184|AMPL1_ARATH Leucine aminopeptidase 1 OS=Arabidopsis thaliana GN=PM25 PE=1 SV=1//1.19486e-89	146.647	0	7.95474	0	GO:0019538//GO:0006508//GO:0043170//GO:0008150//GO:0008152//GO:0071704//GO:0044238	protein metabolic process//proteolysis//macromolecule metabolic process//biological_process//metabolic process//organic substance metabolic process//primary metabolic process	GO:0008238//GO:0008233//GO:0004177//GO:0016787//GO:0070011//GO:0003674//GO:0003824	exopeptidase activity//peptidase activity//aminopeptidase activity//hydrolase activity//peptidase activity, acting on L-amino acid peptides//molecular_function//catalytic activity	GO:0044464//GO:0005575//GO:0005623//GO:0005622	cell part//cellular_component//cell//intracellular
BnaC01g35730D	Inf	0.0049641	0.03074	-//-	5.33913	0	1.02918	0
BnaC01g35750D	Inf	0.0049546	0.030689	gnl|BL_ORD_ID|303477 sp|Q9LEX5|PP290_ARATH Pentatricopeptide repeat-containing protein At3g60980, mitochondrial OS=Arabidopsis thaliana GN=At3g60980 PE=2 SV=1//1.19341e-19	5.34407	0	0.675821	0
BnaC01g36900D	Inf	4.3086e-23	2.0928e-21	gnl|BL_ORD_ID|338591 sp|Q9SD82|RFA1B_ARATH Replication protein A 70 kDa DNA-binding subunit B OS=Arabidopsis thaliana GN=RPA1B PE=3 SV=1//1.93492e-06	66.8845	0	3.76896	0	--	--	GO:0005488//GO:0005515//GO:0003674	binding//protein binding//molecular_function	--	--
BnaC01g37280D	Inf	6.4014e-06	8.0256e-05	-//-	12.0746	0	3.56471	0
BnaC01g37470D	Inf	0.00011783	0.0011569	gnl|BL_ORD_ID|47214 sp|Q94IA6|C90D1_ARATH 3-epi-6-deoxocathasterone 23-monooxygenase OS=Arabidopsis thaliana GN=CYP90D1 PE=2 SV=1//0	9.07116	0	0.253963	0	GO:0006754//GO:0009150//GO:0015985//GO:0009117//GO:0090407//GO:0009201//GO:0009141//GO:0009144//GO:0006796//GO:0009165//GO:0044237//GO:0009206//GO:0034641//GO:0009259//GO:0006139//GO:0009119//GO:0046129//GO:0006818//GO:0009260//GO:0019438//GO:0009163//GO:0015672//GO:0015986//GO:0019693//GO:0034654//GO:0008152//GO:0006725//GO:0071704//GO:0006163//GO:0009142//GO:0008150//GO:0006811//GO:0072521//GO:…	ATP biosynthetic process//purine ribonucleotide metabolic process//energy coupled proton transport, down electrochemical gradient//nucleotide metabolic process//organophosphate biosynthetic process//ribonucleoside triphosphate biosynthetic process//nucleoside triphosphate metabolic process//purine nucleoside triphosphate metabolic process//phosphate-containing compound metabolic process//nucleoti…	GO:0016705//GO:0043169//GO:0022892//GO:0005488//GO:0015075//GO:0015077//GO:0005215//GO:0015078//GO:0046914//GO:0043167//GO:0022890//GO:0008324//GO:0022891//GO:0046906//GO:0022857//GO:0046872//GO:0016491//GO:0003674//GO:0097159//GO:0020037//GO:0003824//GO:0005506	oxidoreductase activity, acting on paired donors, with incorporation or reduction of molecular oxygen//cation binding//substrate-specific transporter activity//binding//ion transmembrane transporter activity//monovalent inorganic cation transmembrane transporter activity//transporter activity//hydrogen ion transmembrane transporter activity//transition metal ion binding//ion binding//inorganic ca…	GO:0033177//GO:0044425//GO:0016020//GO:0045259//GO:0043226//GO:0044464//GO:0005753//GO:0005623//GO:0005575//GO:0044424//GO:0045263//GO:0005739//GO:0031090//GO:0044444//GO:0043229//GO:0043231//GO:0005622//GO:0044455//GO:0031967//GO:0031966//GO:0043227//GO:0000276//GO:0005740//GO:0032991//GO:0044446//GO:0044429//GO:0005743//GO:0044422//GO:0005737//GO:0019866//GO:0016469//GO:0031975//GO:0043234	proton-transporting two-sector ATPase complex, proton-transporting domain//membrane part//membrane//proton-transporting ATP synthase complex//organelle//cell part//mitochondrial proton-transporting ATP synthase complex//cell//cellular_component//intracellular part//proton-transporting ATP synthase complex, coupling factor F(o)//mitochondrion//organelle membrane//cytoplasmic part//intracellular or…
BnaC01g37500D	Inf	0.0033303	0.021989	gnl|BL_ORD_ID|305571 sp|Q9LIC6|PR1F3_ARATH PRA1 family protein F3 OS=Arabidopsis thaliana GN=PRA1F3 PE=1 SV=1//1.14056e-52	5.81332	0	0.378522	0
BnaC01g37530D	Inf	1.2528e-05	0.00014949	gnl|BL_ORD_ID|122344 sp|Q9LHN8|F6H1_ARATH Feruloyl CoA ortho-hydroxylase 1 OS=Arabidopsis thaliana GN=F6&apos;H1 PE=1 SV=1//0	11.313	0	0.42691	0	GO:0006091//GO:0006538//GO:0044282//GO:0010467//GO:0006396//GO:0006082//GO:0009056//GO:0044260//GO:0009987//GO:0044238//GO:0001510//GO:0043436//GO:0006399//GO:0019665//GO:0006807//GO:0032259//GO:0006113//GO:0044281//GO:0043412//GO:0034660//GO:0006536//GO:0002128//GO:0016070//GO:0046395//GO:0046483//GO:0044248//GO:0055114//GO:0034470//GO:0090304//GO:0019752//GO:0043414//GO:0043170//GO:0008150//GO:…	generation of precursor metabolites and energy//glutamate catabolic process//small molecule catabolic process//gene expression//RNA processing//organic acid metabolic process//catabolic process//cellular macromolecule metabolic process//cellular process//primary metabolic process//RNA methylation//oxoacid metabolic process//tRNA metabolic process//anaerobic amino acid catabolic process//nitrogen …	GO:0016866//GO:0008173//GO:0097159//GO:0016740//GO:0008168//GO:0003824//GO:0051213//GO:0016491//GO:0031419//GO:0016706//GO:0046906//GO:0008175//GO:0016853//GO:0003674//GO:0005488//GO:0016705//GO:0019842//GO:0016741	intramolecular transferase activity//RNA methyltransferase activity//organic cyclic compound binding//transferase activity//methyltransferase activity//catalytic activity//dioxygenase activity//oxidoreductase activity//cobalamin binding//oxidoreductase activity, acting on paired donors, with incorporation or reduction of molecular oxygen, 2-oxoglutarate as one donor, and incorporation of one atom…	GO:0005737//GO:0005622//GO:0044464//GO:0005575//GO:0044424//GO:0005623	cytoplasm//intracellular//cell part//cellular_component//intracellular part//cell
BnaC01g37710D	Inf	1.6146e-07	2.5458e-06	gnl|BL_ORD_ID|45238 sp|Q9ZWC8|BRL1_ARATH Serine/threonine-protein kinase BRI1-like 1 OS=Arabidopsis thaliana GN=BRL1 PE=1 SV=1//2.16179e-12	15.9672	0	0.403667	0	GO:0006796//GO:0019538//GO:0044237//GO:0016310//GO:0043170//GO:0008150//GO:0071704//GO:0008152//GO:0006468//GO:0006464//GO:0044267//GO:0006793//GO:0044260//GO:0044238//GO:0009987//GO:0043412	phosphate-containing compound metabolic process//protein metabolic process//cellular metabolic process//phosphorylation//macromolecule metabolic process//biological_process//organic substance metabolic process//metabolic process//protein phosphorylation//protein modification process//cellular protein metabolic process//phosphorus metabolic process//cellular macromolecule metabolic process//primar…	GO:0005488//GO:0043168//GO:0016301//GO:0043167//GO:0005515//GO:0004672//GO:0032550//GO:0000166//GO:0001883//GO:0030554//GO:0032559//GO:0016773//GO:0001882//GO:0032555//GO:0003674//GO:0005524//GO:0016772//GO:0032553//GO:0097159//GO:0035639//GO:0016740//GO:0017076//GO:0003824//GO:0032549	binding//anion binding//kinase activity//ion binding//protein binding//protein kinase activity//purine ribonucleoside binding//nucleotide binding//purine nucleoside binding//adenyl nucleotide binding//adenyl ribonucleotide binding//phosphotransferase activity, alcohol group as acceptor//nucleoside binding//purine ribonucleotide binding//molecular_function//ATP binding//transferase activity, trans…	--	--
BnaC01g37800D	Inf	3.0808e-11	7.2776e-10	gnl|BL_ORD_ID|144312 sp|Q7XA74|GDL21_ARATH Inactive GDSL esterase/lipase-like protein 25 OS=Arabidopsis thaliana GN=MVP1 PE=1 SV=1//4.0564e-07	25.9778	0	2.66584	0
BnaC01g37920D	Inf	8.8482e-53	1.7101e-50	-//-	280.749	0	35.0891	0
BnaC01g37990D	Inf	2.8854e-25	1.5639e-23	gnl|BL_ORD_ID|3308 sp|Q8VZZ4|AB6C_ARATH ABC transporter C family member 6 OS=Arabidopsis thaliana GN=ABCC6 PE=2 SV=3//7.11025e-07	86.0264	0	1.98118	0	GO:0050789//GO:0050896//GO:0007165//GO:0008150//GO:0035556//GO:0050794//GO:0051716//GO:0007154//GO:0023052//GO:0009987//GO:0007264//GO:0065007	regulation of biological process//response to stimulus//signal transduction//biological_process//intracellular signal transduction//regulation of cellular process//cellular response to stimulus//cell communication//signaling//cellular process//small GTPase mediated signal transduction//biological regulation	GO:0043168//GO:0016817//GO:0032561//GO:0016462//GO:0004386//GO:0005488//GO:0003724//GO:0001883//GO:0019001//GO:0000166//GO:0032550//GO:0016818//GO:0016787//GO:0043167//GO:0003674//GO:0005524//GO:0003924//GO:0032555//GO:0001882//GO:0003723//GO:0017111//GO:0032559//GO:0005525//GO:0030554//GO:0032549//GO:0003824//GO:0003676//GO:0017076//GO:0035639//GO:0097159//GO:0032553//GO:0016887	anion binding//hydrolase activity, acting on acid anhydrides//guanyl ribonucleotide binding//pyrophosphatase activity//helicase activity//binding//RNA helicase activity//purine nucleoside binding//guanyl nucleotide binding//nucleotide binding//purine ribonucleoside binding//hydrolase activity, acting on acid anhydrides, in phosphorus-containing anhydrides//hydrolase activity//ion binding//molecul…	GO:0005623//GO:0005575//GO:0044464//GO:0005622	cell//cellular_component//cell part//intracellular
BnaC01g38060D	Inf	2.1461e-59	5.6902e-57	gnl|BL_ORD_ID|295374 sp|Q8GUN5|PHL1_ARATH Protein PHR1-LIKE 1 OS=Arabidopsis thaliana GN=PHL1 PE=1 SV=1//2.26071e-44	369.52	0	11.6309	0	--	--	GO:0003674//GO:0003682//GO:0005488	molecular_function//chromatin binding//binding	--	--
BnaC01g38080D	Inf	0.00016127	0.001535	gnl|BL_ORD_ID|520974 sp|P0C8Q4|Y4990_ARATH Uncharacterized protein At4g19900 OS=Arabidopsis thaliana GN=At4g19900 PE=2 SV=1//5.11442e-34	8.78299	0	0.300093	0	--	--	GO:0003824//GO:0016758//GO:0016740//GO:0003674//GO:0016757//GO:0008378	catalytic activity//transferase activity, transferring hexosyl groups//transferase activity//molecular_function//transferase activity, transferring glycosyl groups//galactosyltransferase activity	GO:0044422//GO:0005737//GO:0043227//GO:0044446//GO:0005795//GO:0044444//GO:0043229//GO:0005622//GO:0043231//GO:0044431//GO:0044464//GO:0043226//GO:0005623//GO:0005794//GO:0005575//GO:0044424	organelle part//cytoplasm//membrane-bounded organelle//intracellular organelle part//Golgi stack//cytoplasmic part//intracellular organelle//intracellular//intracellular membrane-bounded organelle//Golgi apparatus part//cell part//organelle//cell//Golgi apparatus//cellular_component//intracellular part
BnaC01g38890D	Inf	2.0543e-07	3.1965e-06	-//-	15.8189	0	1.85943	0
BnaC01g38900D	Inf	1.2643e-16	4.3612e-15	-//-	42.7748	0	5.29146	0
BnaC01g38910D	Inf	8.5785e-27	4.9844e-25	gnl|BL_ORD_ID|379086 sp|P0C2F6|RNHX1_ARATH Putative ribonuclease H protein At1g65750 OS=Arabidopsis thaliana GN=At1g65750 PE=3 SV=1//2.27319e-10	83.33	0	5.17036	0
BnaC01g41060D	Inf	3.856e-07	5.7783e-06	-//-	18.4973	0	4.68332	0
BnaC01g42250D	Inf	2.925e-39	3.1269e-37	gnl|BL_ORD_ID|45463 sp|Q6XMI3|BSMT1_ARATH Salicylate/benzoate carboxyl methyltransferase OS=Arabidopsis thaliana GN=BSMT1 PE=1 SV=1//4.12805e-72	156.959	0	6.67013	0	--	--	GO:0016741//GO:0008168//GO:0003824//GO:0016740//GO:0003674	transferase activity, transferring one-carbon groups//methyltransferase activity//catalytic activity//transferase activity//molecular_function	--	--
BnaC01g42280D	Inf	0.0004857	0.0041016	-//-	9.34287	0	0.217554	0	GO:0044238//GO:0019538//GO:0006508//GO:0043170//GO:0008150//GO:0071704//GO:0008152	primary metabolic process//protein metabolic process//proteolysis//macromolecule metabolic process//biological_process//organic substance metabolic process//metabolic process	GO:0003674//GO:0003824//GO:0008234//GO:0008233//GO:0016787//GO:0070011	molecular_function//catalytic activity//cysteine-type peptidase activity//peptidase activity//hydrolase activity//peptidase activity, acting on L-amino acid peptides	--	--
BnaC01g43080D	Inf	0.0025426	0.017421	-//-	5.95416	0	3.28746	0
BnaC01g43810D	Inf	0.0049451	0.030646	gnl|BL_ORD_ID|204945 sp|Q9LJK3|LAG12_ARATH LAG1 longevity assurance homolog 2 OS=Arabidopsis thaliana GN=LAG2 PE=1 SV=1//1.8562e-167	5.34901	0	0.211642	0	--	--	--	--	GO:0016021//GO:0005575//GO:0044425//GO:0016020//GO:0031224	integral to membrane//cellular_component//membrane part//membrane//intrinsic to membrane
BnaC01g44010D	Inf	8.1242e-09	1.5071e-07	-//-	19.3798	0	1.72678	0	GO:0009058//GO:0009987//GO:0044238//GO:0009161//GO:0009127//GO:0019637//GO:0009156//GO:0006793//GO:0009152//GO:0044281//GO:0018130//GO:0006164//GO:0006807//GO:0006188//GO:0009617//GO:0072522//GO:0055086//GO:0006753//GO:0046390//GO:0044271//GO:0051707//GO:0050829//GO:0046483//GO:0009607//GO:0044249//GO:0046040//GO:0009260//GO:0019438//GO:0034654//GO:0009168//GO:0019693//GO:0006725//GO:0071704//GO:…	biosynthetic process//cellular process//primary metabolic process//ribonucleoside monophosphate metabolic process//purine nucleoside monophosphate biosynthetic process//organophosphate metabolic process//ribonucleoside monophosphate biosynthetic process//phosphorus metabolic process//purine ribonucleotide biosynthetic process//small molecule metabolic process//heterocycle biosynthetic process//pu…	GO:0016842//GO:0003824//GO:0004018//GO:0003674//GO:0016840//GO:0016829	amidine-lyase activity//catalytic activity//N6-(1,2-dicarboxyethyl)AMP AMP-lyase (fumarate-forming) activity//molecular_function//carbon-nitrogen lyase activity//lyase activity	GO:0016021//GO:0016020//GO:0044425//GO:0031224//GO:0005575	integral to membrane//membrane//membrane part//intrinsic to membrane//cellular_component
BnaC01g44070D	Inf	1.8338e-10	4.0264e-09	gnl|BL_ORD_ID|69474 sp|Q9LIB6|COBL8_ARATH COBRA-like protein 8 OS=Arabidopsis thaliana GN=COBL8 PE=2 SV=1//0	25.664	0	0.53253	0	GO:0042546//GO:0071704//GO:0008152//GO:0040007//GO:0008150//GO:0045229//GO:0022607//GO:0071669//GO:0016043//GO:0009664//GO:0070726//GO:0071668//GO:0030198//GO:0010215//GO:0071555//GO:0043062//GO:0009832//GO:0044238//GO:0009987//GO:0016049//GO:0071554//GO:0044085//GO:0071840//GO:0005975	cell wall biogenesis//organic substance metabolic process//metabolic process//growth//biological_process//external encapsulating structure organization//cellular component assembly//plant-type cell wall organization or biogenesis//cellular component organization//plant-type cell wall organization//cell wall assembly//plant-type cell wall assembly//extracellular matrix organization//cellulose micr…	GO:0016787//GO:0046914//GO:0043167//GO:0030246//GO:0016798//GO:0043169//GO:0005488//GO:0003824//GO:0003674//GO:0004553//GO:0008270//GO:0046872	hydrolase activity//transition metal ion binding//ion binding//carbohydrate binding//hydrolase activity, acting on glycosyl bonds//cation binding//binding//catalytic activity//molecular_function//hydrolase activity, hydrolyzing O-glycosyl compounds//zinc ion binding//metal ion binding	GO:0005575//GO:0044425//GO:0016020//GO:0031224//GO:0031225	cellular_component//membrane part//membrane//intrinsic to membrane//anchored to membrane
BnaC01g44090D	Inf	1.4213e-23	7.0815e-22	gnl|BL_ORD_ID|303425 sp|Q9LSQ2|PP239_ARATH Putative pentatricopeptide repeat-containing protein At3g16890, mitochondrial OS=Arabidopsis thaliana GN=PPR40 PE=3 SV=1//0	68.9436	0	1.45702	0
BnaC01g44130D	Inf	1.7137e-37	1.6894e-35	gnl|BL_ORD_ID|480850 sp|Q9LSP7|UBC32_ARATH Ubiquitin-conjugating enzyme E2 32 OS=Arabidopsis thaliana GN=UBC32 PE=2 SV=1//0	143.684	0	6.41342	0	--	--	GO:0003824//GO:0016879//GO:0003674//GO:0016881//GO:0005515//GO:0016874//GO:0005488	catalytic activity//ligase activity, forming carbon-nitrogen bonds//molecular_function//acid-amino acid ligase activity//protein binding//ligase activity//binding	--	--
BnaC01g44340D	Inf	1.9429e-31	1.427e-29	-//-	106.84	0	6.36667	0
BnaC01g44420D	Inf	4.6916e-13	1.2729e-11	gnl|BL_ORD_ID|145901 sp|Q67XG0|GLB3_ARATH Two-on-two hemoglobin-3 OS=Arabidopsis thaliana GN=GLB3 PE=1 SV=1//2.70463e-23	31.2856	0	9.35901	0	--	--	GO:0019825//GO:0005488//GO:0003674	oxygen binding//binding//molecular_function	--	--
BnaC01g44430D	Inf	2.1636e-13	6.0145e-12	-//-	32.3378	0	5.9635	0
BnaC01g44590D	Inf	3.4712e-08	5.9648e-07	-//-	17.7578	0	2.10547	0	--	--	GO:0005488//GO:0009055//GO:0051540//GO:0003674//GO:0051536	binding//electron carrier activity//metal cluster binding//molecular_function//iron-sulfur cluster binding	--	--
BnaC02g03570D	Inf	1.303e-43	1.6908e-41	gnl|BL_ORD_ID|255620 sp|P43293|NAK_ARATH Probable serine/threonine-protein kinase NAK OS=Arabidopsis thaliana GN=NAK PE=1 SV=2//0	190.336	0	6.7282	0	GO:0043412//GO:0044238//GO:0009987//GO:0044260//GO:0006793//GO:0044267//GO:0006464//GO:0006468//GO:0008152//GO:0071704//GO:0008150//GO:0043170//GO:0016310//GO:0044237//GO:0019538//GO:0006796	macromolecule modification//primary metabolic process//cellular process//cellular macromolecule metabolic process//phosphorus metabolic process//cellular protein metabolic process//protein modification process//protein phosphorylation//metabolic process//organic substance metabolic process//biological_process//macromolecule metabolic process//phosphorylation//cellular metabolic process//protein m…	GO:0032549//GO:0003824//GO:0017076//GO:0016740//GO:0032553//GO:0097159//GO:0035639//GO:0016772//GO:0005524//GO:0003674//GO:0032555//GO:0001882//GO:0016773//GO:0032559//GO:0030554//GO:0001883//GO:0000166//GO:0032550//GO:0004672//GO:0043167//GO:0016301//GO:0043168//GO:0005488	ribonucleoside binding//catalytic activity//purine nucleotide binding//transferase activity//ribonucleotide binding//organic cyclic compound binding//purine ribonucleoside triphosphate binding//transferase activity, transferring phosphorus-containing groups//ATP binding//molecular_function//purine ribonucleotide binding//nucleoside binding//phosphotransferase activity, alcohol group as acceptor//…	--	--
BnaC02g03590D	Inf	6.7143e-07	9.7473e-06	gnl|BL_ORD_ID|527402 sp|Q09893|YAI5_SCHPO Uncharacterized protein C24B11.05 OS=Schizosaccharomyces pombe (strain 972 / ATCC 24843) GN=SPAC24B11.05 PE=3 SV=1//9.41877e-21	16.0768	0	0.796704	0	--	--	GO:0016787//GO:0016791//GO:0016788//GO:0003674//GO:0003824//GO:0042578	hydrolase activity//phosphatase activity//hydrolase activity, acting on ester bonds//molecular_function//catalytic activity//phosphoric ester hydrolase activity	--	--
BnaC02g03680D	Inf	7.4287e-14	2.1354e-12	gnl|BL_ORD_ID|217359 sp|Q9M345|LRK42_ARATH L-type lectin-domain containing receptor kinase IV.2 OS=Arabidopsis thaliana GN=LECRK42 PE=2 SV=1//6.08661e-09	37.8251	0	1.48273	0	--	--	GO:0003674//GO:0030246//GO:0005488	molecular_function//carbohydrate binding//binding	--	--
BnaC02g03720D	Inf	3.127e-39	3.3332e-37	gnl|BL_ORD_ID|96915 sp|Q8S9H7|DIV_ANTMA Transcription factor DIVARICATA OS=Antirrhinum majus GN=DIVARICATA PE=2 SV=1//2.54775e-63	156.158	0	9.1869	0	--	--	GO:0005488//GO:0003682//GO:0003674	binding//chromatin binding//molecular_function	--	--
BnaC02g09420D	Inf	4.3372e-14	1.2665e-12	gnl|BL_ORD_ID|253260 sp|Q94F58|NAC89_ARATH NAC domain-containing protein 89 OS=Arabidopsis thaliana GN=NAC089 PE=1 SV=1//0	34.7672	0	1.38672	0	GO:0034641//GO:0019219//GO:0044237//GO:0006139//GO:0050789//GO:0010468//GO:0006351//GO:0006725//GO:0071704//GO:0008152//GO:0031323//GO:0019222//GO:0009889//GO:0008150//GO:0019438//GO:0043170//GO:0090304//GO:0034654//GO:0006355//GO:0051252//GO:2000112//GO:0044271//GO:0050794//GO:0034645//GO:0046483//GO:0044249//GO:0016070//GO:0080090//GO:0031326//GO:2001141//GO:0060255//GO:0010556//GO:0018130//GO:…	cellular nitrogen compound metabolic process//regulation of nucleobase-containing compound metabolic process//cellular metabolic process//nucleobase-containing compound metabolic process//regulation of biological process//regulation of gene expression//transcription, DNA-dependent//cellular aromatic compound metabolic process//organic substance metabolic process//metabolic process//regulation of …	GO:0005488//GO:0003674//GO:0003676//GO:0097159//GO:0003677	binding//molecular_function//nucleic acid binding//organic cyclic compound binding//DNA binding	--	--
BnaC02g12880D	Inf	0.0012561	0.009463	gnl|BL_ORD_ID|494296 sp|F4KHI3|VICTR_ARATH Protein VARIATION IN COMPOUND TRIGGERED ROOT growth response OS=Arabidopsis thaliana GN=VICTR PE=1 SV=1//1.03563e-73	6.67783	0	0.105528	0	GO:0044237//GO:0034641//GO:0015031//GO:0006139//GO:0019538//GO:0050896//GO:0071702//GO:0006310//GO:0008152//GO:0032196//GO:0006950//GO:0006725//GO:0071704//GO:0045184//GO:0008150//GO:0033036//GO:0043170//GO:0090304//GO:0034645//GO:0006261//GO:0006259//GO:0051179//GO:0006313//GO:0044249//GO:0046483//GO:0006810//GO:0006260//GO:0051234//GO:0009059//GO:0006807//GO:0008104//GO:0009058//GO:0009987//GO:…	cellular metabolic process//cellular nitrogen compound metabolic process//protein transport//nucleobase-containing compound metabolic process//protein metabolic process//response to stimulus//organic substance transport//DNA recombination//metabolic process//transposition//response to stress//cellular aromatic compound metabolic process//organic substance metabolic process//establishment of prote…	GO:0016817//GO:0016301//GO:0043168//GO:0005215//GO:0043169//GO:0022892//GO:0016462//GO:0004386//GO:0005488//GO:0001883//GO:0003724//GO:0032550//GO:0000166//GO:0016787//GO:0005515//GO:0016818//GO:0043167//GO:0005524//GO:0003674//GO:0008565//GO:0001882//GO:0032555//GO:0032559//GO:0003723//GO:0017111//GO:0030554//GO:0046872//GO:0003824//GO:0032549//GO:0017076//GO:0003676//GO:0043531//GO:0016740//GO:…	hydrolase activity, acting on acid anhydrides//kinase activity//anion binding//transporter activity//cation binding//substrate-specific transporter activity//pyrophosphatase activity//helicase activity//binding//purine nucleoside binding//RNA helicase activity//purine ribonucleoside binding//nucleotide binding//hydrolase activity//protein binding//hydrolase activity, acting on acid anhydrides, in…	GO:0005575//GO:0044425//GO:0016020//GO:0031224//GO:0016021	cellular_component//membrane part//membrane//intrinsic to membrane//integral to membrane
BnaC02g12960D	Inf	5.4468e-07	7.9926e-06	gnl|BL_ORD_ID|256678 sp|Q9ZNT1|NB5R1_ARATH NADH--cytochrome b5 reductase 1 OS=Arabidopsis thaliana GN=CBR1 PE=1 SV=1//3.21777e-07	14.6433	0	0.943658	0
BnaC02g16960D	Inf	1.9644e-07	3.0644e-06	gnl|BL_ORD_ID|269007 sp|P49865|NTPR_ENTHA Protein NtpR OS=Enterococcus hirae (strain ATCC 9790 / DSM 20160 / JCM 8729 / LMG 6399 / NBRC 3181 / NCIMB 6459 / NCDO 1258) GN=ntpR PE=3 SV=2//3.00457e-23	15.9539	0	0.506713	0	GO:0008150//GO:0008152//GO:0071704//GO:0019752//GO:0006520//GO:0044237//GO:0006541//GO:0009064//GO:0043436//GO:0006807//GO:0044281//GO:0006082//GO:0044238//GO:0009987	biological_process//metabolic process//organic substance metabolic process//carboxylic acid metabolic process//cellular amino acid metabolic process//cellular metabolic process//glutamine metabolic process//glutamine family amino acid metabolic process//oxoacid metabolic process//nitrogen compound metabolic process//small molecule metabolic process//organic acid metabolic process//primary metabol…	GO:0016787//GO:0003824//GO:0003674	hydrolase activity//catalytic activity//molecular_function	--	--
BnaC02g18200D	Inf	8.3114e-10	1.7166e-08	gnl|BL_ORD_ID|338591 sp|Q9SD82|RFA1B_ARATH Replication protein A 70 kDa DNA-binding subunit B OS=Arabidopsis thaliana GN=RPA1B PE=3 SV=1//2.72356e-10	22.0176	0	0.657983	0
BnaC02g18620D	Inf	0.0025095	0.017244	-//-	5.9879	0	1.88129	0
BnaC02g25030D	Inf	1.1937e-05	0.00014286	gnl|BL_ORD_ID|471266 sp|Q9ASX2|TRNH1_ARATH Tropinone reductase homolog At1g07440 OS=Arabidopsis thaliana GN=At1g07440 PE=1 SV=1//1.71097e-170	11.448	0	0.587647	0	GO:0009987//GO:0008150//GO:0008152//GO:0044237	cellular process//biological_process//metabolic process//cellular metabolic process	GO:0003824//GO:0016491//GO:0048037//GO:0050662//GO:0003674//GO:0005488	catalytic activity//oxidoreductase activity//cofactor binding//coenzyme binding//molecular_function//binding	--	--
BnaC02g25550D	Inf	3.2762e-16	1.1042e-14	gnl|BL_ORD_ID|480051 sp|Q8VY74|U1135_ARATH U11/U12 small nuclear ribonucleoprotein 35 kDa protein OS=Arabidopsis thaliana GN=SNRNP35 PE=1 SV=1//2.172e-67	41.2871	0	3.64754	0	GO:0007610//GO:0019098//GO:0022414//GO:0007618//GO:0007617//GO:0000003//GO:0008150//GO:0051705//GO:0051704//GO:0050896	behavior//reproductive behavior//reproductive process//mating//mating behavior//reproduction//biological_process//behavioral interaction between organisms//multi-organism process//response to stimulus	GO:0003676//GO:0097159//GO:0003674//GO:0005488	nucleic acid binding//organic cyclic compound binding//molecular_function//binding	GO:0005576//GO:0005575	extracellular region//cellular_component
BnaC02g27400D	Inf	0.0066982	0.039377	gnl|BL_ORD_ID|262911 sp|Q8RWF4|NIPA8_ARATH Probable magnesium transporter NIPA8 OS=Arabidopsis thaliana GN=At3g26670 PE=2 SV=1//2.20604e-08	5.12833	0	0.623382	0	GO:0006974//GO:0006461//GO:0051382//GO:0006807//GO:0051383//GO:0006281//GO:0044260//GO:0044238//GO:0009987//GO:0006259//GO:0070271//GO:0034508//GO:0070925//GO:0065004//GO:0051716//GO:0044085//GO:0071840//GO:0046483//GO:0043623//GO:0008152//GO:0006950//GO:0071704//GO:0006725//GO:0008150//GO:0071824//GO:0043933//GO:0051276//GO:0043170//GO:0090304//GO:0022607//GO:0071822//GO:0044237//GO:0034641//GO:…	response to DNA damage stimulus//protein complex assembly//kinetochore assembly//nitrogen compound metabolic process//kinetochore organization//DNA repair//cellular macromolecule metabolic process//primary metabolic process//cellular process//DNA metabolic process//protein complex biogenesis//centromere complex assembly//organelle assembly//protein-DNA complex assembly//cellular response to stimu…	--	--	--	--
BnaC02g28340D	Inf	1.1472e-14	3.4758e-13	-//-	36.2353	0	14.6729	0
BnaC02g30120D	Inf	0.0030645	0.020485	gnl|BL_ORD_ID|104058 sp|Q9M2N5|DSLE_ARATH Zinc finger BED domain-containing protein DAYSLEEPER OS=Arabidopsis thaliana GN=HAT PE=1 SV=1//9.31273e-11	10.2461	0	1.06186	0
BnaC02g33730D	Inf	0.0071711	0.041634	gnl|BL_ORD_ID|408333 sp|Q6AVI0|RSLE2_ORYSJ Zinc finger BED domain-containing protein RICESLEEPER 2 OS=Oryza sativa subsp. japonica GN=Os03g0733400 PE=2 SV=1//4.1416e-07	4.95219	0	0.261098	0
BnaC02g33970D	Inf	3.2252e-05	0.00035582	-//-	10.3712	0	1.75724	0
BnaC02g34320D	Inf	7.5201e-12	1.864e-10	-//-	27.9083	0	15.3514	0
BnaC02g34910D	Inf	6.2294e-08	1.0358e-06	-//-	17.1214	0	1.51269	0
BnaC02g40770D	Inf	4.5404e-57	1.0757e-54	-//-	336.409	0	7.20156	0	GO:0046483//GO:0009607//GO:0044249//GO:0046040//GO:0051707//GO:0044271//GO:0050829//GO:0006753//GO:0046390//GO:0009617//GO:0072522//GO:0055086//GO:0006164//GO:0006807//GO:0006188//GO:0044281//GO:0009152//GO:0018130//GO:0009127//GO:0019637//GO:0009156//GO:0006793//GO:0009058//GO:0044238//GO:0009987//GO:0009161//GO:0006139//GO:0034641//GO:0009259//GO:0044237//GO:0051704//GO:0042742//GO:0006796//GO:…	heterocycle metabolic process//response to biotic stimulus//cellular biosynthetic process//IMP metabolic process//response to other organism//cellular nitrogen compound biosynthetic process//defense response to Gram-negative bacterium//nucleoside phosphate metabolic process//ribose phosphate biosynthetic process//response to bacterium//purine-containing compound biosynthetic process//nucleobase-c…	GO:0003674//GO:0016840//GO:0016829//GO:0003824//GO:0016842//GO:0004018	molecular_function//carbon-nitrogen lyase activity//lyase activity//catalytic activity//amidine-lyase activity//N6-(1,2-dicarboxyethyl)AMP AMP-lyase (fumarate-forming) activity	GO:0016021//GO:0005575//GO:0031224//GO:0016020//GO:0044425	integral to membrane//cellular_component//intrinsic to membrane//membrane//membrane part
BnaC02g41270D	Inf	1.4193e-06	1.9664e-05	gnl|BL_ORD_ID|472015 sp|O50046|TRPB_CAMAC Tryptophan synthase beta chain 2, chloroplastic OS=Camptotheca acuminata GN=TSB PE=2 SV=1//5.04388e-31	13.5566	0	1.95111	0
BnaC02g41840D	Inf	1.2658e-11	3.0773e-10	gnl|BL_ORD_ID|521807 sp|C0LGG8|Y5343_ARATH Probable LRR receptor-like serine/threonine-protein kinase At1g53430 OS=Arabidopsis thaliana GN=At1g53430 PE=1 SV=1//2.36873e-06	27.2769	0	1.82235	0	--	--	GO:0016874//GO:0003824//GO:0019787//GO:0004842//GO:0016879//GO:0003674//GO:0016881	ligase activity//catalytic activity//small conjugating protein ligase activity//ubiquitin-protein ligase activity//ligase activity, forming carbon-nitrogen bonds//molecular_function//acid-amino acid ligase activity	GO:0005622//GO:0043231//GO:0000151//GO:0043229//GO:0005623//GO:0044424//GO:0005575//GO:0044428//GO:0043226//GO:0005634//GO:0044464//GO:0043234//GO:0044422//GO:0032991//GO:0044446//GO:0005680//GO:0031461//GO:0000152//GO:0043227	intracellular//intracellular membrane-bounded organelle//ubiquitin ligase complex//intracellular organelle//cell//intracellular part//cellular_component//nuclear part//organelle//nucleus//cell part//protein complex//organelle part//macromolecular complex//intracellular organelle part//anaphase-promoting complex//cullin-RING ubiquitin ligase complex//nuclear ubiquitin ligase complex//membrane-boun…
BnaC02g42400D	Inf	6.973e-18	2.6169e-16	gnl|BL_ORD_ID|517481 sp|P0DKG2|Y3473_ARATH Putative transmembrane protein At3g54730 OS=Arabidopsis thaliana GN=At3g54730 PE=2 SV=1//7.97648e-10	47.107	0	2.03088	0
BnaC02g44030D	Inf	7.2148e-47	1.0836e-44	gnl|BL_ORD_ID|540145 sp|Q9CAD5|YODA_ARATH Mitogen-activated protein kinase kinase kinase YODA OS=Arabidopsis thaliana GN=YDA PE=1 SV=1//1.19094e-82	219.251	0	7.23999	0	GO:0008152//GO:0071704//GO:0008150//GO:0043170//GO:0044237//GO:0016310//GO:0019538//GO:0006796//GO:0043412//GO:0044260//GO:0009987//GO:0044238//GO:0044267//GO:0006793//GO:0006464//GO:0006468	metabolic process//organic substance metabolic process//biological_process//macromolecule metabolic process//cellular metabolic process//phosphorylation//protein metabolic process//phosphate-containing compound metabolic process//macromolecule modification//cellular macromolecule metabolic process//cellular process//primary metabolic process//cellular protein metabolic process//phosphorus metabol…	GO:0001883//GO:0032550//GO:0000166//GO:0004672//GO:0043167//GO:0016301//GO:0043168//GO:0005488//GO:0003824//GO:0032549//GO:0017076//GO:0016740//GO:0097159//GO:0035639//GO:0032553//GO:0016772//GO:0005524//GO:0003674//GO:0016773//GO:0032555//GO:0001882//GO:0032559//GO:0030554	purine nucleoside binding//purine ribonucleoside binding//nucleotide binding//protein kinase activity//ion binding//kinase activity//anion binding//binding//catalytic activity//ribonucleoside binding//purine nucleotide binding//transferase activity//organic cyclic compound binding//purine ribonucleoside triphosphate binding//ribonucleotide binding//transferase activity, transferring phosphorus-co…	--	--
BnaC02g45170D	Inf	1.0623e-09	2.1702e-08	-//-	21.8044	0	3.53586	0
BnaC02g46220D	Inf	5.5087e-18	2.0758e-16	-//-	47.5203	0	2.14068	0	GO:0010556//GO:0018130//GO:0009059//GO:0009893//GO:0006807//GO:0065007//GO:0009058//GO:0009987//GO:0044238//GO:0044260//GO:0032774//GO:0010467//GO:0051173//GO:0051171//GO:2000112//GO:0044271//GO:0050794//GO:0010557//GO:0034645//GO:0048522//GO:0010628//GO:0046483//GO:0044249//GO:0031328//GO:0080090//GO:0016070//GO:0031326//GO:2001141//GO:0060255//GO:0071704//GO:0006725//GO:0009891//GO:0008152//GO:…	regulation of macromolecule biosynthetic process//heterocycle biosynthetic process//macromolecule biosynthetic process//positive regulation of metabolic process//nitrogen compound metabolic process//biological regulation//biosynthetic process//cellular process//primary metabolic process//cellular macromolecule metabolic process//RNA biosynthetic process//gene expression//positive regulation of ni…	GO:0003676//GO:0097159//GO:0003677//GO:0003674//GO:0005488	nucleic acid binding//organic cyclic compound binding//DNA binding//molecular_function//binding	GO:0043227//GO:0005622//GO:0043231//GO:0043229//GO:0005623//GO:0005575//GO:0044424//GO:0005634//GO:0044464//GO:0043226	membrane-bounded organelle//intracellular//intracellular membrane-bounded organelle//intracellular organelle//cell//cellular_component//intracellular part//nucleus//cell part//organelle
BnaC02g46230D	Inf	1.3763e-27	8.3539e-26	-//-	87.3855	0	2.51566	0	GO:0009058//GO:0044238//GO:0009987//GO:0006793//GO:0046128//GO:0000041//GO:0019637//GO:0009116//GO:0009145//GO:0018130//GO:0034220//GO:0009199//GO:0009152//GO:0044281//GO:0006812//GO:0042455//GO:0006826//GO:0006164//GO:0006807//GO:0055086//GO:0072511//GO:0006810//GO:0051234//GO:0072522//GO:0046034//GO:0046390//GO:0042451//GO:0006753//GO:0042278//GO:0044271//GO:0051179//GO:0015684//GO:0044249//GO:…	biosynthetic process//primary metabolic process//cellular process//phosphorus metabolic process//purine ribonucleoside metabolic process//transition metal ion transport//organophosphate metabolic process//nucleoside metabolic process//purine nucleoside triphosphate biosynthetic process//heterocycle biosynthetic process//ion transmembrane transport//ribonucleoside triphosphate metabolic process//p…	GO:0015093//GO:0003824//GO:0022857//GO:0003674//GO:0072509//GO:0016787//GO:0015078//GO:0046915//GO:0022890//GO:0008324//GO:0070011//GO:0005381//GO:0022891//GO:0022892//GO:0015075//GO:0046873//GO:0008233//GO:0015077//GO:0008234//GO:0005215	ferrous iron transmembrane transporter activity//catalytic activity//transmembrane transporter activity//molecular_function//divalent inorganic cation transmembrane transporter activity//hydrolase activity//hydrogen ion transmembrane transporter activity//transition metal ion transmembrane transporter activity//inorganic cation transmembrane transporter activity//cation transmembrane transporter …	GO:0044422//GO:0005737//GO:0019866//GO:0016469//GO:0016021//GO:0031975//GO:0043234//GO:0031967//GO:0043227//GO:0031966//GO:0000276//GO:0005740//GO:0032991//GO:0044446//GO:0044429//GO:0005743//GO:0044444//GO:0031090//GO:0043229//GO:0043231//GO:0005622//GO:0044455//GO:0033177//GO:0016020//GO:0044425//GO:0045259//GO:0043226//GO:0044464//GO:0031224//GO:0005753//GO:0005623//GO:0005575//GO:0005739//GO:…	organelle part//cytoplasm//organelle inner membrane//proton-transporting two-sector ATPase complex//integral to membrane//envelope//protein complex//organelle envelope//membrane-bounded organelle//mitochondrial membrane//mitochondrial proton-transporting ATP synthase complex, coupling factor F(o)//mitochondrial envelope//macromolecular complex//intracellular organelle part//mitochondrial part//mi…
BnaC02g47840D	Inf	1.9154e-09	3.8154e-08	-//-	21.0667	0	0.701483	0	--	--	GO:0046983//GO:0005515//GO:0005488//GO:0003674	protein dimerization activity//protein binding//binding//molecular_function	--	--
BnaC02g48150D	Inf	2.0455e-20	8.7749e-19	-//-	56.2466	0	1.55312	0
BnaC02g48160D	Inf	1.9718e-65	7.3138e-63	gnl|BL_ORD_ID|338591 sp|Q9SD82|RFA1B_ARATH Replication protein A 70 kDa DNA-binding subunit B OS=Arabidopsis thaliana GN=RPA1B PE=3 SV=1//1.40271e-09	469.21	0	29.9872	0
BnaC02g48170D	Inf	3.0218e-25	1.6343e-23	-//-	119.009	0	3.4625	0
BnaC02g48540D	Inf	4.4778e-12	1.1258e-10	gnl|BL_ORD_ID|139380 sp|P69781|GAT12_ARATH GATA transcription factor 12 OS=Arabidopsis thaliana GN=GATA12 PE=2 SV=1//1.13146e-18	28.5448	0	1.7111	0	GO:0043170//GO:0019438//GO:0090304//GO:0034654//GO:0006355//GO:0051252//GO:0071704//GO:0006725//GO:0008152//GO:0019222//GO:0031323//GO:0009889//GO:0008150//GO:0010468//GO:0006351//GO:0034641//GO:0019219//GO:0044237//GO:0006139//GO:0050789//GO:0009058//GO:0065007//GO:0009987//GO:0044238//GO:0044260//GO:0032774//GO:0010467//GO:0051171//GO:0010556//GO:0018130//GO:0009059//GO:0006807//GO:0080090//GO:…	macromolecule metabolic process//aromatic compound biosynthetic process//nucleic acid metabolic process//nucleobase-containing compound biosynthetic process//regulation of transcription, DNA-dependent//regulation of RNA metabolic process//organic substance metabolic process//cellular aromatic compound metabolic process//metabolic process//regulation of metabolic process//regulation of cellular me…	GO:0043167//GO:0046914//GO:0001071//GO:0043169//GO:0005488//GO:0003700//GO:0043565//GO:0097159//GO:0003677//GO:0003676//GO:0046872//GO:0003674//GO:0008270	ion binding//transition metal ion binding//nucleic acid binding transcription factor activity//cation binding//binding//sequence-specific DNA binding transcription factor activity//sequence-specific DNA binding//organic cyclic compound binding//DNA binding//nucleic acid binding//metal ion binding//molecular_function//zinc ion binding	--	--
BnaC03g08130D	Inf	7.806e-05	0.00079603	gnl|BL_ORD_ID|281931 sp|Q39173|P2_ARATH NADP-dependent alkenal double bond reductase P2 OS=Arabidopsis thaliana GN=P2 PE=2 SV=2//0	14.7068	0	0.42909	0	GO:0008150//GO:0008152//GO:0055114	biological_process//metabolic process//oxidation-reduction process	GO:0005488//GO:0043169//GO:0043167//GO:0046914//GO:0008270//GO:0003674//GO:0046872//GO:0016491//GO:0003824	binding//cation binding//ion binding//transition metal ion binding//zinc ion binding//molecular_function//metal ion binding//oxidoreductase activity//catalytic activity	--	--
BnaC03g08210D	Inf	1.7565e-05	0.00020403	gnl|BL_ORD_ID|734 sp|Q38845|2AAA_ARATH Serine/threonine-protein phosphatase 2A 65 kDa regulatory subunit A alpha isoform OS=Arabidopsis thaliana GN=PP2AA1 PE=1 SV=1//9.40292e-46	10.9327	0	1.26315	0	--	--	GO:0003674//GO:0005515//GO:0005488	molecular_function//protein binding//binding	--	--
BnaC03g10990D	Inf	1.1441e-07	1.8418e-06	gnl|BL_ORD_ID|161856 sp|Q9LQQ4|H2B1_ARATH Histone H2B.1 OS=Arabidopsis thaliana GN=At1g07790 PE=1 SV=3//1.82164e-39	16.429	0	3.37425	0	GO:0009059//GO:0006807//GO:0018130//GO:0032774//GO:0010467//GO:0009058//GO:0044260//GO:0006352//GO:0044238//GO:0009987//GO:0044249//GO:0046483//GO:0034645//GO:0044271//GO:0016070//GO:0008150//GO:0008152//GO:0071704//GO:0006725//GO:0090304//GO:0034654//GO:0019438//GO:0043170//GO:0006139//GO:0044237//GO:0034641//GO:0006351	macromolecule biosynthetic process//nitrogen compound metabolic process//heterocycle biosynthetic process//RNA biosynthetic process//gene expression//biosynthetic process//cellular macromolecule metabolic process//transcription initiation, DNA-dependent//primary metabolic process//cellular process//cellular biosynthetic process//heterocycle metabolic process//cellular macromolecule biosynthetic p…	GO:0003676//GO:0097159//GO:0003677//GO:0003674//GO:0005488	nucleic acid binding//organic cyclic compound binding//DNA binding//molecular_function//binding	GO:0055029//GO:0043234//GO:0000428//GO:0043233//GO:0031974//GO:0044422//GO:0005669//GO:0044451//GO:0044446//GO:0032991//GO:0005654//GO:0043227//GO:0031981//GO:0043231//GO:0005622//GO:0043229//GO:0005575//GO:0044424//GO:0005623//GO:0005667//GO:0005634//GO:0044464//GO:0043226//GO:0044428//GO:0070013//GO:0016591//GO:0030880	nuclear DNA-directed RNA polymerase complex//protein complex//DNA-directed RNA polymerase complex//organelle lumen//membrane-enclosed lumen//organelle part//transcription factor TFIID complex//nucleoplasm part//intracellular organelle part//macromolecular complex//nucleoplasm//membrane-bounded organelle//nuclear lumen//intracellular membrane-bounded organelle//intracellular//intracellular organel…
BnaC03g20150D	Inf	5.9904e-05	0.00062609	-//-	9.79236	0	1.1809	0	--	--	GO:0005488//GO:0003674//GO:0003677//GO:0097159//GO:0003676	binding//molecular_function//DNA binding//organic cyclic compound binding//nucleic acid binding	--	--
BnaC03g21080D	Inf	1.1627e-34	9.8604e-33	-//-	125.68	0	4.55256	0
BnaC03g21200D	Inf	0.0010241	0.0079269	-//-	8.56972	0	1.4911	0
BnaC03g22970D	Inf	3.6615e-09	7.0543e-08	gnl|BL_ORD_ID|85399 sp|Q41906|CYT3_ARATH Cysteine proteinase inhibitor 3 OS=Arabidopsis thaliana GN=CYS3 PE=2 SV=2//1.12618e-48	43.7126	0	6.34413	0	--	--	GO:0004866//GO:0003674//GO:0061135//GO:0061134//GO:0004857//GO:0004869//GO:0030414//GO:0030234	endopeptidase inhibitor activity//molecular_function//endopeptidase regulator activity//peptidase regulator activity//enzyme inhibitor activity//cysteine-type endopeptidase inhibitor activity//peptidase inhibitor activity//enzyme regulator activity	--	--
BnaC03g24290D	Inf	0.0067914	0.039838	gnl|BL_ORD_ID|60495 sp|Q06209|CHI4_BRANA Basic endochitinase CHB4 OS=Brassica napus PE=1 SV=2//6.77216e-170	5.09212	0	0.260485	0	GO:0006040//GO:0044237//GO:0006022//GO:0009057//GO:0006032//GO:0008150//GO:0006030//GO:0071704//GO:0016998//GO:0008152//GO:0046348//GO:0043170//GO:0044248//GO:0071840//GO:0071554//GO:0044036//GO:0006807//GO:0006026//GO:0044260//GO:0009987//GO:0009056	amino sugar metabolic process//cellular metabolic process//aminoglycan metabolic process//macromolecule catabolic process//chitin catabolic process//biological_process//chitin metabolic process//organic substance metabolic process//cell wall macromolecule catabolic process//metabolic process//amino sugar catabolic process//macromolecule metabolic process//cellular catabolic process//cellular comp…	GO:0016798//GO:0005488//GO:0016787//GO:0003674//GO:0004553//GO:0004568//GO:0003824//GO:0008061	hydrolase activity, acting on glycosyl bonds//binding//hydrolase activity//molecular_function//hydrolase activity, hydrolyzing O-glycosyl compounds//chitinase activity//catalytic activity//chitin binding	--	--
BnaC03g24440D	Inf	0.0001744	0.0016453	gnl|BL_ORD_ID|194565 sp|Q84X07|JAL24_ARATH Jacalin-related lectin 24 OS=Arabidopsis thaliana GN=JAL24 PE=2 SV=2//6.32288e-13	8.5731	0	0.810629	0
BnaC03g26320D	Inf	0.00016728	0.0015854	gnl|BL_ORD_ID|471266 sp|Q9ASX2|TRNH1_ARATH Tropinone reductase homolog At1g07440 OS=Arabidopsis thaliana GN=At1g07440 PE=1 SV=1//2.44471e-123	8.68422	0	0.453419	0	GO:0055114//GO:0006694//GO:0008610//GO:0044238//GO:0009987//GO:0009058//GO:0006629//GO:0008202//GO:0044237//GO:0008150//GO:0071704//GO:0008152	oxidation-reduction process//steroid biosynthetic process//lipid biosynthetic process//primary metabolic process//cellular process//biosynthetic process//lipid metabolic process//steroid metabolic process//cellular metabolic process//biological_process//organic substance metabolic process//metabolic process	GO:0050662//GO:0003674//GO:0016491//GO:0016616//GO:0048037//GO:0016614//GO:0003824//GO:0016229//GO:0005488//GO:0033764//GO:0003854	coenzyme binding//molecular_function//oxidoreductase activity//oxidoreductase activity, acting on the CH-OH group of donors, NAD or NADP as acceptor//cofactor binding//oxidoreductase activity, acting on CH-OH group of donors//catalytic activity//steroid dehydrogenase activity//binding//steroid dehydrogenase activity, acting on the CH-OH group of donors, NAD or NADP as acceptor//3-beta-hydroxy-del…	--	--
BnaC03g26520D	Inf	4.6329e-09	8.8171e-08	-//-	19.9923	0	0.935929	0	--	--	GO:0003674//GO:0008270//GO:0046872//GO:0003676//GO:0097159//GO:0005488//GO:0043169//GO:0046914//GO:0043167	molecular_function//zinc ion binding//metal ion binding//nucleic acid binding//organic cyclic compound binding//binding//cation binding//transition metal ion binding//ion binding	--	--
BnaC03g35110D	Inf	4.504e-14	1.3142e-12	gnl|BL_ORD_ID|125681 sp|Q9FYJ1|FB24_ARATH Putative F-box protein At1g31000 OS=Arabidopsis thaliana GN=At1g31000 PE=4 SV=1//5.38357e-10	34.6199	0	2.15277	0	--	--	GO:0003674//GO:0005488//GO:0005515	molecular_function//binding//protein binding	--	--
BnaC03g37630D	Inf	8.2886e-40	9.005e-38	-//-	159.93	0	20.5183	0
BnaC03g39070D	Inf	1.5806e-08	2.846e-07	gnl|BL_ORD_ID|480821 sp|Q9LUQ5|UBC25_ARATH Probable ubiquitin-conjugating enzyme E2 25 OS=Arabidopsis thaliana GN=UBC25 PE=2 SV=1//1.39576e-138	26.1332	0	0.770279	0	GO:0008150//GO:0045184//GO:0008152//GO:0071704//GO:0033036//GO:0043170//GO:0019538//GO:0044237//GO:0015031//GO:0071702//GO:0043412//GO:0044267//GO:0008104//GO:0044238//GO:0009987//GO:0044260//GO:0051179//GO:0006810//GO:0006464//GO:0051234	biological_process//establishment of protein localization//metabolic process//organic substance metabolic process//macromolecule localization//macromolecule metabolic process//protein metabolic process//cellular metabolic process//protein transport//organic substance transport//macromolecule modification//cellular protein metabolic process//protein localization//primary metabolic process//cellula…	GO:0016874//GO:0003824//GO:0016879//GO:0003674//GO:0016881	ligase activity//catalytic activity//ligase activity, forming carbon-nitrogen bonds//molecular_function//acid-amino acid ligase activity	--	--
BnaC03g40950D	Inf	0.00067187	0.0054833	-//-	7.21054	0	0.778143	0
BnaC03g43350D	Inf	2.3786e-05	0.00027009	-//-	10.6519	0	1.04225	0	--	--	GO:0003674//GO:0005488//GO:0005515	molecular_function//binding//protein binding	--	--
BnaC03g43620D	Inf	0.00024026	0.0021919	-//-	10.2279	0	4.37056	0
BnaC03g44860D	Inf	0.0034811	0.022827	-//-	5.69726	0	0.456814	0
BnaC03g46120D	Inf	1.2227e-10	2.7337e-09	gnl|BL_ORD_ID|55335 sp|Q9SS94|CD48C_ARATH Cell division control protein 48 homolog C OS=Arabidopsis thaliana GN=CDC48C PE=2 SV=2//0	24.2497	0	0.480171	0	GO:0065008//GO:0042440//GO:0044249//GO:0051716//GO:0046483//GO:0006259//GO:0019725//GO:0050794//GO:0044271//GO:0042592//GO:0046148//GO:0006778//GO:0051186//GO:0006281//GO:0044260//GO:0044238//GO:0009987//GO:0065007//GO:0009058//GO:0006974//GO:0051188//GO:0006807//GO:0045454//GO:0018130//GO:0015994//GO:0015979//GO:0033554//GO:0050896//GO:0015995//GO:0050789//GO:0006139//GO:0044237//GO:0034641//GO:…	regulation of biological quality//pigment metabolic process//cellular biosynthetic process//cellular response to stimulus//heterocycle metabolic process//DNA metabolic process//cellular homeostasis//regulation of cellular process//cellular nitrogen compound biosynthetic process//homeostatic process//pigment biosynthetic process//porphyrin-containing compound metabolic process//cofactor metabolic …	GO:0030554//GO:0016491//GO:0032559//GO:0017111//GO:0003723//GO:0032555//GO:0001882//GO:0005524//GO:0003674//GO:0016772//GO:0016887//GO:0032553//GO:0097159//GO:0035639//GO:0017076//GO:0016667//GO:0016740//GO:0043531//GO:0003676//GO:0015036//GO:0032549//GO:0009378//GO:0003824//GO:0005488//GO:0016462//GO:0004386//GO:0009055//GO:0016874//GO:0016301//GO:0016817//GO:0043168//GO:0051002//GO:0016851//GO:…	adenyl nucleotide binding//oxidoreductase activity//adenyl ribonucleotide binding//nucleoside-triphosphatase activity//RNA binding//purine ribonucleotide binding//nucleoside binding//ATP binding//molecular_function//transferase activity, transferring phosphorus-containing groups//ATPase activity//ribonucleotide binding//organic cyclic compound binding//purine ribonucleoside triphosphate binding//…	--	--
BnaC03g50400D	Inf	0.00047395	0.0040162	-//-	7.57608	0	0.225816	0	GO:0006810//GO:0051234//GO:0051716//GO:0055085//GO:0051179//GO:0050794//GO:0009987//GO:0065007//GO:0006812//GO:0023052//GO:0007154//GO:0050896//GO:0030001//GO:0050789//GO:0035556//GO:0007165//GO:0008150//GO:0006811	transport//establishment of localization//cellular response to stimulus//transmembrane transport//localization//regulation of cellular process//cellular process//biological regulation//cation transport//signaling//cell communication//response to stimulus//metal ion transport//regulation of biological process//intracellular signal transduction//signal transduction//biological_process//ion transport	GO:0022857//GO:0003674//GO:0005488//GO:0015075//GO:0022892//GO:0005215//GO:0046873//GO:0005515//GO:0022891//GO:0008324	transmembrane transporter activity//molecular_function//binding//ion transmembrane transporter activity//substrate-specific transporter activity//transporter activity//metal ion transmembrane transporter activity//protein binding//substrate-specific transmembrane transporter activity//cation transmembrane transporter activity	GO:0016020//GO:0005575	membrane//cellular_component
BnaC03g51520D	Inf	2.9955e-08	5.1874e-07	gnl|BL_ORD_ID|317372 sp|Q9FM20|PTR54_ARATH Protein NRT1/ PTR FAMILY 4.7 OS=Arabidopsis thaliana GN=NPF4.7 PE=2 SV=2//0	19.6909	0	0.478902	0	GO:0008150//GO:0009987//GO:0055085//GO:0051179//GO:0051234//GO:0006810	biological_process//cellular process//transmembrane transport//localization//establishment of localization//transport	GO:0005215//GO:0003674	transporter activity//molecular_function	GO:0005575//GO:0031224//GO:0016020//GO:0044425//GO:0016021	cellular_component//intrinsic to membrane//membrane//membrane part//integral to membrane
BnaC03g54930D	Inf	8.831e-08	1.4422e-06	-//-	16.6374	0	1.013	0	GO:0008150//GO:0051179//GO:0051234//GO:0006810	biological_process//localization//establishment of localization//transport	GO:0005215//GO:0003674	transporter activity//molecular_function	GO:0005575//GO:0016020	cellular_component//membrane
BnaC03g57430D	Inf	6.6357e-06	8.2952e-05	gnl|BL_ORD_ID|21797 sp|Q9LDD4|ARID2_ARATH AT-rich interactive domain-containing protein 2 OS=Arabidopsis thaliana GN=ARID2 PE=2 SV=1//4.13276e-15	11.9733	0	0.452927	0
BnaC03g57950D	Inf	3.1832e-05	0.00035176	gnl|BL_ORD_ID|447075 sp|Q92797|SYMPK_HUMAN Symplekin OS=Homo sapiens GN=SYMPK PE=1 SV=2//4.61522e-17	10.4074	0	0.875511	0	--	--	GO:0060090//GO:0032182//GO:0003674//GO:0042802//GO:0043130//GO:0005488//GO:0008092//GO:0005515//GO:0030674	binding, bridging//small conjugating protein binding//molecular_function//identical protein binding//ubiquitin binding//binding//cytoskeletal protein binding//protein binding//protein binding, bridging	--	--
BnaC03g60770D	Inf	4.504e-05	0.00048262	-//-	10.013	0	1.59777	0
BnaC03g62230D	Inf	9.8412e-39	1.0296e-36	-//-	152.942	0	18.3183	0
BnaC03g62380D	Inf	1.0925e-09	2.2276e-08	-//-	21.713	0	2.83719	0
BnaC03g65040D	Inf	2.2552e-08	3.9709e-07	-//-	33.6771	0	0.893407	0
BnaC03g68590D	Inf	0.00023554	0.0021545	-//-	8.32362	0	2.1211	0
BnaC03g71440D	Inf	7.5278e-33	5.8257e-31	-//-	115.485	0	12.0247	0
BnaC03g74020D	Inf	1.0033e-19	4.1652e-18	-//-	53.7725	0	5.82935	0
BnaC03g75460D	Inf	1.4656e-08	2.6465e-07	-//-	18.6923	0	2.65046	0
BnaC03g75590D	Inf	2.1034e-19	8.5728e-18	-//-	52.8659	0	8.46188	0
BnaC03g76130D	Inf	0.0012831	0.0096377	-//-	8.22979	0	1.7796	0
BnaC03g76320D	Inf	0.003577	0.02336	-//-	5.6273	0	0.609898	0
BnaC03g76730D	Inf	5.5889e-07	8.188e-06	gnl|BL_ORD_ID|497227 sp|Q8R5L3|VPS39_MOUSE Vam6/Vps39-like protein OS=Mus musculus GN=Vps39 PE=2 SV=1//3.79679e-09	14.5684	0	0.417654	0	GO:0044267//GO:0046907//GO:0051649//GO:0010467//GO:0008104//GO:0009987//GO:0044238//GO:0034613//GO:0044260//GO:0070727//GO:0009058//GO:0009059//GO:0016192//GO:0006886//GO:0006810//GO:0051234//GO:0044249//GO:0034645//GO:0051179//GO:0006412//GO:0033036//GO:0043170//GO:0008150//GO:0045184//GO:0008152//GO:0071704//GO:0071702//GO:0051641//GO:0019538//GO:0044237//GO:0015031	cellular protein metabolic process//intracellular transport//establishment of localization in cell//gene expression//protein localization//cellular process//primary metabolic process//cellular protein localization//cellular macromolecule metabolic process//cellular macromolecule localization//biosynthetic process//macromolecule biosynthetic process//vesicle-mediated transport//intracellular prote…	GO:0003735//GO:0003674//GO:0005198	structural constituent of ribosome//molecular_function//structural molecule activity	GO:0005737//GO:0043228//GO:0032991//GO:0043229//GO:0044444//GO:0043232//GO:0005622//GO:0043226//GO:0044464//GO:0030529//GO:0044424//GO:0005575//GO:0005623//GO:0005840	cytoplasm//non-membrane-bounded organelle//macromolecular complex//intracellular organelle//cytoplasmic part//intracellular non-membrane-bounded organelle//intracellular//organelle//cell part//ribonucleoprotein complex//intracellular part//cellular_component//cell//ribosome
BnaC03g77480D	Inf	1.808e-17	6.5734e-16	gnl|BL_ORD_ID|214469 sp|Q9LLY4|LPAT1_BRANA 1-acyl-sn-glycerol-3-phosphate acyltransferase 1, chloroplastic OS=Brassica napus GN=LPAT1 PE=2 SV=1//1.10665e-19	45.4482	0	3.94389	0	GO:0008150//GO:0008152	biological_process//metabolic process	GO:0003674//GO:0016740//GO:0003824//GO:0016746	molecular_function//transferase activity//catalytic activity//transferase activity, transferring acyl groups	--	--
BnaC04g01700D	Inf	0.0035677	0.023314	-//-	8.98721	0	1.21906	0
BnaC04g04340D	Inf	0.0025451	0.017436	gnl|BL_ORD_ID|46308 sp|Q50EK3|C04C1_PINTA Cytochrome P450 704C1 OS=Pinus taeda GN=CYP704C1 PE=2 SV=1//9.37986e-06	5.95168	0	0.276526	0	GO:0008150//GO:0008152//GO:0055114	biological_process//metabolic process//oxidation-reduction process	GO:0046914//GO:0043167//GO:0005488//GO:0043169//GO:0016705//GO:0005506//GO:0003824//GO:0097159//GO:0020037//GO:0003674//GO:0046872//GO:0016491//GO:0046906	transition metal ion binding//ion binding//binding//cation binding//oxidoreductase activity, acting on paired donors, with incorporation or reduction of molecular oxygen//iron ion binding//catalytic activity//organic cyclic compound binding//heme binding//molecular_function//metal ion binding//oxidoreductase activity//tetrapyrrole binding	--	--
BnaC04g08390D	Inf	3.042e-11	7.1882e-10	gnl|BL_ORD_ID|480468 sp|Q9STE3|U76E4_ARATH UDP-glycosyltransferase 76E4 OS=Arabidopsis thaliana GN=UGT76E4 PE=2 SV=1//1.88732e-42	26.0214	0	2.70408	0	GO:0008150//GO:0008152	biological_process//metabolic process	GO:0016757//GO:0003674//GO:0016740//GO:0003824//GO:0016758	transferase activity, transferring glycosyl groups//molecular_function//transferase activity//catalytic activity//transferase activity, transferring hexosyl groups	--	--
BnaC04g08660D	Inf	0.0017865	0.012896	-//-	6.31476	0	0.712263	0
BnaC04g12010D	Inf	5.0566e-31	3.6338e-29	-//-	104.737	0	18.3156	0
BnaC04g12020D	Inf	3.6135e-32	2.7108e-30	-//-	111.06	0	15.1438	0	GO:0006399//GO:0006807//GO:0043436//GO:0044281//GO:0043038//GO:0044238//GO:0009987//GO:0044260//GO:0006082//GO:0046483//GO:0051179//GO:0010876//GO:0034660//GO:0051234//GO:0016070//GO:0006810//GO:0043039//GO:0008150//GO:0006869//GO:0006725//GO:0071704//GO:0008152//GO:0090304//GO:0043170//GO:0033036//GO:0019752//GO:0006139//GO:0019538//GO:0006520//GO:0034641//GO:0044237//GO:0042157//GO:0071702	tRNA metabolic process//nitrogen compound metabolic process//oxoacid metabolic process//small molecule metabolic process//amino acid activation//primary metabolic process//cellular process//cellular macromolecule metabolic process//organic acid metabolic process//heterocycle metabolic process//localization//lipid localization//ncRNA metabolic process//establishment of localization//RNA metabolic …	GO:0003676//GO:0017076//GO:0003824//GO:0016875//GO:0032549//GO:0032553//GO:0097159//GO:0035639//GO:0001882//GO:0032555//GO:0003674//GO:0005524//GO:0030554//GO:0003723//GO:0032559//GO:0000049//GO:0032550//GO:0000166//GO:0001883//GO:0016876//GO:0008289//GO:0043167//GO:0016874//GO:0043168//GO:0004812//GO:0005488	nucleic acid binding//purine nucleotide binding//catalytic activity//ligase activity, forming carbon-oxygen bonds//ribonucleoside binding//ribonucleotide binding//organic cyclic compound binding//purine ribonucleoside triphosphate binding//nucleoside binding//purine ribonucleotide binding//molecular_function//ATP binding//adenyl nucleotide binding//RNA binding//adenyl ribonucleotide binding//tRNA…	GO:0005737//GO:0005576//GO:0005622//GO:0005575//GO:0044424//GO:0005623//GO:0044464	cytoplasm//extracellular region//intracellular//cellular_component//intracellular part//cell//cell part
BnaC04g12870D	Inf	3.6273e-06	4.7268e-05	gnl|BL_ORD_ID|21794 sp|Q9SKC3|ARI9_ARATH Probable E3 ubiquitin-protein ligase ARI9 OS=Arabidopsis thaliana GN=ARI9 PE=2 SV=1//8.68908e-11	12.5596	0	0.585865	0
BnaC04g12880D	Inf	5.5677e-25	2.9739e-23	gnl|BL_ORD_ID|338594 sp|Q65XV7|RFA1C_ORYSJ Replication protein A 70 kDa DNA-binding subunit C OS=Oryza sativa subsp. japonica GN=RPA1C PE=1 SV=1//6.31579e-11	75.2122	0	2.19778	0
BnaC04g12890D	Inf	4.2998e-15	1.3398e-13	-//-	37.6465	0	2.06764	0
BnaC04g16070D	Inf	4.6071e-35	3.9995e-33	-//-	154.643	0	10.5764	0	GO:0008150//GO:0008152//GO:0071704//GO:0043170//GO:0019538//GO:0044237//GO:0043412//GO:0044267//GO:0044260//GO:0009987//GO:0044238//GO:0006464	biological_process//metabolic process//organic substance metabolic process//macromolecule metabolic process//protein metabolic process//cellular metabolic process//macromolecule modification//cellular protein metabolic process//cellular macromolecule metabolic process//cellular process//primary metabolic process//protein modification process	GO:0043167//GO:0046914//GO:0005488//GO:0043169//GO:0016151//GO:0008270//GO:0003674//GO:0046872	ion binding//transition metal ion binding//binding//cation binding//nickel ion binding//zinc ion binding//molecular_function//metal ion binding	--	--
BnaC04g16090D	Inf	1.589e-27	9.6211e-26	-//-	93.3955	0	6.17875	0
BnaC04g16110D	Inf	2.1047e-46	3.0915e-44	-//-	215.952	0	11.7252	0
BnaC04g17550D	Inf	1.0857e-20	4.7376e-19	-//-	57.4082	0	6.80365	0
BnaC04g17580D	Inf	4.764e-94	1.3457e-90	-//-	1458	0	123.726	0
BnaC04g17840D	Inf	6.5109e-16	2.152e-14	-//-	40.3206	0	2.69586	0
BnaC04g17850D	Inf	3.9916e-52	7.4405e-50	-//-	273.602	0	17.926	0
BnaC04g18800D	Inf	3.0069e-13	8.2494e-12	gnl|BL_ORD_ID|282171 sp|P54904|P5CR1_ARATH Pyrroline-5-carboxylate reductase OS=Arabidopsis thaliana GN=PROC1 PE=2 SV=1//1.947e-51	31.7196	0	4.2402	0	GO:0006814//GO:0006812//GO:0051234//GO:0006810//GO:0051179//GO:0015672//GO:0006811//GO:0008150//GO:0030001	sodium ion transport//cation transport//establishment of localization//transport//localization//monovalent inorganic cation transport//ion transport//biological_process//metal ion transport	GO:0003824//GO:0003674//GO:0016829	catalytic activity//molecular_function//lyase activity	--	--
BnaC04g19670D	Inf	6.7945e-33	5.2693e-31	-//-	115.548	0	16.7331	0
BnaC04g19680D	Inf	8.406e-42	1.0221e-39	-//-	175.509	0	11.0257	0	GO:0045444//GO:0048869//GO:0009987//GO:0032502//GO:0008150//GO:0030154	fat cell differentiation//cellular developmental process//cellular process//developmental process//biological_process//cell differentiation	--	--	--	--
BnaC04g20170D	Inf	0.0012621	0.009502	-//-	6.66548	0	0.777132	0	GO:0044249//GO:0034645//GO:0044267//GO:0009058//GO:0044260//GO:0009987//GO:0044238//GO:0010467//GO:0009059//GO:0019538//GO:0044237//GO:0006412//GO:0006413//GO:0043170//GO:0008150//GO:0071704//GO:0008152	cellular biosynthetic process//cellular macromolecule biosynthetic process//cellular protein metabolic process//biosynthetic process//cellular macromolecule metabolic process//cellular process//primary metabolic process//gene expression//macromolecule biosynthetic process//protein metabolic process//cellular metabolic process//translation//translational initiation//macromolecule metabolic process…	GO:0003723//GO:0008135//GO:0003674//GO:0097159//GO:0003676//GO:0003743//GO:0005488	RNA binding//translation factor activity, nucleic acid binding//molecular_function//organic cyclic compound binding//nucleic acid binding//translation initiation factor activity//binding	GO:0043227//GO:0031967//GO:0044429//GO:0005740//GO:0044446//GO:0005737//GO:0044422//GO:0031975//GO:0043226//GO:0044464//GO:0005575//GO:0005739//GO:0044424//GO:0005623//GO:0044444//GO:0043229//GO:0005622//GO:0043231	membrane-bounded organelle//organelle envelope//mitochondrial part//mitochondrial envelope//intracellular organelle part//cytoplasm//organelle part//envelope//organelle//cell part//cellular_component//mitochondrion//intracellular part//cell//cytoplasmic part//intracellular organelle//intracellular//intracellular membrane-bounded organelle
BnaC04g22580D	Inf	6.2406e-11	1.4341e-09	gnl|BL_ORD_ID|139398 sp|Q9LRH6|GAT25_ARATH GATA transcription factor 25 OS=Arabidopsis thaliana GN=GATA25 PE=2 SV=2//8.26212e-44	25.3445	0	3.09638	0
BnaC04g27970D	Inf	0.0017882	0.012906	-//-	6.31229	0	0.871143	0
BnaC04g28490D	Inf	0.00032827	0.0028984	-//-	7.99429	0	1.01503	0
BnaC04g29220D	Inf	0.0045083	0.028377	gnl|BL_ORD_ID|417556 sp|Q9SJM6|SAP4_ARATH Zinc finger A20 and AN1 domain-containing stress-associated protein 4 OS=Arabidopsis thaliana GN=SAP4 PE=1 SV=1//2.46812e-12	7.87979	0	1.73311	0
BnaC04g29550D	Inf	0.00089424	0.0070577	-//-	8.52609	0	1.59567	0
BnaC04g30070D	Inf	0.0004735	0.0040128	-//-	7.57855	0	2.96164	0
BnaC04g30080D	Inf	1.7537e-30	1.2313e-28	-//-	102.08	0	8.25029	0
BnaC04g33420D	Inf	0.00044859	0.0038268	-//-	7.72095	0	0.442701	0	GO:0043170//GO:0090304//GO:0071704//GO:0006725//GO:0008152//GO:0006811//GO:0008150//GO:0034641//GO:0044237//GO:0006139//GO:0009058//GO:0044238//GO:0009987//GO:0044260//GO:0006270//GO:0009059//GO:0006807//GO:0051234//GO:0006810//GO:0006260//GO:0051179//GO:0034645//GO:0006261//GO:0006259//GO:0055085//GO:0046483//GO:0044249	macromolecule metabolic process//nucleic acid metabolic process//organic substance metabolic process//cellular aromatic compound metabolic process//metabolic process//ion transport//biological_process//cellular nitrogen compound metabolic process//cellular metabolic process//nucleobase-containing compound metabolic process//biosynthetic process//primary metabolic process//cellular process//cellul…	--	--	GO:0044425//GO:0016020//GO:0031224//GO:0005575//GO:0016021	membrane part//membrane//intrinsic to membrane//cellular_component//integral to membrane
BnaC04g33960D	Inf	1.1985e-13	3.3934e-12	gnl|BL_ORD_ID|499829 sp|Q9FL08|WTR42_ARATH WAT1-related protein At5g40240 OS=Arabidopsis thaliana GN=At5g40240 PE=2 SV=1//2.1645e-20	33.3413	0	2.27877	0	--	--	--	--	GO:0005575//GO:0016020	cellular_component//membrane
BnaC04g34240D	Inf	0.00023322	0.0021352	-//-	8.34995	0	0.737479	0	--	--	GO:0043167//GO:0043169//GO:0005488//GO:0003674//GO:0046872	ion binding//cation binding//binding//molecular_function//metal ion binding	GO:0005575//GO:0045202	cellular_component//synapse
BnaC04g34270D	Inf	1.2686e-16	4.3743e-15	-//-	42.76	0	3.05006	0
BnaC04g34840D	Inf	0.00011931	0.0011696	-//-	9.03741	0	0.331419	0
BnaC04g39470D	Inf	2.4389e-35	2.1606e-33	-//-	129.565	0	23.1499	0
BnaC04g39950D	Inf	1.16e-37	1.1575e-35	-//-	145.243	0	21.4299	0	GO:0044237//GO:0019538//GO:0071704//GO:0008152//GO:0008150//GO:0043170//GO:0006464//GO:0043412//GO:0044260//GO:0009987//GO:0044238//GO:0044267	cellular metabolic process//protein metabolic process//organic substance metabolic process//metabolic process//biological_process//macromolecule metabolic process//protein modification process//macromolecule modification//cellular macromolecule metabolic process//cellular process//primary metabolic process//cellular protein metabolic process	GO:0016741//GO:0008171//GO:0008276//GO:0003674//GO:0004719//GO:0008757//GO:0003824//GO:0010340//GO:0008168//GO:0016740//GO:0051998	transferase activity, transferring one-carbon groups//O-methyltransferase activity//protein methyltransferase activity//molecular_function//protein-L-isoaspartate (D-aspartate) O-methyltransferase activity//S-adenosylmethionine-dependent methyltransferase activity//catalytic activity//carboxyl-O-methyltransferase activity//methyltransferase activity//transferase activity//protein carboxyl O-methy…	--	--
BnaC04g41220D	Inf	4.3598e-58	1.0781e-55	-//-	350.114	0	7.73052	0
BnaC04g43360D	Inf	1.9398e-33	1.5604e-31	gnl|BL_ORD_ID|125979 sp|Q1PEU9|FBK43_ARATH F-box/kelch-repeat protein At2g43270 OS=Arabidopsis thaliana GN=At2g43270 PE=2 SV=1//5.55301e-16	119.167	0	2.70949	0	--	--	GO:0003674//GO:0005488//GO:0005515	molecular_function//binding//protein binding	--	--
BnaC04g51160D	Inf	3.8226e-27	2.2532e-25	-//-	84.9733	0	21.2944	0
BnaC04g55640D	Inf	2.4975e-54	5.081e-52	-//-	300.546	0	6.89344	0	GO:0008150//GO:0008152//GO:0015979//GO:0044237//GO:0009987	biological_process//metabolic process//photosynthesis//cellular metabolic process//cellular process	GO:0043167//GO:0005488//GO:0043169//GO:0046872//GO:0005509//GO:0003674	ion binding//binding//cation binding//metal ion binding//calcium ion binding//molecular_function	GO:0019898//GO:0009523//GO:0005622//GO:0034357//GO:0044464//GO:0009654//GO:0044425//GO:0016020//GO:0005575//GO:0044424//GO:0009521//GO:0005623//GO:0043234//GO:0044436//GO:0009579//GO:0032991	extrinsic to membrane//photosystem II//intracellular//photosynthetic membrane//cell part//oxygen evolving complex//membrane part//membrane//cellular_component//intracellular part//photosystem//cell//protein complex//thylakoid part//thylakoid//macromolecular complex
BnaC05g03380D	Inf	5.9123e-05	0.00061915	-//-	9.82857	0	0.633778	0
BnaC05g06300D	Inf	1.193e-05	0.0001428	gnl|BL_ORD_ID|425521 sp|Q6ZXC9|SIA8D_BOVIN CMP-N-acetylneuraminate-poly-alpha-2,8-sialyltransferase OS=Bos taurus GN=ST8SIA4 PE=2 SV=1//2.49261e-10	21.6242	0	1.52786	0	GO:0043412//GO:0006486//GO:0009059//GO:0044238//GO:0009987//GO:0044260//GO:0009058//GO:0044267//GO:0009100//GO:0009101//GO:0034645//GO:0044249//GO:0043413//GO:0006464//GO:0005975//GO:0008152//GO:0071704//GO:0008150//GO:0043170//GO:0044237//GO:0070085//GO:0019538	macromolecule modification//protein glycosylation//macromolecule biosynthetic process//primary metabolic process//cellular process//cellular macromolecule metabolic process//biosynthetic process//cellular protein metabolic process//glycoprotein metabolic process//glycoprotein biosynthetic process//cellular macromolecule biosynthetic process//cellular biosynthetic process//macromolecule glycosylat…	GO:0003824//GO:0016740//GO:0003674//GO:0016757//GO:0008373	catalytic activity//transferase activity//molecular_function//transferase activity, transferring glycosyl groups//sialyltransferase activity	--	--
BnaC05g07450D	Inf	1.0321e-15	3.3571e-14	gnl|BL_ORD_ID|262911 sp|Q8RWF4|NIPA8_ARATH Probable magnesium transporter NIPA8 OS=Arabidopsis thaliana GN=At3g26670 PE=2 SV=1//5.68077e-09	39.6792	0	6.74094	0
BnaC05g09610D	Inf	0.00016971	0.0016068	gnl|BL_ORD_ID|387174 sp|O64973|RPS5_ARATH Disease resistance protein RPS5 OS=Arabidopsis thaliana GN=RPS5 PE=1 SV=2//1.08617e-67	8.64553	0	0.461611	0
BnaC05g11490D	Inf	6.9356e-11	1.5893e-09	gnl|BL_ORD_ID|3281 sp|Q7PC86|AB35G_ARATH ABC transporter G family member 35 OS=Arabidopsis thaliana GN=ABCG35 PE=2 SV=1//0	24.9832	0	0.234127	0	GO:0043412//GO:0044281//GO:0070526//GO:0006807//GO:0006399//GO:0009308//GO:0010467//GO:0006396//GO:0009987//GO:0044238//GO:0044260//GO:0009116//GO:0046128//GO:0042278//GO:0051179//GO:0034470//GO:0046483//GO:0016070//GO:0006810//GO:0055086//GO:0051234//GO:0034660//GO:0044106//GO:0008152//GO:0006725//GO:0071704//GO:0008150//GO:0072521//GO:0043170//GO:0090304//GO:0044237//GO:0034641//GO:0070525//GO:…	macromolecule modification//small molecule metabolic process//threonylcarbamoyladenosine biosynthetic process//nitrogen compound metabolic process//tRNA metabolic process//amine metabolic process//gene expression//RNA processing//cellular process//primary metabolic process//cellular macromolecule metabolic process//nucleoside metabolic process//purine ribonucleoside metabolic process//purine nucl…	GO:0032549//GO:0003824//GO:0017076//GO:0042623//GO:0035639//GO:0097159//GO:0032553//GO:0016887//GO:0005524//GO:0003924//GO:0003674//GO:0001882//GO:0032555//GO:0032559//GO:0022857//GO:0017111//GO:0030554//GO:0005525//GO:0001883//GO:0019001//GO:0000166//GO:0032550//GO:0015405//GO:0016818//GO:0016787//GO:0016820//GO:0022804//GO:0003678//GO:0043167//GO:0016817//GO:0032561//GO:0043168//GO:0005215//GO:…	ribonucleoside binding//catalytic activity//purine nucleotide binding//ATPase activity, coupled//purine ribonucleoside triphosphate binding//organic cyclic compound binding//ribonucleotide binding//ATPase activity//ATP binding//GTPase activity//molecular_function//nucleoside binding//purine ribonucleotide binding//adenyl ribonucleotide binding//transmembrane transporter activity//nucleoside-triph…	GO:0016021//GO:0005575//GO:0044425//GO:0016020//GO:0031224	integral to membrane//cellular_component//membrane part//membrane//intrinsic to membrane
BnaC05g12280D	Inf	3.3404e-08	5.7508e-07	gnl|BL_ORD_ID|498121 sp|Q9S9M1|WAKLE_ARATH Wall-associated receptor kinase-like 5 OS=Arabidopsis thaliana GN=WAKL5 PE=2 SV=2//3.96597e-105	17.8764	0	0.731967	0	--	--	GO:0030247//GO:0016773//GO:0003674//GO:0016772//GO:0016740//GO:0003824//GO:0005488//GO:0004674//GO:0030246//GO:0016301//GO:0001871//GO:0004672	polysaccharide binding//phosphotransferase activity, alcohol group as acceptor//molecular_function//transferase activity, transferring phosphorus-containing groups//transferase activity//catalytic activity//binding//protein serine/threonine kinase activity//carbohydrate binding//kinase activity//pattern binding//protein kinase activity	GO:0016021//GO:0031224//GO:0044425//GO:0016020//GO:0005575	integral to membrane//intrinsic to membrane//membrane part//membrane//cellular_component
BnaC05g13090D	Inf	0.006785	0.039817	gnl|BL_ORD_ID|467785 sp|Q9FZ57|TPS2_ARATH Probable alpha,alpha-trehalose-phosphate synthase [UDP-forming] 2 OS=Arabidopsis thaliana GN=TPS2 PE=3 SV=1//0	5.09459	0	0.0851855	0	GO:0034637//GO:0009987//GO:0044238//GO:0009058//GO:0044249//GO:0009311//GO:0005991//GO:0005975//GO:0008152//GO:0046351//GO:0071704//GO:0008150//GO:0009312//GO:0005992//GO:0016051//GO:0044237//GO:0044262//GO:0005984	cellular carbohydrate biosynthetic process//cellular process//primary metabolic process//biosynthetic process//cellular biosynthetic process//oligosaccharide metabolic process//trehalose metabolic process//carbohydrate metabolic process//metabolic process//disaccharide biosynthetic process//organic substance metabolic process//biological_process//oligosaccharide biosynthetic process//trehalose bi…	GO:0003824//GO:0003674	catalytic activity//molecular_function	--	--
BnaC05g14350D	Inf	8.9254e-61	2.5706e-58	gnl|BL_ORD_ID|409520 sp|A9KLX7|RSMG_CLOPH Ribosomal RNA small subunit methyltransferase G OS=Clostridium phytofermentans (strain ATCC 700394 / DSM 18823 / ISDg) GN=rsmG PE=3 SV=1//2.31715e-15	390.05	0	44.6977	0	GO:0006725//GO:0071704//GO:0008152//GO:0042254//GO:0008150//GO:0043170//GO:0022613//GO:0090304//GO:0034641//GO:0044237//GO:0006139//GO:0006807//GO:0044260//GO:0009987//GO:0016072//GO:0044238//GO:0006364//GO:0010467//GO:0006396//GO:0034470//GO:0055114//GO:0046483//GO:0071840//GO:0044085//GO:0016070//GO:0034660	cellular aromatic compound metabolic process//organic substance metabolic process//metabolic process//ribosome biogenesis//biological_process//macromolecule metabolic process//ribonucleoprotein complex biogenesis//nucleic acid metabolic process//cellular nitrogen compound metabolic process//cellular metabolic process//nucleobase-containing compound metabolic process//nitrogen compound metabolic p…	GO:0030151//GO:0043167//GO:0046914//GO:0016741//GO:0043169//GO:0005488//GO:0003824//GO:0008168//GO:0016740//GO:0008649//GO:0008173//GO:0003674//GO:0008757//GO:0016491//GO:0046872	molybdenum ion binding//ion binding//transition metal ion binding//transferase activity, transferring one-carbon groups//cation binding//binding//catalytic activity//methyltransferase activity//transferase activity//rRNA methyltransferase activity//RNA methyltransferase activity//molecular_function//S-adenosylmethionine-dependent methyltransferase activity//oxidoreductase activity//metal ion bind…	GO:0005622//GO:0005623//GO:0044424//GO:0005575//GO:0044464//GO:0005737	intracellular//cell//intracellular part//cellular_component//cell part//cytoplasm
BnaC05g14370D	Inf	5.5879e-25	2.9825e-23	gnl|BL_ORD_ID|282054 sp|Q24JN5|P4H5_ARATH Prolyl 4-hydroxylase 5 OS=Arabidopsis thaliana GN=P4H5 PE=2 SV=1//4.96789e-46	75.1899	0	6.3884	0
BnaC05g14380D	Inf	9.3898e-33	7.2287e-31	-//-	114.38	0	27.6642	0
BnaC05g14440D	Inf	7.118e-38	7.1514e-36	gnl|BL_ORD_ID|152287 sp|Q9FFN2|GLYT3_ARATH Probable glycosyltransferase At5g03795 OS=Arabidopsis thaliana GN=At5g03795 PE=3 SV=2//3.31774e-31	147.011	0	11.4705	0
BnaC05g14450D	Inf	1.514e-18	5.9021e-17	gnl|BL_ORD_ID|113254 sp|A7RWP6|EIF3E_NEMVE Eukaryotic translation initiation factor 3 subunit E OS=Nematostella vectensis GN=v1g163572 PE=3 SV=1//6.67104e-13	49.5053	0	15.1384	0	GO:0008150//GO:0007165//GO:0050896//GO:0050789//GO:0009987//GO:0065007//GO:0023052//GO:0007154//GO:0051716//GO:0050794	biological_process//signal transduction//response to stimulus//regulation of biological process//cellular process//biological regulation//signaling//cell communication//cellular response to stimulus//regulation of cellular process	GO:0060089//GO:0004672//GO:0004872//GO:0016775//GO:0000155//GO:0016301//GO:0016772//GO:0038023//GO:0016740//GO:0003824//GO:0004673//GO:0016773//GO:0004871//GO:0003674	molecular transducer activity//protein kinase activity//receptor activity//phosphotransferase activity, nitrogenous group as acceptor//two-component sensor activity//kinase activity//transferase activity, transferring phosphorus-containing groups//signaling receptor activity//transferase activity//catalytic activity//protein histidine kinase activity//phosphotransferase activity, alcohol group as…	GO:0016020//GO:0005575	membrane//cellular_component
BnaC05g16570D	Inf	1.3646e-20	5.9161e-19	gnl|BL_ORD_ID|314647 sp|Q9M330|PSMF1_ARATH Probable proteasome inhibitor OS=Arabidopsis thaliana GN=At3g53970 PE=1 SV=1//6.0918e-16	56.9291	0	5.40877	0
BnaC05g21060D	Inf	3.4946e-14	1.0262e-12	gnl|BL_ORD_ID|53771 sp|Q8RWV3|CCL11_ARATH Cyclin-L1-1 OS=Arabidopsis thaliana GN=CYCL1-1 PE=1 SV=2//5.58074e-79	34.983	0	1.36436	0	--	--	GO:0003824//GO:0046872//GO:0048037//GO:0030170//GO:0003674//GO:0046914//GO:0043167//GO:0030151//GO:0005488//GO:0043169//GO:0043168	catalytic activity//metal ion binding//cofactor binding//pyridoxal phosphate binding//molecular_function//transition metal ion binding//ion binding//molybdenum ion binding//binding//cation binding//anion binding	--	--
BnaC05g21210D	Inf	1.9313e-10	4.234e-09	-//-	23.898	0	2.07496	0	GO:0006629//GO:0008152//GO:0071704//GO:0008150//GO:0044238	lipid metabolic process//metabolic process//organic substance metabolic process//biological_process//primary metabolic process	--	--	--	--
BnaC05g22290D	Inf	2.4443e-09	4.796e-08	-//-	20.8674	0	3.06283	0
BnaC05g23950D	Inf	1.7502e-05	0.00020346	gnl|BL_ORD_ID|461368 sp|A8MRP4|THNL2_ARATH Thionin-like protein 2 OS=Arabidopsis thaliana GN=At1g12663 PE=3 SV=1//8.24111e-29	10.9426	0	1.16825	0
BnaC05g25260D	Inf	2.1033e-27	1.262e-25	-//-	85.9984	0	16.6766	0
BnaC05g26280D	Inf	3.6153e-78	2.9833e-75	gnl|BL_ORD_ID|12333 sp|Q70E96|AL3F1_ARATH Aldehyde dehydrogenase family 3 member F1 OS=Arabidopsis thaliana GN=ALDH3F1 PE=2 SV=2//2.76151e-39	779.856	0	93.23	0	GO:0055114//GO:0008150//GO:0008152	oxidation-reduction process//biological_process//metabolic process	GO:0003674//GO:0016491//GO:0003824	molecular_function//oxidoreductase activity//catalytic activity	--	--
BnaC05g28300D	Inf	2.5403e-06	3.3848e-05	gnl|BL_ORD_ID|480526 sp|Q9LTA3|U91C1_ARATH UDP-glycosyltransferase 91C1 OS=Arabidopsis thaliana GN=UGT91C1 PE=2 SV=1//0	13.0115	0	0.409507	0	GO:0008152//GO:0008150	metabolic process//biological_process	GO:0003824//GO:0016758//GO:0016740//GO:0003674//GO:0016757	catalytic activity//transferase activity, transferring hexosyl groups//transferase activity//molecular_function//transferase activity, transferring glycosyl groups	--	--
BnaC05g28490D	Inf	0.00011443	0.0011264	gnl|BL_ORD_ID|521970 sp|Q8RY18|Y5436_ARATH MATH domain-containing protein At5g43560 OS=Arabidopsis thaliana GN=At5g43560 PE=1 SV=1//4.06796e-133	9.151	0	0.307844	0	--	--	GO:0005515//GO:0005488//GO:0003674	protein binding//binding//molecular_function	--	--
BnaC05g28840D	Inf	7.6835e-42	9.3893e-40	-//-	176.735	0	31.9435	0
BnaC05g29710D	Inf	1.1119e-14	3.3715e-13	-//-	36.3588	0	7.91564	0
BnaC05g29770D	Inf	9.4398e-17	3.2811e-15	gnl|BL_ORD_ID|74370 sp|P21240|CPNB1_ARATH Chaperonin 60 subunit beta 1, chloroplastic OS=Arabidopsis thaliana GN=CPN60B1 PE=1 SV=3//1.48357e-19	46.6022	0	9.69527	0
BnaC05g31470D	Inf	3.8317e-17	1.3687e-15	gnl|BL_ORD_ID|303433 sp|Q6NQ83|PP247_ARATH Pentatricopeptide repeat-containing protein At3g22470, mitochondrial OS=Arabidopsis thaliana GN=At3g22470 PE=2 SV=1//3.62745e-06	44.7292	0	5.17124	0
BnaC05g35860D	Inf	1.3606e-05	0.00016141	gnl|BL_ORD_ID|66916 sp|Q9LDR2|CNG19_ARATH Putative cyclic nucleotide-gated ion channel 19 OS=Arabidopsis thaliana GN=CNGC19 PE=3 SV=1//0	14.5749	0	0.260873	0
BnaC05g37090D	Inf	0.0049498	0.030672	-//-	5.34654	0	1.9328	0
BnaC05g37370D	Inf	2.851e-10	6.1548e-09	-//-	23.1901	0	2.39178	0
BnaC05g37380D	Inf	4.2924e-05	0.0004619	-//-	10.1455	0	1.17636	0
BnaC05g38310D	Inf	1.0376e-32	7.9796e-31	-//-	114.342	0	30.1662	0
BnaC05g38320D	Inf	1.1889e-20	5.1821e-19	-//-	76.7576	0	8.98029	0
BnaC05g38720D	Inf	1.811e-11	4.3481e-10	gnl|BL_ORD_ID|516506 sp|C0LGN2|Y3148_ARATH Probable leucine-rich repeat receptor-like serine/threonine-protein kinase At3g14840 OS=Arabidopsis thaliana GN=LRR-RLK PE=2 SV=1//9.85626e-89	26.6241	0	0.955916	0	GO:0006468//GO:0006464//GO:0043412//GO:0006793//GO:0044267//GO:0009987//GO:0044238//GO:0044260//GO:0019538//GO:0044237//GO:0016310//GO:0006796//GO:0008150//GO:0071704//GO:0008152//GO:0043170	protein phosphorylation//protein modification process//macromolecule modification//phosphorus metabolic process//cellular protein metabolic process//cellular process//primary metabolic process//cellular macromolecule metabolic process//protein metabolic process//cellular metabolic process//phosphorylation//phosphate-containing compound metabolic process//biological_process//organic substance meta…	GO:0016773//GO:0001882//GO:0032555//GO:0003674//GO:0005524//GO:0030554//GO:0032559//GO:0016740//GO:0017076//GO:0003824//GO:0032549//GO:0016772//GO:0035639//GO:0097159//GO:0032553//GO:0043168//GO:0016301//GO:0005488//GO:0004672//GO:0032550//GO:0000166//GO:0001883//GO:0043167	phosphotransferase activity, alcohol group as acceptor//nucleoside binding//purine ribonucleotide binding//molecular_function//ATP binding//adenyl nucleotide binding//adenyl ribonucleotide binding//transferase activity//purine nucleotide binding//catalytic activity//ribonucleoside binding//transferase activity, transferring phosphorus-containing groups//purine ribonucleoside triphosphate binding/…	GO:0043228//GO:0005575//GO:0044424//GO:0005623//GO:0044464//GO:0043226//GO:0005622//GO:0005856//GO:0043229//GO:0043232	non-membrane-bounded organelle//cellular_component//intracellular part//cell//cell part//organelle//intracellular//cytoskeleton//intracellular organelle//intracellular non-membrane-bounded organelle
BnaC05g38730D	Inf	1.0514e-47	1.6359e-45	gnl|BL_ORD_ID|104058 sp|Q9M2N5|DSLE_ARATH Zinc finger BED domain-containing protein DAYSLEEPER OS=Arabidopsis thaliana GN=HAT PE=1 SV=1//1.7097e-22	227.279	0	11.0612	0	GO:0006818//GO:0015672//GO:0006811//GO:0008150//GO:0015991//GO:0009987//GO:0006812//GO:0015988//GO:0034220//GO:0051234//GO:0006810//GO:0055085//GO:0015992//GO:0051179	hydrogen transport//monovalent inorganic cation transport//ion transport//biological_process//ATP hydrolysis coupled proton transport//cellular process//cation transport//energy coupled proton transport, against electrochemical gradient//ion transmembrane transport//establishment of localization//transport//transmembrane transport//proton transport//localization	GO:0046983//GO:0015078//GO:0016787//GO:0005515//GO:0022891//GO:0070011//GO:0008324//GO:0022890//GO:0015075//GO:0005488//GO:0022892//GO:0008234//GO:0005215//GO:0015077//GO:0008233//GO:0003824//GO:0022857//GO:0003674	protein dimerization activity//hydrogen ion transmembrane transporter activity//hydrolase activity//protein binding//substrate-specific transmembrane transporter activity//peptidase activity, acting on L-amino acid peptides//cation transmembrane transporter activity//inorganic cation transmembrane transporter activity//ion transmembrane transporter activity//binding//substrate-specific transporte…	GO:0044425//GO:0016020//GO:0005575//GO:0016469//GO:0033176//GO:0043234//GO:0033178//GO:0033180//GO:0032991	membrane part//membrane//cellular_component//proton-transporting two-sector ATPase complex//proton-transporting V-type ATPase complex//protein complex//proton-transporting two-sector ATPase complex, catalytic domain//proton-transporting V-type ATPase, V1 domain//macromolecular complex
BnaC05g42730D	Inf	8.5943e-55	1.8034e-52	gnl|BL_ORD_ID|420215 sp|Q9SS48|SDP6_ARATH Glycerol-3-phosphate dehydrogenase SDP6, mitochondrial OS=Arabidopsis thaliana GN=SDP6 PE=1 SV=1//0	306.794	0	6.67753	0	GO:0009058//GO:0006720//GO:0044260//GO:0044238//GO:0009987//GO:0006396//GO:0006082//GO:0010467//GO:0008610//GO:0046148//GO:0044281//GO:0016109//GO:0006399//GO:0006807//GO:0043436//GO:0016114//GO:0042440//GO:0016070//GO:0034660//GO:0008299//GO:0034470//GO:0016108//GO:0055114//GO:0046483//GO:0044249//GO:0016117//GO:0043170//GO:0032787//GO:0019752//GO:0090304//GO:0006631//GO:0006725//GO:0071704//GO:…	biosynthetic process//isoprenoid metabolic process//cellular macromolecule metabolic process//primary metabolic process//cellular process//RNA processing//organic acid metabolic process//gene expression//lipid biosynthetic process//pigment biosynthetic process//small molecule metabolic process//tetraterpenoid biosynthetic process//tRNA metabolic process//nitrogen compound metabolic process//oxoac…	GO:0003857//GO:0097159//GO:0003824//GO:0050660//GO:0016614//GO:0016616//GO:0048037//GO:0016491//GO:0003674//GO:0050662//GO:0043167//GO:0000166//GO:0016705//GO:0005488//GO:0043168	3-hydroxyacyl-CoA dehydrogenase activity//organic cyclic compound binding//catalytic activity//flavin adenine dinucleotide binding//oxidoreductase activity, acting on CH-OH group of donors//oxidoreductase activity, acting on the CH-OH group of donors, NAD or NADP as acceptor//cofactor binding//oxidoreductase activity//molecular_function//coenzyme binding//ion binding//nucleotide binding//oxidored…	--	--
BnaC05g42780D	Inf	8.0129e-29	5.1804e-27	gnl|BL_ORD_ID|283607 sp|Q9SS45|PAL4_ARATH Phenylalanine ammonia-lyase 4 OS=Arabidopsis thaliana GN=PAL4 PE=1 SV=1//0	119.838	0	2.32301	0	GO:0008152//GO:0008150//GO:0009058	metabolic process//biological_process//biosynthetic process	GO:0016841//GO:0016840//GO:0016829//GO:0003674//GO:0003824	ammonia-lyase activity//carbon-nitrogen lyase activity//lyase activity//molecular_function//catalytic activity	--	--
BnaC05g42840D	Inf	1.8465e-60	5.2359e-58	gnl|BL_ORD_ID|412327 sp|Q9SS37|RTNLH_ARATH Reticulon-like protein B8 OS=Arabidopsis thaliana GN=RTNLB8 PE=2 SV=1//2.11836e-155	385.378	0	22.081	0
BnaC05g42880D	Inf	9.6473e-57	2.2281e-54	gnl|BL_ORD_ID|144170 sp|Q5CZL1|GDAP2_XENTR Ganglioside-induced differentiation-associated protein 2 OS=Xenopus tropicalis PE=2 SV=1//8.548e-10	331.437	0	19.1546	0
BnaC05g42890D	Inf	3.4612e-06	4.5241e-05	gnl|BL_ORD_ID|300668 sp|Q84TJ0|PMT6_ARATH Probable methyltransferase PMT6 OS=Arabidopsis thaliana GN=At3g10200 PE=2 SV=1//0	12.6921	0	0.299332	0	GO:0008152//GO:0008150	metabolic process//biological_process	GO:0008168//GO:0003824//GO:0016740//GO:0003674//GO:0016741	methyltransferase activity//catalytic activity//transferase activity//molecular_function//transferase activity, transferring one-carbon groups	--	--
BnaC05g42920D	Inf	1.654e-13	4.6381e-12	gnl|BL_ORD_ID|303816 sp|Q9SR79|PPA16_ARATH Probable inactive purple acid phosphatase 16 OS=Arabidopsis thaliana GN=PAP16 PE=2 SV=1//0	32.7354	0	1.11617	0	GO:0009059//GO:0006807//GO:0044281//GO:0034637//GO:0019637//GO:0008610//GO:0006793//GO:0009058//GO:0044238//GO:0005976//GO:0009987//GO:0044260//GO:0046483//GO:0044249//GO:0034645//GO:0000271//GO:0006753//GO:0005975//GO:0033692//GO:0055086//GO:0008150//GO:0006725//GO:0071704//GO:0008653//GO:0009225//GO:0008152//GO:0009103//GO:0043170//GO:0006040//GO:0006139//GO:0006629//GO:0044262//GO:0044255//GO:…	macromolecule biosynthetic process//nitrogen compound metabolic process//small molecule metabolic process//cellular carbohydrate biosynthetic process//organophosphate metabolic process//lipid biosynthetic process//phosphorus metabolic process//biosynthetic process//primary metabolic process//polysaccharide metabolic process//cellular process//cellular macromolecule metabolic process//heterocycle …	GO:0003824//GO:0016854//GO:0003674//GO:0016853//GO:0016491//GO:0008761//GO:0016787//GO:0016857//GO:0004497	catalytic activity//racemase and epimerase activity//molecular_function//isomerase activity//oxidoreductase activity//UDP-N-acetylglucosamine 2-epimerase activity//hydrolase activity//racemase and epimerase activity, acting on carbohydrates and derivatives//monooxygenase activity	--	--
BnaC05g42940D	Inf	1.3729e-14	4.1324e-13	gnl|BL_ORD_ID|163902 sp|Q9SR77|HBPL1_ARATH Heme-binding-like protein At3g10130, chloroplastic OS=Arabidopsis thaliana GN=At3g10130 PE=2 SV=1//1.5049e-127	36.1496	0	1.67266	0
BnaC05g42990D	Inf	1.4068e-36	1.3349e-34	-//-	138.26	0	4.52602	0	GO:0006506//GO:0006650//GO:0006661//GO:0006464//GO:0044249//GO:0009247//GO:0034645//GO:0006644//GO:0019637//GO:0008610//GO:0006793//GO:0044267//GO:0046488//GO:0009058//GO:0044260//GO:0044238//GO:0009987//GO:0006643//GO:0009059//GO:0006497//GO:0046474//GO:0043412//GO:0006796//GO:0006664//GO:0042157//GO:0046486//GO:0046467//GO:0090407//GO:0019538//GO:0008654//GO:0006629//GO:0044255//GO:0042158//GO:…	GPI anchor biosynthetic process//glycerophospholipid metabolic process//phosphatidylinositol biosynthetic process//protein modification process//cellular biosynthetic process//glycolipid biosynthetic process//cellular macromolecule biosynthetic process//phospholipid metabolic process//organophosphate metabolic process//lipid biosynthetic process//phosphorus metabolic process//cellular protein met…	GO:0003674//GO:0016740//GO:0003824//GO:0016746	molecular_function//transferase activity//catalytic activity//transferase activity, transferring acyl groups	GO:0043227//GO:0005789//GO:0044446//GO:0005737//GO:0044422//GO:0005783//GO:0016021//GO:0044432//GO:0031224//GO:0044464//GO:0043226//GO:0042175//GO:0016020//GO:0044425//GO:0005575//GO:0044424//GO:0005623//GO:0044444//GO:0031090//GO:0043229//GO:0012505//GO:0005622//GO:0043231	membrane-bounded organelle//endoplasmic reticulum membrane//intracellular organelle part//cytoplasm//organelle part//endoplasmic reticulum//integral to membrane//endoplasmic reticulum part//intrinsic to membrane//cell part//organelle//nuclear outer membrane-endoplasmic reticulum membrane network//membrane//membrane part//cellular_component//intracellular part//cell//cytoplasmic part//organelle me…
BnaC05g43010D	Inf	7.8893e-17	2.7604e-15	-//-	43.5199	0	3.91003	0
BnaC05g43040D	Inf	2.5105e-49	4.1621e-47	-//-	244.321	0	10.8689	0	--	--	GO:0003824//GO:0003674//GO:0016787	catalytic activity//molecular_function//hydrolase activity	--	--
BnaC05g43480D	Inf	1.0253e-06	1.4486e-05	gnl|BL_ORD_ID|428318 sp|Q8W117|SMU1_ARATH Suppressor of mec-8 and unc-52 protein homolog 1 OS=Arabidopsis thaliana GN=SMU1 PE=1 SV=1//4.89801e-40	13.932	0	2.09568	0	GO:0019538//GO:0044237//GO:0008150//GO:0071704//GO:0008152//GO:0006412//GO:0043170//GO:0006413//GO:0044249//GO:0034645//GO:0009059//GO:0044267//GO:0009987//GO:0044238//GO:0044260//GO:0009058//GO:0010467	protein metabolic process//cellular metabolic process//biological_process//organic substance metabolic process//metabolic process//translation//macromolecule metabolic process//translational initiation//cellular biosynthetic process//cellular macromolecule biosynthetic process//macromolecule biosynthetic process//cellular protein metabolic process//cellular process//primary metabolic process//cel…	GO:0003743//GO:0005488//GO:0008135//GO:0003674//GO:0003723//GO:0003676//GO:0097159	translation initiation factor activity//binding//translation factor activity, nucleic acid binding//molecular_function//RNA binding//nucleic acid binding//organic cyclic compound binding	GO:0044424//GO:0005575//GO:0005623//GO:0044464//GO:0005622//GO:0005737	intracellular part//cellular_component//cell//cell part//intracellular//cytoplasm
BnaC05g45600D	Inf	2.0637e-10	4.5067e-09	gnl|BL_ORD_ID|217358 sp|O80939|LRK41_ARATH L-type lectin-domain containing receptor kinase IV.1 OS=Arabidopsis thaliana GN=LECRK41 PE=2 SV=1//6.17783e-08	23.6758	0	9.31569	0
BnaC05g47790D	Inf	0.00023322	0.0021352	gnl|BL_ORD_ID|302143 sp|P69198|POLC2_BRANA Polcalcin Bra n 2 OS=Brassica napus PE=1 SV=1//6.41683e-52	8.34995	0	1.37838	0	GO:0008152//GO:0071704//GO:0007165//GO:0008150//GO:0050896//GO:0050789//GO:0065007//GO:0044238//GO:0009987//GO:0007154//GO:0023052//GO:0005975//GO:0050794//GO:0051716	metabolic process//organic substance metabolic process//signal transduction//biological_process//response to stimulus//regulation of biological process//biological regulation//primary metabolic process//cellular process//cell communication//signaling//carbohydrate metabolic process//regulation of cellular process//cellular response to stimulus	GO:0016787//GO:0043167//GO:0043169//GO:0005488//GO:0016798//GO:0003824//GO:0005509//GO:0046872//GO:0004553//GO:0003674	hydrolase activity//ion binding//cation binding//binding//hydrolase activity, acting on glycosyl bonds//catalytic activity//calcium ion binding//metal ion binding//hydrolase activity, hydrolyzing O-glycosyl compounds//molecular_function	GO:0031012//GO:0044421//GO:0044425//GO:0016020//GO:0031224//GO:0005575//GO:0005578//GO:0016021//GO:0005576	extracellular matrix//extracellular region part//membrane part//membrane//intrinsic to membrane//cellular_component//proteinaceous extracellular matrix//integral to membrane//extracellular region
BnaC05g48860D	Inf	1.5925e-07	2.5147e-06	gnl|BL_ORD_ID|178642 sp|Q2MHE4|HT1_ARATH Serine/threonine-protein kinase HT1 OS=Arabidopsis thaliana GN=HT1 PE=1 SV=1//5.70242e-63	16.0083	0	0.567262	0	GO:0006464//GO:0006468//GO:0044260//GO:0044238//GO:0009987//GO:0044267//GO:0006793//GO:0043412//GO:0006796//GO:0016310//GO:0044237//GO:0019538//GO:0043170//GO:0008152//GO:0071704//GO:0008150	protein modification process//protein phosphorylation//cellular macromolecule metabolic process//primary metabolic process//cellular process//cellular protein metabolic process//phosphorus metabolic process//macromolecule modification//phosphate-containing compound metabolic process//phosphorylation//cellular metabolic process//protein metabolic process//macromolecule metabolic process//metabolic…	GO:0032559//GO:0030554//GO:0005524//GO:0003674//GO:0001882//GO:0032555//GO:0016773//GO:0032553//GO:0035639//GO:0097159//GO:0016772//GO:0032549//GO:0003824//GO:0017076//GO:0016740//GO:0005488//GO:0016301//GO:0043168//GO:0043167//GO:0001883//GO:0000166//GO:0032550//GO:0004672	adenyl ribonucleotide binding//adenyl nucleotide binding//ATP binding//molecular_function//nucleoside binding//purine ribonucleotide binding//phosphotransferase activity, alcohol group as acceptor//ribonucleotide binding//purine ribonucleoside triphosphate binding//organic cyclic compound binding//transferase activity, transferring phosphorus-containing groups//ribonucleoside binding//catalytic a…	--	--
BnaC05g49170D	Inf	2.9006e-60	8.1e-58	-//-	382.159	0	41.0804	0
BnaC05g49180D	Inf	2.1775e-11	5.1974e-10	-//-	26.582	0	1.65343	0	GO:0009205//GO:0015992//GO:0009896//GO:0071840//GO:0006944//GO:0046039//GO:0044248//GO:0055085//GO:0046483//GO:0040011//GO:0009261//GO:0042278//GO:0010508//GO:0048522//GO:0061024//GO:0009166//GO:0007155//GO:0051179//GO:0009146//GO:0050794//GO:0009894//GO:0046700//GO:0006184//GO:0006753//GO:0055086//GO:0006810//GO:0022610//GO:0051234//GO:0019439//GO:0006928//GO:0006812//GO:0048284//GO:0009893//GO:…	purine ribonucleoside triphosphate metabolic process//proton transport//positive regulation of catabolic process//cellular component organization or biogenesis//cellular membrane fusion//GTP metabolic process//cellular catabolic process//transmembrane transport//heterocycle metabolic process//locomotion//ribonucleotide catabolic process//purine nucleoside metabolic process//positive regulation of…	GO:0003924//GO:0003674//GO:0017111//GO:0022857//GO:0003824//GO:0015077//GO:0005215//GO:0016817//GO:0016462//GO:0015075//GO:0022892//GO:0022891//GO:0022890//GO:0008324//GO:0015078//GO:0016787//GO:0016818	GTPase activity//molecular_function//nucleoside-triphosphatase activity//transmembrane transporter activity//catalytic activity//monovalent inorganic cation transmembrane transporter activity//transporter activity//hydrolase activity, acting on acid anhydrides//pyrophosphatase activity//ion transmembrane transporter activity//substrate-specific transporter activity//substrate-specific transmembra…	GO:0044429//GO:0005929//GO:0031514//GO:0044420//GO:0005740//GO:0044446//GO:0032991//GO:0005576//GO:0031967//GO:0031966//GO:0043227//GO:0031975//GO:0016021//GO:0043234//GO:0005737//GO:0005578//GO:0016469//GO:0033179//GO:0033176//GO:0044422//GO:0005575//GO:0044424//GO:0005739//GO:0005623//GO:0044464//GO:0043226//GO:0031224//GO:0005604//GO:0033177//GO:0044425//GO:0016020//GO:0005741//GO:0042995//GO:…	mitochondrial part//cilium//motile cilium//extracellular matrix part//mitochondrial envelope//intracellular organelle part//macromolecular complex//extracellular region//organelle envelope//mitochondrial membrane//membrane-bounded organelle//envelope//integral to membrane//protein complex//cytoplasm//proteinaceous extracellular matrix//proton-transporting two-sector ATPase complex//proton-transpo…
BnaC05g49940D	Inf	2.2555e-05	0.00025711	gnl|BL_ORD_ID|498120 sp|Q9S9M2|WAKLD_ARATH Wall-associated receptor kinase-like 4 OS=Arabidopsis thaliana GN=WAKL4 PE=2 SV=2//1.33153e-15	10.7993	0	2.08769	0
BnaC05g49950D	Inf	9.5537e-07	1.3558e-05	gnl|BL_ORD_ID|498117 sp|Q9S9M5|WAKLA_ARATH Wall-associated receptor kinase-like 1 OS=Arabidopsis thaliana GN=WAKL1 PE=2 SV=1//3.62104e-139	14.1369	0	0.854754	0	GO:0008150//GO:0008152//GO:0071704//GO:0043170//GO:0019538//GO:0044237//GO:0016310//GO:0006796//GO:0043412//GO:0006793//GO:0044267//GO:0044260//GO:0009987//GO:0044238//GO:0006464//GO:0006468	biological_process//metabolic process//organic substance metabolic process//macromolecule metabolic process//protein metabolic process//cellular metabolic process//phosphorylation//phosphate-containing compound metabolic process//macromolecule modification//phosphorus metabolic process//cellular protein metabolic process//cellular macromolecule metabolic process//cellular process//primary metabol…	GO:0032550//GO:0000166//GO:0004672//GO:0001883//GO:0043167//GO:0016301//GO:0043168//GO:0005488//GO:0017076//GO:0016740//GO:0003824//GO:0032549//GO:0016772//GO:0097159//GO:0035639//GO:0032553//GO:0016773//GO:0032555//GO:0001882//GO:0005524//GO:0003674//GO:0030554//GO:0032559	purine ribonucleoside binding//nucleotide binding//protein kinase activity//purine nucleoside binding//ion binding//kinase activity//anion binding//binding//purine nucleotide binding//transferase activity//catalytic activity//ribonucleoside binding//transferase activity, transferring phosphorus-containing groups//organic cyclic compound binding//purine ribonucleoside triphosphate binding//ribonuc…	--	--
BnaC05g49980D	Inf	8.0702e-05	0.00082069	gnl|BL_ORD_ID|12378 sp|P98204|ALA1_ARATH Phospholipid-transporting ATPase 1 OS=Arabidopsis thaliana GN=ALA1 PE=2 SV=1//7.57065e-10	9.54041	0	0.916285	0
BnaC05g50170D	Inf	1.3742e-17	5.0464e-16	-//-	46.0178	0	3.6044	0
BnaC05g50700D	Inf	0.0049546	0.030689	-//-	5.34407	0	0.418548	0	GO:0031325//GO:0071702//GO:0051641//GO:0034641//GO:0044237//GO:0016043//GO:0050789//GO:0006139//GO:0006891//GO:0031331//GO:0043170//GO:0033036//GO:0090304//GO:0031329//GO:0071103//GO:0006725//GO:0071704//GO:0008152//GO:0048518//GO:0006914//GO:0019222//GO:0031323//GO:0010506//GO:0006869//GO:0008150//GO:0051234//GO:0006323//GO:0006810//GO:0048193//GO:0009894//GO:0051179//GO:0050794//GO:0010876//GO:…	positive regulation of cellular metabolic process//organic substance transport//cellular localization//cellular nitrogen compound metabolic process//cellular metabolic process//cellular component organization//regulation of biological process//nucleobase-containing compound metabolic process//intra-Golgi vesicle-mediated transport//positive regulation of cellular catabolic process//macromolecule …	GO:0005488//GO:0008289//GO:0003674	binding//lipid binding//molecular_function	GO:0044431//GO:0044425//GO:0016020//GO:0000139//GO:0031224//GO:0031301//GO:0044464//GO:0043226//GO:0005623//GO:0030173//GO:0005794//GO:0044424//GO:0005575//GO:0012505//GO:0031228//GO:0043229//GO:0031090//GO:0044444//GO:0031300//GO:0005622//GO:0043231//GO:0043227//GO:0005576//GO:0044446//GO:0044422//GO:0005737//GO:0016021	Golgi apparatus part//membrane part//membrane//Golgi membrane//intrinsic to membrane//integral to organelle membrane//cell part//organelle//cell//integral to Golgi membrane//Golgi apparatus//intracellular part//cellular_component//endomembrane system//intrinsic to Golgi membrane//intracellular organelle//organelle membrane//cytoplasmic part//intrinsic to organelle membrane//intracellular//intrace…
BnaC06g00400D	Inf	3.7404e-21	1.6669e-19	-//-	59.4639	0	2.04244	0
BnaC06g02780D	Inf	0.0017814	0.012862	gnl|BL_ORD_ID|144593 sp|Q9SE96|GEML1_ARATH GEM-like protein 1 OS=Arabidopsis thaliana GN=FIP1 PE=1 SV=1//4.83311e-07	6.32217	0	1.24988	0
BnaC06g05970D	Inf	0.0024025	0.016608	gnl|BL_ORD_ID|43022 sp|B0F481|BIODA_ARATH Bifunctional dethiobiotin synthetase/7,8-diamino-pelargonic acid aminotransferase, mitochondrial OS=Arabidopsis thaliana GN=BIO3-BIO1 PE=1 SV=1//0	6.10149	0	0.140498	0	--	--	GO:0003674//GO:0030170//GO:0048037//GO:0003824//GO:0016740//GO:0043168//GO:0005488//GO:0016769//GO:0043167//GO:0008483	molecular_function//pyridoxal phosphate binding//cofactor binding//catalytic activity//transferase activity//anion binding//binding//transferase activity, transferring nitrogenous groups//ion binding//transaminase activity	--	--
BnaC06g08170D	Inf	5.4425e-29	3.553e-27	-//-	94.1639	0	20.8547	0
BnaC06g08630D	Inf	6.5671e-10	1.3714e-08	-//-	22.2021	0	3.40447	0	--	--	GO:0003674//GO:0005102//GO:0005488//GO:0005179//GO:0005515	molecular_function//receptor binding//binding//hormone activity//protein binding	GO:0005576//GO:0005575	extracellular region//cellular_component
BnaC06g12000D	Inf	2.056e-50	3.5446e-48	-//-	254.894	0	49.4071	0
BnaC06g13600D	Inf	0.0047564	0.029659	-//-	5.45025	0	1.17185	0	--	--	GO:0046914//GO:0043167//GO:0005488//GO:0043169//GO:0046872//GO:0008270//GO:0003674	transition metal ion binding//ion binding//binding//cation binding//metal ion binding//zinc ion binding//molecular_function	--	--
BnaC06g13710D	Inf	0.0069706	0.040717	gnl|BL_ORD_ID|343425 sp|Q9LN71|RING1_ARATH E3 ubiquitin-protein ligase At1g12760 OS=Arabidopsis thaliana GN=At1g12760 PE=1 SV=1//1.0305e-24	5.02463	0	0.534033	0
BnaC06g16320D	Inf	2.6209e-09	5.1276e-08	-//-	20.6436	0	9.11886	0
BnaC06g16980D	Inf	4.6373e-43	5.8822e-41	-//-	186.017	0	11.9548	0	--	--	GO:0003674//GO:0005488//GO:0005515//GO:0046983	molecular_function//binding//protein binding//protein dimerization activity	--	--
BnaC06g19120D	Inf	6.888e-21	3.0383e-19	gnl|BL_ORD_ID|152287 sp|Q9FFN2|GLYT3_ARATH Probable glycosyltransferase At5g03795 OS=Arabidopsis thaliana GN=At5g03795 PE=3 SV=2//1.28106e-32	58.3681	0	3.5989	0
BnaC06g25090D	Inf	3.271e-05	0.00036	-//-	10.3325	0	1.56245	0
BnaC06g26800D	Inf	1.9503e-31	1.4309e-29	-//-	135.03	0	14.9144	0
BnaC06g27730D	Inf	2.2613e-30	1.5817e-28	gnl|BL_ORD_ID|222457 sp|Q9SIA4|MATE5_ARATH MATE efflux family protein 5 OS=Arabidopsis thaliana GN=DTXL1 PE=3 SV=1//2.74177e-118	101.688	0	2.83501	0	GO:0051234//GO:0006810//GO:0055085//GO:0006855//GO:0051179//GO:0009987//GO:0042493//GO:0050896//GO:0015893//GO:0008150//GO:0042221	establishment of localization//transport//transmembrane transport//drug transmembrane transport//localization//cellular process//response to drug//response to stimulus//drug transport//biological_process//response to chemical stimulus	GO:0015291//GO:0022857//GO:0015297//GO:0003674//GO:0005215//GO:0022804//GO:0015238	secondary active transmembrane transporter activity//transmembrane transporter activity//antiporter activity//molecular_function//transporter activity//active transmembrane transporter activity//drug transmembrane transporter activity	GO:0016020//GO:0005575	membrane//cellular_component
BnaC06g27740D	Inf	4.5992e-06	5.898e-05	gnl|BL_ORD_ID|222459 sp|Q8GXM8|MATE7_ARATH MATE efflux family protein 7 OS=Arabidopsis thaliana GN=DTXL3 PE=2 SV=1//3.88667e-125	12.4475	0	0.318734	0	GO:0015893//GO:0050896//GO:0008150//GO:0042221//GO:0055085//GO:0006855//GO:0051179//GO:0051234//GO:0006810//GO:0042493//GO:0009987	drug transport//response to stimulus//biological_process//response to chemical stimulus//transmembrane transport//drug transmembrane transport//localization//establishment of localization//transport//response to drug//cellular process	GO:0005215//GO:0015238//GO:0022804//GO:0015297//GO:0003674//GO:0015291//GO:0022857	transporter activity//drug transmembrane transporter activity//active transmembrane transporter activity//antiporter activity//molecular_function//secondary active transmembrane transporter activity//transmembrane transporter activity	GO:0005575//GO:0016020	cellular_component//membrane
BnaC06g38410D	Inf	1.4675e-07	2.3303e-06	-//-	16.2544	0	0.514522	0	GO:0009893//GO:0009056//GO:0009987//GO:0065007//GO:0048522//GO:0010508//GO:0050794//GO:0009896//GO:0044248//GO:0009894//GO:0008152//GO:0048518//GO:0008150//GO:0010506//GO:0006914//GO:0019222//GO:0031323//GO:0031329//GO:0044237//GO:0031331//GO:0050789//GO:0031325	positive regulation of metabolic process//catabolic process//cellular process//biological regulation//positive regulation of cellular process//positive regulation of autophagy//regulation of cellular process//positive regulation of catabolic process//cellular catabolic process//regulation of catabolic process//metabolic process//positive regulation of biological process//biological_process//regul…	--	--	--	--
BnaC06g39060D	Inf	3.8374e-07	5.7517e-06	gnl|BL_ORD_ID|145136 sp|Q9ZV85|GGH3_ARATH Probable gamma-glutamyl hydrolase 3 OS=Arabidopsis thaliana GN=GGH3 PE=2 SV=1//3.08948e-37	15.1052	0	2.62632	0
BnaC06g40130D	Inf	4.4064e-05	0.00047271	gnl|BL_ORD_ID|241505 sp|Q9SAH0|MRS2A_ARATH Magnesium transporter MRS2-10 OS=Arabidopsis thaliana GN=MRS2-10 PE=2 SV=1//0	10.0731	0	0.338792	0	GO:0019538//GO:0030001//GO:0044237//GO:0070085//GO:0043170//GO:0008150//GO:0006487//GO:0006811//GO:0008152//GO:0071704//GO:0005975//GO:0006810//GO:0006464//GO:0043413//GO:0051234//GO:0044249//GO:0055085//GO:0034645//GO:0051179//GO:0044267//GO:0009100//GO:0009101//GO:0044238//GO:0009987//GO:0044260//GO:0009058//GO:0006812//GO:0006486//GO:0009059//GO:0043412	protein metabolic process//metal ion transport//cellular metabolic process//glycosylation//macromolecule metabolic process//biological_process//protein N-linked glycosylation//ion transport//metabolic process//organic substance metabolic process//carbohydrate metabolic process//transport//protein modification process//macromolecule glycosylation//establishment of localization//cellular biosynthet…	GO:0015075//GO:0022892//GO:0005215//GO:0046873//GO:0022891//GO:0008324//GO:0005198//GO:0022857//GO:0003674	ion transmembrane transporter activity//substrate-specific transporter activity//transporter activity//metal ion transmembrane transporter activity//substrate-specific transmembrane transporter activity//cation transmembrane transporter activity//structural molecule activity//transmembrane transporter activity//molecular_function	GO:0043226//GO:0044464//GO:0031224//GO:0044425//GO:0016020//GO:0042175//GO:0044424//GO:0005575//GO:0005623//GO:0043229//GO:0031090//GO:0044444//GO:0043232//GO:0012505//GO:0044430//GO:0005856//GO:0043231//GO:0005622//GO:0045111//GO:0043227//GO:0032991//GO:0044446//GO:0005789//GO:0005737//GO:0043228//GO:0005783//GO:0044422//GO:0005882//GO:0008250//GO:0016021//GO:0043234//GO:0044432	organelle//cell part//intrinsic to membrane//membrane part//membrane//nuclear outer membrane-endoplasmic reticulum membrane network//intracellular part//cellular_component//cell//intracellular organelle//organelle membrane//cytoplasmic part//intracellular non-membrane-bounded organelle//endomembrane system//cytoskeletal part//cytoskeleton//intracellular membrane-bounded organelle//intracellular//…
BnaC06g41200D	Inf	0.00017219	0.0016273	gnl|BL_ORD_ID|139398 sp|Q9LRH6|GAT25_ARATH GATA transcription factor 25 OS=Arabidopsis thaliana GN=GATA25 PE=2 SV=2//2.05383e-49	8.60685	0	1.10131	0	GO:0044249//GO:0046483//GO:0034645//GO:0050794//GO:2000112//GO:0044271//GO:0060255//GO:2001141//GO:0016070//GO:0080090//GO:0031326//GO:0006807//GO:0009059//GO:0018130//GO:0010556//GO:0051171//GO:0032774//GO:0010467//GO:0044238//GO:0009987//GO:0044260//GO:0009058//GO:0065007//GO:0050789//GO:0006139//GO:0044237//GO:0019219//GO:0034641//GO:0006351//GO:0010468//GO:0009889//GO:0008150//GO:0031323//GO:…	cellular biosynthetic process//heterocycle metabolic process//cellular macromolecule biosynthetic process//regulation of cellular process//regulation of cellular macromolecule biosynthetic process//cellular nitrogen compound biosynthetic process//regulation of macromolecule metabolic process//regulation of RNA biosynthetic process//RNA metabolic process//regulation of primary metabolic process//r…	GO:0008270//GO:0003674//GO:0046872//GO:0003676//GO:0003677//GO:0097159//GO:0043565//GO:0003700//GO:0005488//GO:0043169//GO:0001071//GO:0046914//GO:0043167	zinc ion binding//molecular_function//metal ion binding//nucleic acid binding//DNA binding//organic cyclic compound binding//sequence-specific DNA binding//sequence-specific DNA binding transcription factor activity//binding//cation binding//nucleic acid binding transcription factor activity//transition metal ion binding//ion binding	--	--
BnaC06g41740D	Inf	0.0068735	0.040227	-//-	5.06084	0	0.769579	0
BnaC06g43010D	Inf	7.1623e-18	2.6865e-16	gnl|BL_ORD_ID|333505 sp|Q9ZUP2|RECA3_ARATH DNA repair protein recA homolog 3, mitochondrial OS=Arabidopsis thaliana GN=At2g19490 PE=2 SV=2//1.00504e-08	46.986	0	6.67861	0	GO:0006259//GO:0046483//GO:0051716//GO:0009987//GO:0044238//GO:0044260//GO:0006281//GO:0009991//GO:0007154//GO:0006807//GO:0006974//GO:0050896//GO:0033554//GO:0071496//GO:0034641//GO:0044237//GO:0006139//GO:0031668//GO:0009432//GO:0043170//GO:0090304//GO:0009605//GO:0006725//GO:0071704//GO:0008152//GO:0006950//GO:0008150	DNA metabolic process//heterocycle metabolic process//cellular response to stimulus//cellular process//primary metabolic process//cellular macromolecule metabolic process//DNA repair//response to extracellular stimulus//cell communication//nitrogen compound metabolic process//response to DNA damage stimulus//response to stimulus//cellular response to stress//cellular response to external stimulus…	GO:0032559//GO:0030554//GO:0003674//GO:0005524//GO:0001882//GO:0032555//GO:0097159//GO:0035639//GO:0032553//GO:0003677//GO:0003697//GO:0032549//GO:0003676//GO:0017076//GO:0005488//GO:0043168//GO:0043566//GO:0043167//GO:0001883//GO:0032550//GO:0000166	adenyl ribonucleotide binding//adenyl nucleotide binding//molecular_function//ATP binding//nucleoside binding//purine ribonucleotide binding//organic cyclic compound binding//purine ribonucleoside triphosphate binding//ribonucleotide binding//DNA binding//single-stranded DNA binding//ribonucleoside binding//nucleic acid binding//purine nucleotide binding//binding//anion binding//structure-specifi…	--	--
BnaC07g01930D	Inf	1.3126e-58	3.3015e-56	-//-	358.288	0	44.0014	0
BnaC07g05450D	Inf	1.5894e-47	2.4523e-45	-//-	226.418	0	29.0501	0
BnaC07g05840D	Inf	7.212e-15	2.2144e-13	-//-	36.829	0	9.18698	0
BnaC07g05850D	Inf	2.2138e-21	9.9444e-20	gnl|BL_ORD_ID|459052 sp|Q9ZSS6|THD1_ARATH Threonine dehydratase biosynthetic, chloroplastic OS=Arabidopsis thaliana GN=OMR1 PE=1 SV=1//2.49663e-20	60.1334	0	11.8103	0
BnaC07g07750D	Inf	2.9341e-26	1.6744e-24	-//-	81.2444	0	2.76759	0
BnaC07g08890D	Inf	9.8304e-14	2.8016e-12	-//-	33.478	0	5.4094	0
BnaC07g09080D	Inf	3.1042e-21	1.3885e-19	-//-	59.7455	0	3.34692	0	GO:0034220//GO:0006814//GO:0006812//GO:0009987//GO:0051179//GO:0055085//GO:0051234//GO:0006810//GO:0071436//GO:0006811//GO:0008150//GO:0035725//GO:0015672//GO:0030001	ion transmembrane transport//sodium ion transport//cation transport//cellular process//localization//transmembrane transport//establishment of localization//transport//sodium ion export//ion transport//biological_process//sodium ion transmembrane transport//monovalent inorganic cation transport//metal ion transport	GO:0003824//GO:0008948//GO:0003674//GO:0016829//GO:0016830//GO:0015081//GO:0022857//GO:0008324//GO:0022890//GO:0016831//GO:0022891//GO:0046873//GO:0005215//GO:0015077//GO:0022892//GO:0015075	catalytic activity//oxaloacetate decarboxylase activity//molecular_function//lyase activity//carbon-carbon lyase activity//sodium ion transmembrane transporter activity//transmembrane transporter activity//cation transmembrane transporter activity//inorganic cation transmembrane transporter activity//carboxy-lyase activity//substrate-specific transmembrane transporter activity//metal ion transmem…	GO:0005575//GO:0016020	cellular_component//membrane
BnaC07g13340D	Inf	6.3958e-05	0.00066412	-//-	9.61375	0	1.02748	0
BnaC07g14630D	Inf	6.1865e-09	1.1612e-07	-//-	19.6581	0	2.05123	0
BnaC07g15590D	Inf	3.9555e-22	1.8409e-20	-//-	63.0652	0	1.53039	0	GO:0006725//GO:0071704//GO:0046434//GO:0008152//GO:0072521//GO:0006163//GO:0008150//GO:0006198//GO:0009214//GO:0019693//GO:0009259//GO:0034641//GO:0009154//GO:0044237//GO:0046058//GO:0044270//GO:0006139//GO:0006195//GO:0009117//GO:0009150//GO:0006796//GO:0044281//GO:0034655//GO:0006807//GO:0044238//GO:0009987//GO:0009056//GO:0009187//GO:0019637//GO:0006793//GO:0072523//GO:0009166//GO:0009261//GO:…	cellular aromatic compound metabolic process//organic substance metabolic process//organophosphate catabolic process//metabolic process//purine-containing compound metabolic process//purine nucleotide metabolic process//biological_process//cAMP catabolic process//cyclic nucleotide catabolic process//ribose phosphate metabolic process//ribonucleotide metabolic process//cellular nitrogen compound m…	GO:0016788//GO:0016787//GO:0004114//GO:0008081//GO:0003824//GO:0042578//GO:0004112//GO:0003674//GO:0004115	hydrolase activity, acting on ester bonds//hydrolase activity//3',5'-cyclic-nucleotide phosphodiesterase activity//phosphoric diester hydrolase activity//catalytic activity//phosphoric ester hydrolase activity//cyclic-nucleotide phosphodiesterase activity//molecular_function//3',5'-cyclic-AMP phosphodiesterase activity	--	--
BnaC07g18120D	Inf	0.0033334	0.022004	-//-	5.81085	0	0.267476	0
BnaC07g18300D	Inf	1.8729e-09	3.7327e-08	-//-	21.1392	0	2.63413	0
BnaC07g21620D	Inf	3.1244e-23	1.5359e-21	gnl|BL_ORD_ID|217711 sp|P62313|LSM6_MOUSE U6 snRNA-associated Sm-like protein LSm6 OS=Mus musculus GN=Lsm6 PE=3 SV=1//1.30351e-10	67.9983	0	8.96923	0
BnaC07g21630D	Inf	8.4598e-14	2.4204e-12	-//-	33.4353	0	6.06388	0
BnaC07g27540D	Inf	2.6817e-10	5.8064e-09	gnl|BL_ORD_ID|522367 sp|Q9LTC0|Y5707_ARATH Probable receptor-like protein kinase At5g47070 OS=Arabidopsis thaliana GN=At5g47070 PE=1 SV=1//8.0318e-10	23.3926	0	3.24896	0
BnaC07g27550D	Inf	8.6844e-10	1.7881e-08	-//-	21.8752	0	4.51168	0
BnaC07g29620D	Inf	3.064e-06	4.0327e-05	-//-	14.2645	0	0.561379	0	--	--	GO:0003676//GO:0003677//GO:0097159//GO:0003674//GO:0008270//GO:0046872//GO:0046914//GO:0043167//GO:0005488//GO:0043169	nucleic acid binding//DNA binding//organic cyclic compound binding//molecular_function//zinc ion binding//metal ion binding//transition metal ion binding//ion binding//binding//cation binding	--	--
BnaC07g29630D	Inf	0.0049641	0.03074	-//-	5.33913	0	0.285004	0
BnaC07g35930D	Inf	1.331e-07	2.1223e-06	gnl|BL_ORD_ID|465034 sp|Q40392|TMVRN_NICGU TMV resistance protein N OS=Nicotiana glutinosa GN=N PE=1 SV=1//8.55573e-101	17.3165	0	0.210276	0	GO:0009987//GO:0065007//GO:0007154//GO:0023052//GO:0050794//GO:0051716//GO:0007165//GO:0008150//GO:0050896//GO:0050789	cellular process//biological regulation//cell communication//signaling//regulation of cellular process//cellular response to stimulus//signal transduction//biological_process//response to stimulus//regulation of biological process	GO:0032553//GO:0097159//GO:0032549//GO:0017076//GO:0043531//GO:0032559//GO:0030554//GO:0003674//GO:0001882//GO:0032555//GO:0005515//GO:0043167//GO:0001883//GO:0000166//GO:0032550//GO:0005488//GO:0043168	ribonucleotide binding//organic cyclic compound binding//ribonucleoside binding//purine nucleotide binding//ADP binding//adenyl ribonucleotide binding//adenyl nucleotide binding//molecular_function//nucleoside binding//purine ribonucleotide binding//protein binding//ion binding//purine nucleoside binding//nucleotide binding//purine ribonucleoside binding//binding//anion binding	--	--
BnaC07g36960D	Inf	1.1496e-53	2.2757e-51	-//-	292.024	0	5.84116	0
BnaC07g37530D	Inf	0.00089862	0.0070836	gnl|BL_ORD_ID|75862 sp|Q9ZP16|CRK11_ARATH Cysteine-rich receptor-like protein kinase 11 OS=Arabidopsis thaliana GN=CRK11 PE=2 SV=2//1.07127e-26	6.99974	0	0.364804	0	GO:0043170//GO:0008150//GO:0008152//GO:0071704//GO:0006796//GO:0019538//GO:0016310//GO:0044237//GO:0044267//GO:0006793//GO:0044238//GO:0009987//GO:0044260//GO:0043412//GO:0006464//GO:0006468	macromolecule metabolic process//biological_process//metabolic process//organic substance metabolic process//phosphate-containing compound metabolic process//protein metabolic process//phosphorylation//cellular metabolic process//cellular protein metabolic process//phosphorus metabolic process//primary metabolic process//cellular process//cellular macromolecule metabolic process//macromolecule mo…	GO:0043167//GO:0000166//GO:0032550//GO:0004672//GO:0001883//GO:0005488//GO:0016301//GO:0043168//GO:0016772//GO:0032553//GO:0097159//GO:0035639//GO:0017076//GO:0016740//GO:0032549//GO:0003824//GO:0030554//GO:0032559//GO:0001882//GO:0032555//GO:0016773//GO:0005524//GO:0003674	ion binding//nucleotide binding//purine ribonucleoside binding//protein kinase activity//purine nucleoside binding//binding//kinase activity//anion binding//transferase activity, transferring phosphorus-containing groups//ribonucleotide binding//organic cyclic compound binding//purine ribonucleoside triphosphate binding//purine nucleotide binding//transferase activity//ribonucleoside binding//cat…	--	--
BnaC07g37640D	Inf	8.17e-10	1.6888e-08	gnl|BL_ORD_ID|185192 sp|Q9S825|IF5Z_ARATH Probable eukaryotic translation initiation factor 5-2 OS=Arabidopsis thaliana GN=At1g77840 PE=2 SV=1//0	22.0736	0	0.739888	0	GO:0044249//GO:0034645//GO:0009059//GO:0044267//GO:0010467//GO:0009987//GO:0044238//GO:0044260//GO:0009058//GO:0019538//GO:0044237//GO:0008150//GO:0008152//GO:0071704//GO:0006412//GO:0043170//GO:0006413	cellular biosynthetic process//cellular macromolecule biosynthetic process//macromolecule biosynthetic process//cellular protein metabolic process//gene expression//cellular process//primary metabolic process//cellular macromolecule metabolic process//biosynthetic process//protein metabolic process//cellular metabolic process//biological_process//metabolic process//organic substance metabolic pro…	GO:0008135//GO:0003674//GO:0003723//GO:0003676//GO:0097159//GO:0005488//GO:0003743//GO:0005515	translation factor activity, nucleic acid binding//molecular_function//RNA binding//nucleic acid binding//organic cyclic compound binding//binding//translation initiation factor activity//protein binding	--	--
BnaC07g43370D	Inf	1.4996e-06	2.0702e-05	-//-	32.5075	0	0.618479	0
BnaC07g44270D	Inf	7.9877e-08	1.3124e-06	gnl|BL_ORD_ID|252111 sp|Q9FDW1|MYB44_ARATH Transcription factor MYB44 OS=Arabidopsis thaliana GN=MYB44 PE=2 SV=1//1.92438e-33	56.7452	0	3.20527	0	--	--	GO:0005488//GO:0003682//GO:0003674	binding//chromatin binding//molecular_function	--	--
BnaC07g49950D	Inf	5.0567e-19	2.014e-17	-//-	51.3396	0	5.22656	0
BnaC07g49960D	Inf	1.4638e-09	2.9495e-08	-//-	21.3499	0	12.2256	0
BnaC08g03420D	Inf	2.7124e-13	7.4805e-12	-//-	32.1031	0	4.46607	0
BnaC08g05230D	Inf	3.1946e-05	0.00035286	-//-	10.3975	0	2.35379	0
BnaC08g07270D	Inf	2.5506e-06	3.3964e-05	gnl|BL_ORD_ID|253228 sp|Q39013|NAC2_ARATH NAC domain-containing protein 2 OS=Arabidopsis thaliana GN=NAC002 PE=2 SV=2//2.76273e-62	13	0	0.915613	0	GO:0010467//GO:0032774//GO:0009987//GO:0044238//GO:0044260//GO:0065007//GO:0009058//GO:0051171//GO:0018130//GO:0010556//GO:0006807//GO:0009059//GO:0080090//GO:0016070//GO:0031326//GO:0060255//GO:2001141//GO:0034645//GO:0050794//GO:2000112//GO:0044271//GO:0044249//GO:0046483//GO:0043170//GO:0019438//GO:0051252//GO:0006355//GO:0034654//GO:0090304//GO:0008152//GO:0006725//GO:0071704//GO:0009889//GO:…	gene expression//RNA biosynthetic process//cellular process//primary metabolic process//cellular macromolecule metabolic process//biological regulation//biosynthetic process//regulation of nitrogen compound metabolic process//heterocycle biosynthetic process//regulation of macromolecule biosynthetic process//nitrogen compound metabolic process//macromolecule biosynthetic process//regulation of pr…	GO:0003677//GO:0097159//GO:0003676//GO:0003674//GO:0005488	DNA binding//organic cyclic compound binding//nucleic acid binding//molecular_function//binding	--	--
BnaC08g10190D	Inf	8.8397e-05	0.00089092	-//-	9.29183	0	1.68407	0	GO:0044238//GO:0005975//GO:0071704//GO:0008152//GO:0008150	primary metabolic process//carbohydrate metabolic process//organic substance metabolic process//metabolic process//biological_process	GO:0003824//GO:0003674//GO:0004553//GO:0016787//GO:0016798	catalytic activity//molecular_function//hydrolase activity, hydrolyzing O-glycosyl compounds//hydrolase activity//hydrolase activity, acting on glycosyl bonds	--	--
BnaC08g14290D	Inf	6.6191e-49	1.0875e-46	gnl|BL_ORD_ID|544909 sp|Q39264|ZFP5_ARATH Zinc finger protein 5 OS=Arabidopsis thaliana GN=ZFP5 PE=2 SV=1//2.74187e-88	401.093	0	26.5624	0	--	--	GO:0003674//GO:0046872//GO:0003676//GO:0003677//GO:0097159//GO:0005488//GO:0043169//GO:0043167	molecular_function//metal ion binding//nucleic acid binding//DNA binding//organic cyclic compound binding//binding//cation binding//ion binding	--	--
BnaC08g14360D	Inf	3.1015e-12	7.8845e-11	gnl|BL_ORD_ID|102724 sp|Q4R380|DPOLL_MACFA DNA polymerase lambda OS=Macaca fascicularis GN=POLL PE=2 SV=1//1.63512e-67	73.0678	0	1.92216	0	--	--	GO:0003674//GO:0003677//GO:0097159//GO:0016772//GO:0003824//GO:0016740//GO:0003676//GO:0005488//GO:0016779	molecular_function//DNA binding//organic cyclic compound binding//transferase activity, transferring phosphorus-containing groups//catalytic activity//transferase activity//nucleic acid binding//binding//nucleotidyltransferase activity	--	--
BnaC08g20360D	Inf	2.1757e-07	3.369e-06	gnl|BL_ORD_ID|239427 sp|Q9C5C0|MPK18_ARATH Mitogen-activated protein kinase 18 OS=Arabidopsis thaliana GN=MPK18 PE=1 SV=4//3.7916e-19	15.6477	0	3.30494	0	GO:0043170//GO:0006412//GO:0008152//GO:0071704//GO:0008150//GO:0006796//GO:0044237//GO:0016310//GO:0019538//GO:0010467//GO:0009058//GO:0044260//GO:0044238//GO:0009987//GO:0044267//GO:0006793//GO:0043412//GO:0009059//GO:0006464//GO:0006468//GO:0034645//GO:0044249	macromolecule metabolic process//translation//metabolic process//organic substance metabolic process//biological_process//phosphate-containing compound metabolic process//cellular metabolic process//phosphorylation//protein metabolic process//gene expression//biosynthetic process//cellular macromolecule metabolic process//primary metabolic process//cellular process//cellular protein metabolic pro…	GO:0043167//GO:0001883//GO:0005198//GO:0032550//GO:0000166//GO:0004672//GO:0005488//GO:0016301//GO:0043168//GO:0032553//GO:0035639//GO:0097159//GO:0016772//GO:0003824//GO:0032549//GO:0017076//GO:0016740//GO:0032559//GO:0030554//GO:0005524//GO:0003674//GO:0003735//GO:0016773//GO:0032555//GO:0001882	ion binding//purine nucleoside binding//structural molecule activity//purine ribonucleoside binding//nucleotide binding//protein kinase activity//binding//kinase activity//anion binding//ribonucleotide binding//purine ribonucleoside triphosphate binding//organic cyclic compound binding//transferase activity, transferring phosphorus-containing groups//catalytic activity//ribonucleoside binding//pu…	GO:0043232//GO:0044444//GO:0043229//GO:0005622//GO:0030529//GO:0043226//GO:0044464//GO:0005623//GO:0005840//GO:0005575//GO:0044424//GO:0043228//GO:0005737//GO:0032991	intracellular non-membrane-bounded organelle//cytoplasmic part//intracellular organelle//intracellular//ribonucleoprotein complex//organelle//cell part//cell//ribosome//cellular_component//intracellular part//non-membrane-bounded organelle//cytoplasm//macromolecular complex
BnaC08g21460D	Inf	0.00091378	0.0071822	-//-	6.95612	0	0.682457	0
BnaC08g26150D	Inf	0.0035167	0.023024	gnl|BL_ORD_ID|51211 sp|O97397|CATLL_PHACE Cathepsin L-like proteinase OS=Phaedon cochleariae PE=2 SV=1//8.74232e-08	5.67093	0	0.298023	0	GO:0044238//GO:0043170//GO:0006508//GO:0008152//GO:0071704//GO:0008150//GO:0019538	primary metabolic process//macromolecule metabolic process//proteolysis//metabolic process//organic substance metabolic process//biological_process//protein metabolic process	GO:0003824//GO:0003674//GO:0016787//GO:0070011//GO:0008233//GO:0008234	catalytic activity//molecular_function//hydrolase activity//peptidase activity, acting on L-amino acid peptides//peptidase activity//cysteine-type peptidase activity	--	--
BnaC08g28650D	Inf	4.4488e-05	0.00047713	-//-	10.0468	0	1.26604	0
BnaC08g28950D	Inf	9.112e-08	1.4855e-06	gnl|BL_ORD_ID|156727 sp|Q8L8A6|GRF5_ARATH Growth-regulating factor 5 OS=Arabidopsis thaliana GN=GRF5 PE=1 SV=1//3.42242e-136	16.5435	0	0.589448	0	GO:0008150//GO:0009889//GO:0031323//GO:0019222//GO:0008152//GO:0071704//GO:0006725//GO:0006355//GO:0051252//GO:0090304//GO:0034654//GO:0019438//GO:0043170//GO:0006139//GO:0050789//GO:0044237//GO:0034641//GO:0019219//GO:0006351//GO:0010468//GO:0009059//GO:0006807//GO:0018130//GO:0010556//GO:0051171//GO:0032774//GO:0010467//GO:0009058//GO:0065007//GO:0044260//GO:0044238//GO:0009987//GO:0044249//GO:…	biological_process//regulation of biosynthetic process//regulation of cellular metabolic process//regulation of metabolic process//metabolic process//organic substance metabolic process//cellular aromatic compound metabolic process//regulation of transcription, DNA-dependent//regulation of RNA metabolic process//nucleic acid metabolic process//nucleobase-containing compound biosynthetic process//…	GO:0032550//GO:0000166//GO:0001883//GO:0043167//GO:0016787//GO:0016818//GO:0016817//GO:0043168//GO:0005488//GO:0017076//GO:0003824//GO:0032549//GO:0032553//GO:0035639//GO:0097159//GO:0001882//GO:0032555//GO:0005524//GO:0003674//GO:0030554//GO:0032559	purine ribonucleoside binding//nucleotide binding//purine nucleoside binding//ion binding//hydrolase activity//hydrolase activity, acting on acid anhydrides, in phosphorus-containing anhydrides//hydrolase activity, acting on acid anhydrides//anion binding//binding//purine nucleotide binding//catalytic activity//ribonucleoside binding//ribonucleotide binding//purine ribonucleoside triphosphate bin…	GO:0043231//GO:0005622//GO:0043229//GO:0005575//GO:0044424//GO:0005623//GO:0005634//GO:0044464//GO:0043226//GO:0043227	intracellular membrane-bounded organelle//intracellular//intracellular organelle//cellular_component//intracellular part//cell//nucleus//cell part//organelle//membrane-bounded organelle
BnaC08g29010D	Inf	7.8597e-07	1.1301e-05	-//-	14.1403	0	0.97292	0
BnaC08g32230D	Inf	5.084e-06	6.47e-05	gnl|BL_ORD_ID|125683 sp|Q94A64|FB251_ARATH F-box protein At5g03970 OS=Arabidopsis thaliana GN=At5g03970 PE=2 SV=1//1.86118e-12	12.1652	0	1.99441	0	--	--	GO:0003674//GO:0003824//GO:0016787	molecular_function//catalytic activity//hydrolase activity	--	--
BnaC08g32800D	Inf	1.0344e-14	3.1478e-13	gnl|BL_ORD_ID|412495 sp|P21239|RUB1_BRANA RuBisCO large subunit-binding protein subunit alpha, chloroplastic (Fragment) OS=Brassica napus PE=2 SV=2//1.61655e-08	36.6461	0	7.49072	0
BnaC08g35500D	Inf	0.0012585	0.009478	gnl|BL_ORD_ID|328952 sp|Q9SJ11|RABG2_ARATH Ras-related protein RABG2 OS=Arabidopsis thaliana GN=RABG2 PE=2 SV=2//2.72562e-119	6.67289	0	0.439349	0	GO:0051716//GO:0050794//GO:0044106//GO:0006807//GO:0023052//GO:0007154//GO:0009308//GO:0009987//GO:0007264//GO:0065007//GO:0050789//GO:0044237//GO:0034641//GO:0006576//GO:0050896//GO:0007049//GO:0007165//GO:0008150//GO:0008152//GO:0071704//GO:0035556	cellular response to stimulus//regulation of cellular process//cellular amine metabolic process//nitrogen compound metabolic process//signaling//cell communication//amine metabolic process//cellular process//small GTPase mediated signal transduction//biological regulation//regulation of biological process//cellular metabolic process//cellular nitrogen compound metabolic process//cellular biogenic…	GO:0001882//GO:0032555//GO:0005524//GO:0003924//GO:0003674//GO:0030554//GO:0005525//GO:0032559//GO:0017111//GO:0017076//GO:0032549//GO:0003824//GO:0016887//GO:0032553//GO:0097159//GO:0035639//GO:0032561//GO:0016817//GO:0043168//GO:0005488//GO:0016462//GO:0000166//GO:0019001//GO:0032550//GO:0001883//GO:0043167//GO:0016818//GO:0016787	nucleoside binding//purine ribonucleotide binding//ATP binding//GTPase activity//molecular_function//adenyl nucleotide binding//GTP binding//adenyl ribonucleotide binding//nucleoside-triphosphatase activity//purine nucleotide binding//ribonucleoside binding//catalytic activity//ATPase activity//ribonucleotide binding//organic cyclic compound binding//purine ribonucleoside triphosphate binding//gu…	GO:0043227//GO:0005737//GO:0044424//GO:0005575//GO:0005623//GO:0043226//GO:0005634//GO:0044464//GO:0043231//GO:0005622//GO:0043229	membrane-bounded organelle//cytoplasm//intracellular part//cellular_component//cell//organelle//nucleus//cell part//intracellular membrane-bounded organelle//intracellular//intracellular organelle
BnaC08g35630D	Inf	3.1809e-40	3.513e-38	gnl|BL_ORD_ID|337005 sp|Q9SE43|REV_ARATH Homeobox-leucine zipper protein REVOLUTA OS=Arabidopsis thaliana GN=REV PE=1 SV=2//6.98895e-29	163.21	0	13.7762	0	--	--	GO:0005488//GO:0003674//GO:0097159//GO:0003676	binding//molecular_function//organic cyclic compound binding//nucleic acid binding	--	--
BnaC08g36240D	Inf	6.5163e-06	8.1556e-05	gnl|BL_ORD_ID|420526 sp|Q0US25|SEC23_PHANO Protein transport protein SEC23 OS=Phaeosphaeria nodorum (strain SN15 / ATCC MYA-4574 / FGSC 10173) GN=SEC23 PE=3 SV=2//4.41397e-08	12.0244	0	0.872136	0	GO:0071702//GO:0051641//GO:0006888//GO:0015031//GO:0016482//GO:0033036//GO:0008150//GO:0045184//GO:0048193//GO:0006810//GO:0051234//GO:0051179//GO:0046907//GO:0051649//GO:0008104//GO:0034613//GO:0009987//GO:0070727//GO:0016192//GO:0006886	organic substance transport//cellular localization//ER to Golgi vesicle-mediated transport//protein transport//cytoplasmic transport//macromolecule localization//biological_process//establishment of protein localization//Golgi vesicle transport//transport//establishment of localization//localization//intracellular transport//establishment of localization in cell//protein localization//cellular pr…	--	--	GO:0044464//GO:0043226//GO:0030658//GO:0016020//GO:0044425//GO:0031982//GO:0044424//GO:0005575//GO:0016023//GO:0030662//GO:0005623//GO:0031988//GO:0043229//GO:0044444//GO:0030135//GO:0031090//GO:0012506//GO:0048475//GO:0012505//GO:0030127//GO:0043231//GO:0005622//GO:0030120//GO:0030659//GO:0043227//GO:0044446//GO:0032991//GO:0005737//GO:0031410//GO:0044433//GO:0044422//GO:0030117//GO:0012507//GO:…	cell part//organelle//transport vesicle membrane//membrane//membrane part//vesicle//intracellular part//cellular_component//cytoplasmic membrane-bounded vesicle//coated vesicle membrane//cell//membrane-bounded vesicle//intracellular organelle//cytoplasmic part//coated vesicle//organelle membrane//vesicle membrane//coated membrane//endomembrane system//COPII vesicle coat//intracellular membrane-bo…
BnaC08g36400D	Inf	1.5378e-72	8.6876e-70	gnl|BL_ORD_ID|183809 sp|O60841|IF2P_HUMAN Eukaryotic translation initiation factor 5B OS=Homo sapiens GN=EIF5B PE=1 SV=4//2.4767e-30	625.557	0	29.07	0
BnaC08g36960D	Inf	4.0883e-35	3.5575e-33	gnl|BL_ORD_ID|496026 sp|Q9FFB3|VP241_ARATH Vacuolar protein sorting-associated protein 24 homolog 1 OS=Arabidopsis thaliana GN=VPS24-1 PE=2 SV=1//3.36008e-37	128.851	0	12.4643	0	GO:0071702//GO:0015031//GO:0033036//GO:0008150//GO:0045184//GO:0051234//GO:0006810//GO:0051179//GO:0008104	organic substance transport//protein transport//macromolecule localization//biological_process//establishment of protein localization//establishment of localization//transport//localization//protein localization	GO:0005488//GO:0043565//GO:0003674//GO:0003677//GO:0097159//GO:0003676	binding//sequence-specific DNA binding//molecular_function//DNA binding//organic cyclic compound binding//nucleic acid binding	--	--
BnaC08g39170D	Inf	3.0059e-07	4.5589e-06	gnl|BL_ORD_ID|420232 sp|Q94K41|SDR3B_ARATH Short-chain dehydrogenase reductase 3b OS=Arabidopsis thaliana GN=SDR3b PE=2 SV=1//7.57425e-52	15.2583	0	1.48287	0	GO:0008150//GO:0008152	biological_process//metabolic process	GO:0003824//GO:0016491//GO:0003674	catalytic activity//oxidoreductase activity//molecular_function	--	--
BnaC08g39220D	Inf	2.8461e-07	4.3349e-06	-//-	15.4197	0	1.96935	0
BnaC08g39710D	Inf	4.078e-64	1.4262e-61	gnl|BL_ORD_ID|345902 sp|Q93VT9|RL101_ARATH 60S ribosomal protein L10-1 OS=Arabidopsis thaliana GN=RPL10A PE=1 SV=1//2.2665e-130	446.293	0	33.3597	0	GO:0044249//GO:0034645//GO:0009059//GO:0044267//GO:0010467//GO:0009058//GO:0044260//GO:0009987//GO:0044238//GO:0019538//GO:0044237//GO:0008150//GO:0008152//GO:0071704//GO:0006412//GO:0043170	cellular biosynthetic process//cellular macromolecule biosynthetic process//macromolecule biosynthetic process//cellular protein metabolic process//gene expression//biosynthetic process//cellular macromolecule metabolic process//cellular process//primary metabolic process//protein metabolic process//cellular metabolic process//biological_process//metabolic process//organic substance metabolic pro…	GO:0003735//GO:0003674//GO:0005198	structural constituent of ribosome//molecular_function//structural molecule activity	GO:0032991//GO:0043228//GO:0005737//GO:0005575//GO:0044424//GO:0005623//GO:0005840//GO:0044464//GO:0043226//GO:0030529//GO:0005622//GO:0044444//GO:0043229//GO:0043232	macromolecular complex//non-membrane-bounded organelle//cytoplasm//cellular_component//intracellular part//cell//ribosome//cell part//organelle//ribonucleoprotein complex//intracellular//cytoplasmic part//intracellular organelle//intracellular non-membrane-bounded organelle
BnaC08g39720D	Inf	2.6241e-10	5.6916e-09	-//-	23.465	0	9.48207	0
BnaC08g39780D	Inf	3.878e-16	1.2976e-14	gnl|BL_ORD_ID|18655 sp|Q6NQA8|APY5_ARATH Probable apyrase 5 OS=Arabidopsis thaliana GN=APY5 PE=2 SV=1//0	41.2154	0	1.16965	0	--	--	GO:0003824//GO:0003674//GO:0016787	catalytic activity//molecular_function//hydrolase activity	--	--
BnaC08g40410D	Inf	2.6011e-56	5.8065e-54	gnl|BL_ORD_ID|329480 sp|Q9M651|RAGP2_ARATH RAN GTPase-activating protein 2 OS=Arabidopsis thaliana GN=RANGAP2 PE=1 SV=2//2.70203e-38	326.532	0	39.3952	0	--	--	GO:0003674//GO:0005488//GO:0005515	molecular_function//binding//protein binding	--	--
BnaC08g40510D	Inf	5.2128e-11	1.2077e-09	gnl|BL_ORD_ID|377087 sp|Q6IV56|RN141_DANRE RING finger protein 141 OS=Danio rerio GN=rnf141 PE=2 SV=2//1.82235e-06	25.3627	0	1.33769	0	--	--	GO:0016740//GO:0003676//GO:0003727//GO:0003968//GO:0003824//GO:0034062//GO:0016772//GO:0097159//GO:0008270//GO:0003674//GO:0046872//GO:0003723//GO:0043167//GO:0046914//GO:0005515//GO:0016779//GO:0005488//GO:0043169	transferase activity//nucleic acid binding//single-stranded RNA binding//RNA-directed RNA polymerase activity//catalytic activity//RNA polymerase activity//transferase activity, transferring phosphorus-containing groups//organic cyclic compound binding//zinc ion binding//molecular_function//metal ion binding//RNA binding//ion binding//transition metal ion binding//protein binding//nucleotidyltran…	--	--
BnaC08g40600D	Inf	0.0048317	0.030057	gnl|BL_ORD_ID|47021 sp|Q96514|C71B7_ARATH Cytochrome P450 71B7 OS=Arabidopsis thaliana GN=CYP71B7 PE=1 SV=1//0	5.40909	0	0.147762	0	GO:0055114//GO:0008150//GO:0008152	oxidation-reduction process//biological_process//metabolic process	GO:0016491//GO:0046872//GO:0046906//GO:0003674//GO:0020037//GO:0097159//GO:0003824//GO:0005506//GO:0005488//GO:0016705//GO:0043169//GO:0043167//GO:0046914	oxidoreductase activity//metal ion binding//tetrapyrrole binding//molecular_function//heme binding//organic cyclic compound binding//catalytic activity//iron ion binding//binding//oxidoreductase activity, acting on paired donors, with incorporation or reduction of molecular oxygen//cation binding//ion binding//transition metal ion binding	--	--
BnaC08g40610D	Inf	1.8357e-09	3.6655e-08	gnl|BL_ORD_ID|126987 sp|Q56XS8|FDL2_ARATH F-box/FBD/LRR-repeat protein At1g13780 OS=Arabidopsis thaliana GN=At1g13780 PE=2 SV=1//6.9654e-145	21.2042	0	0.678678	0	--	--	GO:0003674//GO:0005488//GO:0005515	molecular_function//binding//protein binding	--	--
BnaC08g41370D	Inf	2.7753e-37	2.7069e-35	gnl|BL_ORD_ID|463569 sp|Q8H1Q1|TL225_ARATH Thylakoid lumenal protein At1g12250, chloroplastic OS=Arabidopsis thaliana GN=At1g12250 PE=1 SV=1//1.03806e-119	142.969	0	7.04565	0
BnaC08g41380D	Inf	4.928e-35	4.268e-33	-//-	127.898	0	7.3808	0	GO:0006259//GO:0046483//GO:0051716//GO:0009987//GO:0044238//GO:0044260//GO:0006281//GO:0006807//GO:0006974//GO:0050896//GO:0033554//GO:0034641//GO:0044237//GO:0006139//GO:0043170//GO:0090304//GO:0006725//GO:0071704//GO:0008152//GO:0006310//GO:0006950//GO:0008150	DNA metabolic process//heterocycle metabolic process//cellular response to stimulus//cellular process//primary metabolic process//cellular macromolecule metabolic process//DNA repair//nitrogen compound metabolic process//response to DNA damage stimulus//response to stimulus//cellular response to stress//cellular nitrogen compound metabolic process//cellular metabolic process//nucleobase-containin…	GO:0003674//GO:0003824//GO:0016787//GO:0016788	molecular_function//catalytic activity//hydrolase activity//hydrolase activity, acting on ester bonds	GO:0005737//GO:0044464//GO:0005623//GO:0005575//GO:0044424//GO:0005622	cytoplasm//cell part//cell//cellular_component//intracellular part//intracellular
BnaC08g41430D	Inf	2.8362e-28	1.788e-26	gnl|BL_ORD_ID|103533 sp|O82484|DRL23_ARATH Putative disease resistance protein At4g10780 OS=Arabidopsis thaliana GN=At4g10780 PE=3 SV=1//0	90.7734	0	1.65039	0	GO:0008150//GO:0009889//GO:0019222//GO:0031323//GO:0006950//GO:0008152//GO:0006725//GO:0071704//GO:0051252//GO:0006355//GO:0034654//GO:0090304//GO:0043170//GO:0051276//GO:0019438//GO:0050789//GO:0016043//GO:0006139//GO:0060249//GO:0044237//GO:0019219//GO:0034641//GO:0006351//GO:0033554//GO:0006996//GO:0050896//GO:0010468//GO:0032200//GO:0006974//GO:0006807//GO:0009059//GO:0018130//GO:0010556//GO:…	biological_process//regulation of biosynthetic process//regulation of metabolic process//regulation of cellular metabolic process//response to stress//metabolic process//cellular aromatic compound metabolic process//organic substance metabolic process//regulation of RNA metabolic process//regulation of transcription, DNA-dependent//nucleobase-containing compound biosynthetic process//nucleic acid…	GO:0000166//GO:0032550//GO:0001883//GO:0001071//GO:0003678//GO:0043167//GO:0016818//GO:0005515//GO:0016787//GO:0003700//GO:0016817//GO:0043168//GO:0004386//GO:0016462//GO:0005488//GO:0017076//GO:0043531//GO:0003676//GO:0032549//GO:0003824//GO:0016887//GO:0003677//GO:0097159//GO:0035639//GO:0032553//GO:0001882//GO:0032555//GO:0005524//GO:0003674//GO:0030554//GO:0032559//GO:0017111	nucleotide binding//purine ribonucleoside binding//purine nucleoside binding//nucleic acid binding transcription factor activity//DNA helicase activity//ion binding//hydrolase activity, acting on acid anhydrides, in phosphorus-containing anhydrides//protein binding//hydrolase activity//sequence-specific DNA binding transcription factor activity//hydrolase activity, acting on acid anhydrides//anio…	GO:0043231//GO:0005622//GO:0043229//GO:0044424//GO:0005575//GO:0005623//GO:0043226//GO:0044464//GO:0005634//GO:0043227	intracellular membrane-bounded organelle//intracellular//intracellular organelle//intracellular part//cellular_component//cell//organelle//cell part//nucleus//membrane-bounded organelle
BnaC08g41500D	Inf	0.0070629	0.041181	gnl|BL_ORD_ID|159246 sp|Q9FWW9|GSXL2_ARATH Flavin-containing monooxygenase FMO GS-OX-like 2 OS=Arabidopsis thaliana GN=At1g12200 PE=2 SV=1//0	4.99088	0	0.146882	0	GO:0044237//GO:0046394//GO:0034641//GO:0042168//GO:0016116//GO:0006520//GO:0044255//GO:0006629//GO:0030001//GO:0006139//GO:0006098//GO:0006740//GO:0006721//GO:0006739//GO:0019320//GO:0006813//GO:0009117//GO:0008033//GO:0044283//GO:0006796//GO:0052646//GO:0006732//GO:0046434//GO:0008152//GO:0006725//GO:0071704//GO:0008150//GO:0006006//GO:0019318//GO:0006811//GO:0046496//GO:0006779//GO:0033013//GO:…	cellular metabolic process//carboxylic acid biosynthetic process//cellular nitrogen compound metabolic process//heme metabolic process//carotenoid metabolic process//cellular amino acid metabolic process//cellular lipid metabolic process//lipid metabolic process//metal ion transport//nucleobase-containing compound metabolic process//pentose-phosphate shunt//NADPH regeneration//terpenoid metabolic…	GO:0043168//GO:0004497//GO:0016705//GO:0005488//GO:0051287//GO:0016628//GO:0000166//GO:0004455//GO:0008677//GO:0004499//GO:0043167//GO:0003674//GO:0004616//GO:0016627//GO:0050662//GO:0050661//GO:0048037//GO:0016616//GO:0043115//GO:0016491//GO:0050660//GO:0003824//GO:0016614//GO:0097159//GO:0003857//GO:0016709	anion binding//monooxygenase activity//oxidoreductase activity, acting on paired donors, with incorporation or reduction of molecular oxygen//binding//NAD binding//oxidoreductase activity, acting on the CH-CH group of donors, NAD or NADP as acceptor//nucleotide binding//ketol-acid reductoisomerase activity//2-dehydropantoate 2-reductase activity//flavin-containing monooxygenase activity//ion bind…	GO:0005623//GO:0044424//GO:0005575//GO:0044464//GO:0005622//GO:0005737	cell//intracellular part//cellular_component//cell part//intracellular//cytoplasm
BnaC08g41520D	Inf	0.0050299	0.0311	gnl|BL_ORD_ID|303433 sp|Q6NQ83|PP247_ARATH Pentatricopeptide repeat-containing protein At3g22470, mitochondrial OS=Arabidopsis thaliana GN=At3g22470 PE=2 SV=1//1.78898e-08	5.30538	0	0.378922	0
BnaC08g41530D	Inf	0.0035805	0.023376	gnl|BL_ORD_ID|305022 sp|Q0WKV3|PPR36_ARATH Pentatricopeptide repeat-containing protein At1g12300, mitochondrial OS=Arabidopsis thaliana GN=At1g12300 PE=2 SV=1//8.80806e-22	5.62483	0	0.824054	0
BnaC08g41540D	Inf	1.7036e-18	6.62e-17	gnl|BL_ORD_ID|158833 sp|A8MRX0|GSOX5_ARATH Flavin-containing monooxygenase FMO GS-OX5 OS=Arabidopsis thaliana GN=FMOGS-OX5 PE=2 SV=2//0	50.9807	0	1.5174	0	GO:0006812//GO:0043436//GO:0006072//GO:0006399//GO:0046365//GO:0006807//GO:0016109//GO:0044281//GO:0008610//GO:0046148//GO:0006793//GO:0005996//GO:0051186//GO:0019637//GO:0046168//GO:0006396//GO:0006082//GO:0010467//GO:0009056//GO:0009058//GO:0006720//GO:0044260//GO:0044238//GO:0009987//GO:0044249//GO:0016117//GO:0008652//GO:0046483//GO:0019362//GO:0055114//GO:0034470//GO:0016108//GO:0051179//GO:…	cation transport//oxoacid metabolic process//glycerol-3-phosphate metabolic process//tRNA metabolic process//monosaccharide catabolic process//nitrogen compound metabolic process//tetraterpenoid biosynthetic process//small molecule metabolic process//lipid biosynthetic process//pigment biosynthetic process//phosphorus metabolic process//monosaccharide metabolic process//cofactor metabolic process…	GO:0016614//GO:0050660//GO:0003824//GO:0016709//GO:0097159//GO:0050661//GO:0050662//GO:0004616//GO:0003674//GO:0016491//GO:0048037//GO:0016616//GO:0004455//GO:0000166//GO:0051287//GO:0043167//GO:0004499//GO:0008677//GO:0004497//GO:0043168//GO:0005488//GO:0016705	oxidoreductase activity, acting on CH-OH group of donors//flavin adenine dinucleotide binding//catalytic activity//oxidoreductase activity, acting on paired donors, with incorporation or reduction of molecular oxygen, NADH or NADPH as one donor, and incorporation of one atom of oxygen//organic cyclic compound binding//NADP binding//coenzyme binding//phosphogluconate dehydrogenase (decarboxylating…	GO:0005737//GO:0005622//GO:0005575//GO:0044424//GO:0005623//GO:0044464	cytoplasm//intracellular//cellular_component//intracellular part//cell//cell part
BnaC08g41550D	Inf	4.7759e-14	1.3891e-12	-//-	34.3927	0	1.15427	0
BnaC08g41590D	Inf	1.1209e-06	1.5758e-05	gnl|BL_ORD_ID|217535 sp|O65375|LRX1_ARATH Leucine-rich repeat extensin-like protein 1 OS=Arabidopsis thaliana GN=LRX1 PE=1 SV=1//0	18.6716	0	0.438144	0	--	--	GO:0005515//GO:0005488//GO:0003674	protein binding//binding//molecular_function	--	--
BnaC08g41610D	Inf	3.6445e-12	9.2076e-11	-//-	28.6765	0	2.07093	0
BnaC08g41730D	Inf	1.5954e-10	3.5271e-09	gnl|BL_ORD_ID|125544 sp|Q8RY82|FB121_ARATH F-box protein At2g32560 OS=Arabidopsis thaliana GN=At2g32560 PE=2 SV=1//2.25969e-175	23.9467	0	0.884114	0	--	--	GO:0005488//GO:0005515//GO:0003674	binding//protein binding//molecular_function	--	--
BnaC08g41750D	Inf	5.0316e-30	3.4568e-28	-//-	99.4635	0	6.09148	0	GO:0018130//GO:0048870//GO:0034220//GO:0015988//GO:0006434//GO:0006605//GO:0006886//GO:0010556//GO:0044281//GO:0006812//GO:0006928//GO:0006418//GO:0043436//GO:0009059//GO:0009893//GO:0051169//GO:0006399//GO:0006807//GO:0010467//GO:0006913//GO:0032774//GO:0008104//GO:0006082//GO:0051649//GO:0009056//GO:0070727//GO:0043038//GO:0065007//GO:0009058//GO:0009987//GO:0044238//GO:0034613//GO:0044260//GO:…	heterocycle biosynthetic process//cell motility//ion transmembrane transport//energy coupled proton transport, against electrochemical gradient//seryl-tRNA aminoacylation//protein targeting//intracellular protein transport//regulation of macromolecule biosynthetic process//small molecule metabolic process//cation transport//cellular component movement//tRNA aminoacylation for protein translation/…	GO:0003824//GO:0016875//GO:0032549//GO:0017076//GO:0003676//GO:0042803//GO:0035639//GO:0097159//GO:0032553//GO:0003677//GO:0042802//GO:0004828//GO:0005524//GO:0003674//GO:0032555//GO:0001882//GO:0032559//GO:0022857//GO:0030554//GO:0022890//GO:0001883//GO:0016876//GO:0008324//GO:0005198//GO:0032550//GO:0000166//GO:0022891//GO:0005515//GO:0045502//GO:0015078//GO:0001071//GO:0043167//GO:0046983//GO:…	catalytic activity//ligase activity, forming carbon-oxygen bonds//ribonucleoside binding//purine nucleotide binding//nucleic acid binding//protein homodimerization activity//purine ribonucleoside triphosphate binding//organic cyclic compound binding//ribonucleotide binding//DNA binding//identical protein binding//serine-tRNA ligase activity//ATP binding//molecular_function//purine ribonucleotide …	GO:0031975//GO:0016021//GO:0043234//GO:0019031//GO:0033179//GO:0033176//GO:0005783//GO:0044422//GO:0005737//GO:0005643//GO:0016469//GO:0046930//GO:0032991//GO:0044446//GO:0005929//GO:0031514//GO:0031967//GO:0043227//GO:0019028//GO:0043231//GO:0005622//GO:0042995//GO:0044423//GO:0005635//GO:0012505//GO:0044444//GO:0043229//GO:0005623//GO:0005575//GO:0044424//GO:0033177//GO:0044425//GO:0016020//GO:…	envelope//integral to membrane//protein complex//viral envelope//proton-transporting V-type ATPase, V0 domain//proton-transporting V-type ATPase complex//endoplasmic reticulum//organelle part//cytoplasm//nuclear pore//proton-transporting two-sector ATPase complex//pore complex//macromolecular complex//intracellular organelle part//cilium//motile cilium//organelle envelope//membrane-bounded organe…
BnaC08g41780D	Inf	7.784e-36	7.1282e-34	gnl|BL_ORD_ID|450425 sp|Q73KB2|SYS_TREDE Serine--tRNA ligase OS=Treponema denticola (strain ATCC 35405 / CIP 103919 / DSM 14222) GN=serS PE=3 SV=1//9.30359e-141	133.075	0	3.54687	0	GO:0034660//GO:0006810//GO:0016070//GO:0051234//GO:0044249//GO:0046483//GO:0055085//GO:0034645//GO:0051179//GO:0044271//GO:0044267//GO:0006082//GO:0010467//GO:0032774//GO:0044260//GO:0044238//GO:0009987//GO:0009058//GO:0043038//GO:0043436//GO:0006418//GO:0006812//GO:0006807//GO:0006399//GO:0009059//GO:0018130//GO:0044281//GO:0006434//GO:0006351//GO:0006520//GO:0019538//GO:0030001//GO:0006139//GO:…	ncRNA metabolic process//transport//RNA metabolic process//establishment of localization//cellular biosynthetic process//heterocycle metabolic process//transmembrane transport//cellular macromolecule biosynthetic process//localization//cellular nitrogen compound biosynthetic process//cellular protein metabolic process//organic acid metabolic process//gene expression//RNA biosynthetic process//cel…	GO:0030554//GO:0032559//GO:0022857//GO:0001882//GO:0032555//GO:0003899//GO:0005524//GO:0003674//GO:0016772//GO:0034062//GO:0004828//GO:0003677//GO:0032553//GO:0035639//GO:0097159//GO:0017076//GO:0016740//GO:0003676//GO:0016875//GO:0032549//GO:0003824//GO:0005488//GO:0004812//GO:0015075//GO:0022892//GO:0016874//GO:0016779//GO:0005215//GO:0046873//GO:0043168//GO:0043167//GO:0000166//GO:0032550//GO:…	adenyl nucleotide binding//adenyl ribonucleotide binding//transmembrane transporter activity//nucleoside binding//purine ribonucleotide binding//DNA-directed RNA polymerase activity//ATP binding//molecular_function//transferase activity, transferring phosphorus-containing groups//RNA polymerase activity//serine-tRNA ligase activity//DNA binding//ribonucleotide binding//purine ribonucleoside triph…	GO:0005737//GO:0044464//GO:0016020//GO:0044424//GO:0005575//GO:0005623//GO:0005622	cytoplasm//cell part//membrane//intracellular part//cellular_component//cell//intracellular
BnaC08g41830D	Inf	3.3501e-25	1.8052e-23	gnl|BL_ORD_ID|479268 sp|Q9JJX7|TYDP2_MOUSE Tyrosyl-DNA phosphodiesterase 2 OS=Mus musculus GN=Tdp2 PE=1 SV=1//4.07449e-22	76.1483	0	1.77838	0	--	--	GO:0046872//GO:0008270//GO:0003674//GO:0043169//GO:0005488//GO:0043167//GO:0046914	metal ion binding//zinc ion binding//molecular_function//cation binding//binding//ion binding//transition metal ion binding	--	--
BnaC08g42070D	Inf	2.4016e-05	0.00027227	gnl|BL_ORD_ID|13185 sp|Q9SA98|ALKBH_ARATH Alpha-ketoglutarate-dependent dioxygenase alkB OS=Arabidopsis thaliana GN=At1g11780 PE=2 SV=2//8.15664e-39	10.6256	0	0.814036	0
BnaC08g42090D	Inf	3.4209e-23	1.6761e-21	gnl|BL_ORD_ID|504608 sp|Q9SXB8|Y1133_ARATH G-type lectin S-receptor-like serine/threonine-protein kinase At1g11330 OS=Arabidopsis thaliana GN=At1g11330 PE=2 SV=3//0	67.4805	0	1.12847	0	GO:0007154//GO:0043412//GO:0009059//GO:0006807//GO:0009058//GO:0009987//GO:0044238//GO:0044260//GO:0006793//GO:0044267//GO:0022414//GO:0048544//GO:0034645//GO:0006259//GO:0009875//GO:0044249//GO:0046483//GO:0009856//GO:0006464//GO:0006260//GO:0006468//GO:0008037//GO:0008152//GO:0032501//GO:0006725//GO:0071704//GO:0000003//GO:0008150//GO:0043170//GO:0090304//GO:0051704//GO:0044237//GO:0016310//GO:…	cell communication//macromolecule modification//macromolecule biosynthetic process//nitrogen compound metabolic process//biosynthetic process//cellular process//primary metabolic process//cellular macromolecule metabolic process//phosphorus metabolic process//cellular protein metabolic process//reproductive process//recognition of pollen//cellular macromolecule biosynthetic process//DNA metabolic…	GO:0003824//GO:0032549//GO:0017076//GO:0016740//GO:0035639//GO:0097159//GO:0032553//GO:0016772//GO:0005524//GO:0003674//GO:0016773//GO:0032555//GO:0001882//GO:0034061//GO:0032559//GO:0030554//GO:0001883//GO:0032550//GO:0000166//GO:0004672//GO:0043167//GO:0016301//GO:0043168//GO:0016779//GO:0005488//GO:0004674//GO:0003887	catalytic activity//ribonucleoside binding//purine nucleotide binding//transferase activity//purine ribonucleoside triphosphate binding//organic cyclic compound binding//ribonucleotide binding//transferase activity, transferring phosphorus-containing groups//ATP binding//molecular_function//phosphotransferase activity, alcohol group as acceptor//purine ribonucleotide binding//nucleoside binding//…	--	--
BnaC08g45660D	Inf	3.8999e-11	9.1421e-10	gnl|BL_ORD_ID|277848 sp|O24457|ODPA3_ARATH Pyruvate dehydrogenase E1 component subunit alpha-3, chloroplastic OS=Arabidopsis thaliana GN=PDH-E1 ALPHA PE=1 SV=1//1.3158e-95	25.762	0	2.39189	0	GO:0008152//GO:0008150	metabolic process//biological_process	GO:0003824//GO:0003674//GO:0016903//GO:0016491//GO:0016624	catalytic activity//molecular_function//oxidoreductase activity, acting on the aldehyde or oxo group of donors//oxidoreductase activity//oxidoreductase activity, acting on the aldehyde or oxo group of donors, disulfide as acceptor	--	--
BnaC08g46800D	Inf	3.968e-07	5.9365e-06	-//-	15.0064	0	3.48289	0
BnaC08g47450D	Inf	1.7751e-05	0.00020592	gnl|BL_ORD_ID|287853 sp|Q8S8T8|PCR10_ARATH Protein PLANT CADMIUM RESISTANCE 10 OS=Arabidopsis thaliana GN=PCR10 PE=2 SV=1//2.92854e-104	10.9039	0	0.776037	0
BnaC08g49350D	Inf	4.7802e-08	8.0744e-07	-//-	17.3536	0	2.85485	0	GO:0019438//GO:0043170//GO:0034654//GO:0090304//GO:0008152//GO:0071704//GO:0006725//GO:0008150//GO:0006351//GO:0044237//GO:0034641//GO:0006139//GO:0010467//GO:0032774//GO:0044260//GO:0044238//GO:0009987//GO:0009058//GO:0018130//GO:0006807//GO:0009059//GO:0016070//GO:0034645//GO:0044271//GO:0044249//GO:0046483	aromatic compound biosynthetic process//macromolecule metabolic process//nucleobase-containing compound biosynthetic process//nucleic acid metabolic process//metabolic process//organic substance metabolic process//cellular aromatic compound metabolic process//biological_process//transcription, DNA-dependent//cellular metabolic process//cellular nitrogen compound metabolic process//nucleobase-cont…	GO:0016779//GO:0016772//GO:0034062//GO:0003824//GO:0016740//GO:0003674//GO:0003899	nucleotidyltransferase activity//transferase activity, transferring phosphorus-containing groups//RNA polymerase activity//catalytic activity//transferase activity//molecular_function//DNA-directed RNA polymerase activity	--	--
BnaC09g00750D	Inf	0.0035021	0.022942	gnl|BL_ORD_ID|88670 sp|P53355|DAPK1_HUMAN Death-associated protein kinase 1 OS=Homo sapiens GN=DAPK1 PE=1 SV=6//2.33591e-10	7.84943	0	0.324854	0	--	--	GO:0005515//GO:0005488//GO:0003674	protein binding//binding//molecular_function	--	--
BnaC09g01460D	Inf	1.7234e-24	8.9702e-23	gnl|BL_ORD_ID|483751 sp|Q9LTY6|UKL5_ARATH Uridine kinase-like protein 5 OS=Arabidopsis thaliana GN=UKL5 PE=2 SV=1//0	72.7226	0	2.19114	0	GO:0034641//GO:0015937//GO:0033875//GO:0009259//GO:0044237//GO:0006139//GO:0034032//GO:0009119//GO:0033866//GO:0009108//GO:0009117//GO:0090407//GO:0009150//GO:0006796//GO:0009165//GO:0071704//GO:0006725//GO:0008152//GO:0006732//GO:0072521//GO:0006163//GO:0008150//GO:0009260//GO:0009163//GO:0019438//GO:0034030//GO:0046129//GO:0034654//GO:0019693//GO:0044271//GO:0051179//GO:0015936//GO:0042278//GO:…	cellular nitrogen compound metabolic process//coenzyme A biosynthetic process//ribonucleoside bisphosphate metabolic process//ribonucleotide metabolic process//cellular metabolic process//nucleobase-containing compound metabolic process//purine nucleoside bisphosphate metabolic process//ribonucleoside metabolic process//nucleoside bisphosphate biosynthetic process//coenzyme biosynthetic process//…	GO:0043168//GO:0016817//GO:0016301//GO:0016462//GO:0005488//GO:0001883//GO:0032550//GO:0000166//GO:0016787//GO:0016818//GO:0043167//GO:0003674//GO:0005524//GO:0016773//GO:0032555//GO:0001882//GO:0017111//GO:0032559//GO:0030554//GO:0003824//GO:0032549//GO:0016740//GO:0017076//GO:0097159//GO:0035639//GO:0004140//GO:0032553//GO:0016887//GO:0016772	anion binding//hydrolase activity, acting on acid anhydrides//kinase activity//pyrophosphatase activity//binding//purine nucleoside binding//purine ribonucleoside binding//nucleotide binding//hydrolase activity//hydrolase activity, acting on acid anhydrides, in phosphorus-containing anhydrides//ion binding//molecular_function//ATP binding//phosphotransferase activity, alcohol group as acceptor//p…	--	--
BnaC09g01560D	Inf	5.3934e-07	7.9189e-06	gnl|BL_ORD_ID|344473 sp|P36210|RK121_ARATH 50S ribosomal protein L12-1, chloroplastic OS=Arabidopsis thaliana GN=RPL12A PE=2 SV=1//2.38699e-08	14.6721	0	2.43404	0	GO:0034645//GO:0044249//GO:0010467//GO:0009058//GO:0044238//GO:0009987//GO:0044260//GO:0044267//GO:0009059//GO:0044237//GO:0019538//GO:0043170//GO:0006412//GO:0008152//GO:0071704//GO:0008150	cellular macromolecule biosynthetic process//cellular biosynthetic process//gene expression//biosynthetic process//primary metabolic process//cellular process//cellular macromolecule metabolic process//cellular protein metabolic process//macromolecule biosynthetic process//cellular metabolic process//protein metabolic process//macromolecule metabolic process//translation//metabolic process//organ…	GO:0003674//GO:0003735//GO:0005198	molecular_function//structural constituent of ribosome//structural molecule activity	GO:0032991//GO:0043228//GO:0005737//GO:0030529//GO:0044464//GO:0043226//GO:0005623//GO:0005840//GO:0005575//GO:0044424//GO:0043232//GO:0044444//GO:0043229//GO:0005622	macromolecular complex//non-membrane-bounded organelle//cytoplasm//ribonucleoprotein complex//cell part//organelle//cell//ribosome//cellular_component//intracellular part//intracellular non-membrane-bounded organelle//cytoplasmic part//intracellular organelle//intracellular
BnaC09g03720D	Inf	5.2799e-11	1.2225e-09	gnl|BL_ORD_ID|221276 sp|Q3E936|MAKR1_ARATH Probable membrane-associated kinase regulator 1 OS=Arabidopsis thaliana GN=MAKR1 PE=1 SV=1//4.32022e-62	25.3191	0	1.23908	0
BnaC09g04390D	Inf	0.00023532	0.002153	-//-	8.32609	0	0.383628	0
BnaC09g04810D	Inf	0.0025739	0.017606	gnl|BL_ORD_ID|424526 sp|Q8VD57|SFT2B_MOUSE Vesicle transport protein SFT2B OS=Mus musculus GN=Sft2d2 PE=1 SV=1//9.0809e-18	5.92288	0	0.739802	0	GO:0051234//GO:0006810//GO:0051179//GO:0016192//GO:0008150	establishment of localization//transport//localization//vesicle-mediated transport//biological_process	--	--	--	--
BnaC09g04830D	Inf	3.461e-07	5.2077e-06	gnl|BL_ORD_ID|358295 sp|B6IRR7|RL24_RHOCS 50S ribosomal protein L24 OS=Rhodospirillum centenum (strain ATCC 51521 / SW) GN=rplX PE=3 SV=1//2.16581e-25	18.0568	0	1.55063	0
BnaC09g05080D	Inf	1.283e-12	3.3665e-11	gnl|BL_ORD_ID|69782 sp|Q94KT8|COBRA_ARATH Protein COBRA OS=Arabidopsis thaliana GN=COB PE=2 SV=1//0	30.0243	0	0.904891	0	GO:0071840//GO:0044085//GO:0071554//GO:0071555//GO:0043062//GO:0009832//GO:0009987//GO:0016049//GO:0016043//GO:0009664//GO:0071669//GO:0010215//GO:0070726//GO:0071668//GO:0030198//GO:0040007//GO:0008150//GO:0042546//GO:0022607//GO:0045229	cellular component organization or biogenesis//cellular component biogenesis//cell wall organization or biogenesis//cell wall organization//extracellular structure organization//plant-type cell wall biogenesis//cellular process//cell growth//cellular component organization//plant-type cell wall organization//plant-type cell wall organization or biogenesis//cellulose microfibril organization//cell…	GO:0003674//GO:0004857//GO:0061134//GO:0030234//GO:0030414	molecular_function//enzyme inhibitor activity//peptidase regulator activity//enzyme regulator activity//peptidase inhibitor activity	GO:0031225//GO:0005575//GO:0031224//GO:0044425//GO:0016020	anchored to membrane//cellular_component//intrinsic to membrane//membrane part//membrane
BnaC09g05150D	Inf	0.0012762	0.0095921	gnl|BL_ORD_ID|164487 sp|Q8RX28|HDA5_ARATH Histone deacetylase 5 OS=Arabidopsis thaliana GN=HDA5 PE=1 SV=1//0	6.63667	0	0.139409	0	GO:0006259//GO:0046483//GO:0044238//GO:0009987//GO:0044260//GO:0006807//GO:0034641//GO:0044237//GO:0006139//GO:0043170//GO:0090304//GO:0006725//GO:0071704//GO:0008152//GO:0006310//GO:0008150	DNA metabolic process//heterocycle metabolic process//primary metabolic process//cellular process//cellular macromolecule metabolic process//nitrogen compound metabolic process//cellular nitrogen compound metabolic process//cellular metabolic process//nucleobase-containing compound metabolic process//macromolecule metabolic process//nucleic acid metabolic process//cellular aromatic compound metab…	GO:0003674//GO:0097159//GO:0003677//GO:0003676//GO:0005488	molecular_function//organic cyclic compound binding//DNA binding//nucleic acid binding//binding	GO:0043227//GO:0005634//GO:0044464//GO:0043226//GO:0005623//GO:0005575//GO:0044424//GO:0043229//GO:0005622//GO:0043231	membrane-bounded organelle//nucleus//cell part//organelle//cell//cellular_component//intracellular part//intracellular organelle//intracellular//intracellular membrane-bounded organelle
BnaC09g05910D	Inf	0.0048902	0.030365	gnl|BL_ORD_ID|157687 sp|Q8L8T2|GRXC1_ARATH Glutaredoxin-C1 OS=Arabidopsis thaliana GN=GRXC1 PE=2 SV=2//1.00994e-81	5.37782	0	0.589322	0	GO:0042592//GO:0050794//GO:0019725//GO:0065008//GO:0045454//GO:0065007//GO:0009987//GO:0044237//GO:0050789//GO:0015979//GO:0008152//GO:0008150	homeostatic process//regulation of cellular process//cellular homeostasis//regulation of biological quality//cell redox homeostasis//biological regulation//cellular process//cellular metabolic process//regulation of biological process//photosynthesis//metabolic process//biological_process	GO:0003674//GO:0016491//GO:0003824//GO:0015036//GO:0016667//GO:0009055//GO:0005488//GO:0015035//GO:0005515	molecular_function//oxidoreductase activity//catalytic activity//disulfide oxidoreductase activity//oxidoreductase activity, acting on a sulfur group of donors//electron carrier activity//binding//protein disulfide oxidoreductase activity//protein binding	--	--
BnaC09g05990D	Inf	4.6621e-06	5.9672e-05	gnl|BL_ORD_ID|131265 sp|Q96330|FLS1_ARATH Flavonol synthase/flavanone 3-hydroxylase OS=Arabidopsis thaliana GN=FLS1 PE=1 SV=1//1.2582e-122	12.4088	0	0.53273	0	GO:0055114//GO:0008152//GO:0008150	oxidation-reduction process//metabolic process//biological_process	GO:0016706//GO:0016491//GO:0051213//GO:0003674//GO:0003824//GO:0016705	oxidoreductase activity, acting on paired donors, with incorporation or reduction of molecular oxygen, 2-oxoglutarate as one donor, and incorporation of one atom each of oxygen into both donors//oxidoreductase activity//dioxygenase activity//molecular_function//catalytic activity//oxidoreductase activity, acting on paired donors, with incorporation or reduction of molecular oxygen	--	--
BnaC09g06060D	Inf	3.3032e-15	1.0336e-13	gnl|BL_ORD_ID|202468 sp|Q42806|KPYC_SOYBN Pyruvate kinase, cytosolic isozyme OS=Glycine max PE=1 SV=1//4.37236e-136	134.757	0	7.95538	0	GO:0005975//GO:0006091//GO:0005996//GO:0009056//GO:0044238//GO:0009987//GO:0046365//GO:0006096//GO:0019320//GO:0044237//GO:0006007//GO:0016052//GO:0008150//GO:0006006//GO:0019318//GO:0008152//GO:0071704	carbohydrate metabolic process//generation of precursor metabolites and energy//monosaccharide metabolic process//catabolic process//primary metabolic process//cellular process//monosaccharide catabolic process//glycolysis//hexose catabolic process//cellular metabolic process//glucose catabolic process//carbohydrate catabolic process//biological_process//glucose metabolic process//hexose metaboli…	GO:0046872//GO:0000287//GO:0030955//GO:0016773//GO:0003674//GO:0016772//GO:0031420//GO:0016740//GO:0003824//GO:0005488//GO:0043169//GO:0016301//GO:0043167//GO:0004743	metal ion binding//magnesium ion binding//potassium ion binding//phosphotransferase activity, alcohol group as acceptor//molecular_function//transferase activity, transferring phosphorus-containing groups//alkali metal ion binding//transferase activity//catalytic activity//binding//cation binding//kinase activity//ion binding//pyruvate kinase activity	--	--
BnaC09g06090D	Inf	4.658e-06	5.963e-05	-//-	12.4113	0	0.514422	0	GO:0051179//GO:0051234//GO:0006810//GO:0006812//GO:0006811//GO:0008150	localization//establishment of localization//transport//cation transport//ion transport//biological_process	GO:0003674//GO:0008270//GO:0046872//GO:0022857//GO:0005215//GO:0015075//GO:0005488//GO:0022892//GO:0043169//GO:0022891//GO:0008324//GO:0043167//GO:0046914	molecular_function//zinc ion binding//metal ion binding//transmembrane transporter activity//transporter activity//ion transmembrane transporter activity//binding//substrate-specific transporter activity//cation binding//substrate-specific transmembrane transporter activity//cation transmembrane transporter activity//ion binding//transition metal ion binding	GO:0016021//GO:0005575//GO:0031224//GO:0016020//GO:0044425	integral to membrane//cellular_component//intrinsic to membrane//membrane//membrane part
BnaC09g06100D	Inf	2.9795e-29	1.9678e-27	gnl|BL_ORD_ID|314495 sp|Q9FN05|PSL5_ARATH Probable glucan 1,3-alpha-glucosidase OS=Arabidopsis thaliana GN=PSL5 PE=1 SV=1//6.95814e-87	95.4844	0	7.64797	0
BnaC09g06170D	Inf	1.8113e-41	2.1701e-39	-//-	173.074	0	30.8631	0
BnaC09g06200D	Inf	6.6247e-41	7.6259e-39	gnl|BL_ORD_ID|102100 sp|Q42546|DPNP1_ARATH SAL1 phosphatase OS=Arabidopsis thaliana GN=SAL1 PE=1 SV=1//0	193.065	0	7.42845	0	GO:0046486//GO:0006796//GO:0044237//GO:0016310//GO:0044255//GO:0006629//GO:0008152//GO:0046854//GO:0071704//GO:0008150//GO:0030258//GO:0006650//GO:0046488//GO:0044238//GO:0009987//GO:0006793//GO:0006644//GO:0019637//GO:0046834	glycerolipid metabolic process//phosphate-containing compound metabolic process//cellular metabolic process//phosphorylation//cellular lipid metabolic process//lipid metabolic process//metabolic process//phosphatidylinositol phosphorylation//organic substance metabolic process//biological_process//lipid modification//glycerophospholipid metabolic process//phosphatidylinositol metabolic process//p…	--	--	--	--
BnaC09g06230D	Inf	1.0292e-58	2.6213e-56	-//-	357.836	0	42.0789	0
BnaC09g06240D	Inf	7.2773e-48	1.1445e-45	gnl|BL_ORD_ID|400743 sp|P34789|RS282_ARATH 40S ribosomal protein S28-2 OS=Arabidopsis thaliana GN=RPS28C PE=3 SV=1//3.17557e-28	228.468	0	34.5082	0	GO:0006412//GO:0043170//GO:0008150//GO:0071704//GO:0008152//GO:0019538//GO:0044237//GO:0044267//GO:0044260//GO:0009987//GO:0044238//GO:0009058//GO:0010467//GO:0009059//GO:0044249//GO:0034645	translation//macromolecule metabolic process//biological_process//organic substance metabolic process//metabolic process//protein metabolic process//cellular metabolic process//cellular protein metabolic process//cellular macromolecule metabolic process//cellular process//primary metabolic process//biosynthetic process//gene expression//macromolecule biosynthetic process//cellular biosynthetic pr…	GO:0005198//GO:0003735//GO:0003674	structural molecule activity//structural constituent of ribosome//molecular_function	GO:0043229//GO:0044444//GO:0043232//GO:0005622//GO:0044464//GO:0043226//GO:0030529//GO:0044424//GO:0005575//GO:0005840//GO:0005623//GO:0005737//GO:0043228//GO:0032991	intracellular organelle//cytoplasmic part//intracellular non-membrane-bounded organelle//intracellular//cell part//organelle//ribonucleoprotein complex//intracellular part//cellular_component//ribosome//cell//cytoplasm//non-membrane-bounded organelle//macromolecular complex
BnaC09g06250D	Inf	1.8799e-60	5.3102e-58	-//-	384.714	0	13.9131	0
BnaC09g06300D	Inf	4.4625e-37	4.3124e-35	gnl|BL_ORD_ID|96839 sp|Q9FMF7|DIT21_ARATH Dicarboxylate transporter 2.1, chloroplastic OS=Arabidopsis thaliana GN=DIT2-1 PE=1 SV=1//0	141.459	0	3.50586	0	GO:0009987//GO:0006814//GO:0006812//GO:0051234//GO:0006810//GO:0051179//GO:0055085//GO:0015672//GO:0006811//GO:0008150//GO:0030001	cellular process//sodium ion transport//cation transport//establishment of localization//transport//localization//transmembrane transport//monovalent inorganic cation transport//ion transport//biological_process//metal ion transport	GO:0003674//GO:0005215	molecular_function//transporter activity	GO:0016020//GO:0005575	membrane//cellular_component
BnaC09g06330D	Inf	1.6998e-29	1.1391e-27	gnl|BL_ORD_ID|129390 sp|Q8LGG0|FKB12_ARATH Peptidyl-prolyl cis-trans isomerase FKBP12 OS=Arabidopsis thaliana GN=FKBP12 PE=1 SV=2//2.27668e-49	356.065	0	43.239	0	GO:0019538//GO:0044237//GO:0043170//GO:0008150//GO:0008152//GO:0071704//GO:0044267//GO:0006457//GO:0044238//GO:0009987//GO:0044260	protein metabolic process//cellular metabolic process//macromolecule metabolic process//biological_process//metabolic process//organic substance metabolic process//cellular protein metabolic process//protein folding//primary metabolic process//cellular process//cellular macromolecule metabolic process	--	--	--	--
BnaC09g06340D	Inf	3.8318e-41	4.5099e-39	gnl|BL_ORD_ID|46065 sp|Q964D8|BUP1_DICDI Beta-ureidopropionase OS=Dictyostelium discoideum GN=pyd3 PE=1 SV=1//1.05946e-174	170.022	0	5.71297	0	GO:0008152//GO:0008150//GO:0006807	metabolic process//biological_process//nitrogen compound metabolic process	GO:0016787//GO:0003674//GO:0003824//GO:0016810	hydrolase activity//molecular_function//catalytic activity//hydrolase activity, acting on carbon-nitrogen (but not peptide) bonds	--	--
BnaC09g06370D	Inf	6.0431e-12	1.5058e-10	gnl|BL_ORD_ID|253226 sp|Q8GY42|NAC25_ARATH NAC transcription factor 25 OS=Arabidopsis thaliana GN=NAC025 PE=2 SV=1//6.92303e-25	28.0804	0	2.04915	0	GO:0008152//GO:0071704//GO:0006725//GO:0008150//GO:0009889//GO:0019222//GO:0031323//GO:0043170//GO:0019438//GO:0051252//GO:0006355//GO:0034654//GO:0090304//GO:0044237//GO:0019219//GO:0034641//GO:0050789//GO:0006139//GO:0010468//GO:0006351//GO:0018130//GO:0010556//GO:0006807//GO:0009059//GO:0032774//GO:0010467//GO:0044260//GO:0009987//GO:0044238//GO:0065007//GO:0009058//GO:0051171//GO:0034645//GO:…	metabolic process//organic substance metabolic process//cellular aromatic compound metabolic process//biological_process//regulation of biosynthetic process//regulation of metabolic process//regulation of cellular metabolic process//macromolecule metabolic process//aromatic compound biosynthetic process//regulation of RNA metabolic process//regulation of transcription, DNA-dependent//nucleobase-c…	GO:0005488//GO:0003676//GO:0003677//GO:0097159//GO:0003674	binding//nucleic acid binding//DNA binding//organic cyclic compound binding//molecular_function	--	--
BnaC09g06380D	Inf	0.0025714	0.017594	gnl|BL_ORD_ID|499613 sp|Q9SZ67|WRK19_ARATH Probable WRKY transcription factor 19 OS=Arabidopsis thaliana GN=WRKY19 PE=2 SV=1//2.53091e-34	5.92535	0	0.151418	0
BnaC09g06400D	Inf	2.8453e-10	6.1443e-09	gnl|BL_ORD_ID|46198 sp|Q9FLG1|BXL4_ARATH Beta-D-xylosidase 4 OS=Arabidopsis thaliana GN=BXL4 PE=1 SV=1//0	23.1967	0	0.413252	0	GO:0071704//GO:0008152//GO:0008150//GO:0044238//GO:0005975	organic substance metabolic process//metabolic process//biological_process//primary metabolic process//carbohydrate metabolic process	GO:0016787//GO:0016798//GO:0003824//GO:0003674//GO:0004553	hydrolase activity//hydrolase activity, acting on glycosyl bonds//catalytic activity//molecular_function//hydrolase activity, hydrolyzing O-glycosyl compounds	--	--
BnaC09g06620D	Inf	0.0035167	0.023024	-//-	5.67093	0	0.948586	0
BnaC09g06630D	Inf	4.0443e-28	2.5344e-26	-//-	89.7995	0	11.8782	0
BnaC09g06720D	Inf	2.678e-29	1.7735e-27	-//-	95.4936	0	11.213	0
BnaC09g06740D	Inf	8.1325e-35	6.9694e-33	gnl|BL_ORD_ID|62213 sp|Q9SPL2|CIP8_ARATH E3 ubiquitin-protein ligase CIP8 OS=Arabidopsis thaliana GN=CIP8 PE=1 SV=1//1.03224e-87	126.517	0	5.97841	0	--	--	GO:0005515//GO:0043167//GO:0046914//GO:0043169//GO:0005488//GO:0016874//GO:0004842//GO:0016879//GO:0003824//GO:0019787//GO:0016881//GO:0046872//GO:0003674//GO:0008270	protein binding//ion binding//transition metal ion binding//cation binding//binding//ligase activity//ubiquitin-protein ligase activity//ligase activity, forming carbon-nitrogen bonds//catalytic activity//small conjugating protein ligase activity//acid-amino acid ligase activity//metal ion binding//molecular_function//zinc ion binding	GO:0000151//GO:0043229//GO:0005622//GO:0043231//GO:0043226//GO:0005634//GO:0044464//GO:0044428//GO:0005623//GO:0005575//GO:0044424//GO:0044422//GO:0043234//GO:0043227//GO:0032991//GO:0044446//GO:0005680//GO:0000152//GO:0031461	ubiquitin ligase complex//intracellular organelle//intracellular//intracellular membrane-bounded organelle//organelle//nucleus//cell part//nuclear part//cell//cellular_component//intracellular part//organelle part//protein complex//membrane-bounded organelle//macromolecular complex//intracellular organelle part//anaphase-promoting complex//nuclear ubiquitin ligase complex//cullin-RING ubiquitin l…
BnaC09g06760D	Inf	9.3209e-07	1.3251e-05	gnl|BL_ORD_ID|205453 sp|Q9SZE8|LBD39_ARATH LOB domain-containing protein 39 OS=Arabidopsis thaliana GN=LBD39 PE=2 SV=1//8.28819e-107	14.2094	0	0.814949	0
BnaC09g10760D	Inf	3.968e-07	5.9365e-06	gnl|BL_ORD_ID|103528 sp|Q9C8T9|DRL19_ARATH Putative disease resistance protein At1g63350 OS=Arabidopsis thaliana GN=At1g63350 PE=3 SV=1//0	15.0064	0	0.242324	0	GO:0006955//GO:0050896//GO:0008150//GO:0002376	immune response//response to stimulus//biological_process//immune system process	GO:0005488//GO:0043168//GO:0043167//GO:0005515//GO:0000166//GO:0032550//GO:0001883//GO:0005125//GO:0030554//GO:0032559//GO:0032555//GO:0001882//GO:0005102//GO:0005524//GO:0003674//GO:0032553//GO:0035639//GO:0097159//GO:0017076//GO:0043531//GO:0032549	binding//anion binding//ion binding//protein binding//nucleotide binding//purine ribonucleoside binding//purine nucleoside binding//cytokine activity//adenyl nucleotide binding//adenyl ribonucleotide binding//purine ribonucleotide binding//nucleoside binding//receptor binding//ATP binding//molecular_function//ribonucleotide binding//purine ribonucleoside triphosphate binding//organic cyclic compo…	GO:0005575//GO:0005576	cellular_component//extracellular region
BnaC09g16110D	Inf	3.6152e-14	1.0606e-12	gnl|BL_ORD_ID|510742 sp|Q0V7T5|Y1864_ARATH Probable receptor-like protein kinase At1g80640 OS=Arabidopsis thaliana GN=At1g80640 PE=2 SV=1//4.85474e-15	34.8505	0	4.59303	0	GO:0008150//GO:0071704//GO:0008152//GO:0043170//GO:0019538//GO:0044237//GO:0016310//GO:0006796//GO:0043412//GO:0006793//GO:0044267//GO:0044260//GO:0044238//GO:0009987//GO:0006468//GO:0006464	biological_process//organic substance metabolic process//metabolic process//macromolecule metabolic process//protein metabolic process//cellular metabolic process//phosphorylation//phosphate-containing compound metabolic process//macromolecule modification//phosphorus metabolic process//cellular protein metabolic process//cellular macromolecule metabolic process//primary metabolic process//cellul…	GO:0004672//GO:0016301//GO:0016740//GO:0003824//GO:0016772//GO:0016773//GO:0003674	protein kinase activity//kinase activity//transferase activity//catalytic activity//transferase activity, transferring phosphorus-containing groups//phosphotransferase activity, alcohol group as acceptor//molecular_function	--	--
BnaC09g16120D	Inf	3.7093e-13	1.0127e-11	-//-	31.5474	0	8.02289	0
BnaC09g16200D	Inf	2.6001e-32	1.9605e-30	-//-	125.476	0	13.1854	0
BnaC09g18020D	Inf	2.5041e-06	3.3419e-05	-//-	13.0527	0	1.66776	0
BnaC09g18070D	Inf	2.7121e-09	5.2946e-08	-//-	20.5349	0	5.41479	0
BnaC09g18080D	Inf	4.2843e-11	1.0008e-09	-//-	25.441	0	5.64866	0
BnaC09g19590D	Inf	0.0012573	0.00947	gnl|BL_ORD_ID|515755 sp|Q9M8T3|Y2910_ARATH Putative gamma-glutamylcyclotransferase At3g02910 OS=Arabidopsis thaliana GN=At3g02910 PE=2 SV=2//1.52027e-36	6.67536	0	0.52647	0
BnaC09g19970D	Inf	0.00088714	0.0070134	-//-	7.03349	0	1.4408	0
BnaC09g19980D	Inf	1.3991e-08	2.5333e-07	gnl|BL_ORD_ID|42066 sp|Q8VZ02|BH048_ARATH Transcription factor bHLH48 OS=Arabidopsis thaliana GN=BHLH48 PE=2 SV=1//3.86144e-07	18.8372	0	1.8603	0
BnaC09g21310D	Inf	3.3231e-07	5.0124e-06	-//-	26.5789	0	0.780021	0	--	--	GO:0004523//GO:0016787//GO:0016788//GO:0003887//GO:0016779//GO:0016772//GO:0016740//GO:0004518//GO:0004540//GO:0004521//GO:0003824//GO:0004519//GO:0016893//GO:0016891//GO:0034061//GO:0003674	ribonuclease H activity//hydrolase activity//hydrolase activity, acting on ester bonds//DNA-directed DNA polymerase activity//nucleotidyltransferase activity//transferase activity, transferring phosphorus-containing groups//transferase activity//nuclease activity//ribonuclease activity//endoribonuclease activity//catalytic activity//endonuclease activity//endonuclease activity, active with either…	--	--
BnaC09g22590D	Inf	2.5382e-06	3.3827e-05	gnl|BL_ORD_ID|243132 sp|Q9M0Z6|MSRB3_ARATH Peptide methionine sulfoxide reductase B3 OS=Arabidopsis thaliana GN=MSRB3 PE=2 SV=2//4.61662e-85	13.014	0	1.31361	0	GO:0055114//GO:0008150//GO:0008152	oxidation-reduction process//biological_process//metabolic process	GO:0016667//GO:0003824//GO:0033743//GO:0003674//GO:0016491//GO:0016671	oxidoreductase activity, acting on a sulfur group of donors//catalytic activity//peptide-methionine (R)-S-oxide reductase activity//molecular_function//oxidoreductase activity//oxidoreductase activity, acting on a sulfur group of donors, disulfide as acceptor	--	--
BnaC09g25520D	Inf	1.7409e-07	2.7319e-06	-//-	25.6107	0	8.42714	0
BnaC09g27130D	Inf	1.04e-06	1.4675e-05	-//-	13.8908	0	2.80546	0
BnaC09g30310D	Inf	8.5356e-14	2.4411e-12	gnl|BL_ORD_ID|344791 sp|Q9SX68|RK18_ARATH 50S ribosomal protein L18, chloroplastic OS=Arabidopsis thaliana GN=RPL18 PE=2 SV=1//6.84036e-26	33.4016	0	2.36033	0	GO:0010467//GO:0009058//GO:0044260//GO:0009987//GO:0044238//GO:0044267//GO:0019042//GO:0009059//GO:0044403//GO:0034645//GO:0044249//GO:0043170//GO:0006412//GO:0008152//GO:0071704//GO:0008150//GO:0016032//GO:0044419//GO:0051704//GO:0044237//GO:0019538	gene expression//biosynthetic process//cellular macromolecule metabolic process//cellular process//primary metabolic process//cellular protein metabolic process//latent virus infection//macromolecule biosynthetic process//symbiosis, encompassing mutualism through parasitism//cellular macromolecule biosynthetic process//cellular biosynthetic process//macromolecule metabolic process//translation//m…	GO:0003674//GO:0003735//GO:0005198	molecular_function//structural constituent of ribosome//structural molecule activity	GO:0043228//GO:0005737//GO:0033643//GO:0018995//GO:0044217//GO:0043657//GO:0005576//GO:0044215//GO:0032991//GO:0043232//GO:0044218//GO:0044444//GO:0043229//GO:0044421//GO:0033644//GO:0005622//GO:0030529//GO:0044216//GO:0044464//GO:0043226//GO:0044279//GO:0043245//GO:0005623//GO:0005840//GO:0005575//GO:0044424	non-membrane-bounded organelle//cytoplasm//host cell part//host//other organism part//host cell//extracellular region//other organism//macromolecular complex//intracellular non-membrane-bounded organelle//other organism cell membrane//cytoplasmic part//intracellular organelle//extracellular region part//host cell membrane//intracellular//ribonucleoprotein complex//other organism cell//cell part//…
BnaC09g32160D	Inf	0.00016504	0.0015668	gnl|BL_ORD_ID|196580 sp|Q93WJ9|KAN1_ARATH Transcription repressor KAN1 OS=Arabidopsis thaliana GN=KAN1 PE=1 SV=1//4.94846e-119	8.72044	0	0.390918	0	--	--	GO:0003682//GO:0003674//GO:0005488	chromatin binding//molecular_function//binding	--	--
[truncated: 12,476 more rows]
