# Supplementary material for: Genome-wide transcriptomic analysis uncovers the molecular basis underlying early flowering and apetalous characteristic in Brassica napus L
Source: Sci Rep. 2016 Jul 27;6:30576. doi: 10.1038/srep30576 (PMC4962316; doi:10.1038/srep30576)
Supplement: Supplementary Data 2 [file srep30576-s3.xls]

## Sheet: Data 2
Supplementary Data 2. List of genes categorized into protein biosynthesis-related GO terms that are significantly enriched by the down-regulated or up-regulated genes in line APL01
Gene_id	GO term	log2FoldChange	padj	readcount_APL01	readcount_PL01	RPKM_APL01	RPKM_PL01
BnaA10g27260D	alpha-amino acid biosynthetic process	Infinitesimal	7.0139e-57	0	617.039	0	37.0141
BnaC03g04190D	alpha-amino acid biosynthetic process	Infinitesimal	3.698e-11	0	1324.73	0	35.1904
BnaC03g13300D	alpha-amino acid biosynthetic process	Infinitesimal	2.7272e-16	0	48.0552	0	2.33053
BnaC09g16050D	alpha-amino acid biosynthetic process	-8.1288	1.9733e-13	0.324385	90.7968	0.0148048	4.70746
BnaA07g06210D	alpha-amino acid biosynthetic process	-5.4207	9.5235e-05	0.321915	13.7887	0.00988292	0.459799
BnaA01g16010D	alpha-amino acid biosynthetic process	-4.8113	2.4608e-13	1.97265	55.3863	0.0839124	2.58601
BnaC08g40330D	alpha-amino acid biosynthetic process	-3.7612	3.8472e-28	61.5322	834.319	1.97277	29.2087
BnaA02g12430D	alpha-amino acid biosynthetic process	-3.6011	2.7135e-18	14.1583	171.808	0.548208	7.29975
BnaA03g28480D	alpha-amino acid biosynthetic process	-3.5842	0.011942	9.97435	119.63	0.388824	5.24169
BnaA08g01150D	alpha-amino acid biosynthetic process	-3.4354	6.0557e-17	15.5103	167.789	0.627371	7.5413
BnaA06g19810D	alpha-amino acid biosynthetic process	-3.1742	2.8295e-08	7.10592	64.1438	0.251363	2.51341
BnaA05g25330D	alpha-amino acid biosynthetic process	-3.1509	0.015537	2.65763	23.6058	0.0505132	0.487862
BnaA10g16310D	alpha-amino acid biosynthetic process	-2.96	2.7602e-15	31.9772	248.823	1.07156	9.07121
BnaA06g13750D	alpha-amino acid biosynthetic process	-2.9487	3.8857e-20	156.146	1205.51	6.9345	59.2296
BnaA05g08060D	alpha-amino acid biosynthetic process	-2.8082	7.7778e-10	12.8731	90.1671	0.559205	4.31965
BnaC03g35390D	alpha-amino acid biosynthetic process	-2.7713	0.027546	4.01525	27.4122	0.146066	1.10819
BnaC05g24080D	alpha-amino acid biosynthetic process	-2.5104	0.00036665	19.8351	113.019	1.00304	6.34534
BnaC07g26120D	alpha-amino acid biosynthetic process	-2.4779	0.0029649	18.475	102.923	0.77466	4.76133
BnaC02g06690D	alpha-amino acid biosynthetic process	-2.4645	0.00075222	15.7836	87.1136	0.610516	3.74488
BnaAnng07910D	alpha-amino acid biosynthetic process	-2.395	0.0058972	28.3284	148.997	0.785759	4.52837
BnaA05g16430D	alpha-amino acid biosynthetic process	-2.2715	0.00027879	7.97537	38.5073	0.341946	1.81511
BnaA01g29410D	alpha-amino acid biosynthetic process	-2.1317	8.8236e-06	15.502	67.9346	0.57761	2.80412
BnaC03g00280D	alpha-amino acid biosynthetic process	-2.1082	6.3422e-05	56.9662	245.61	2.5336	12.1276
BnaA01g37130D	alpha-amino acid biosynthetic process	-2.0878	0.00010933	285.805	1214.93	5.73941	26.9333
BnaA10g26060D	alpha-amino acid biosynthetic process	-2.0757	1.3408e-05	59.706	251.694	0.508012	2.37226
BnaA04g21470D	alpha-amino acid biosynthetic process	-2.0683	1.2647e-06	42.8695	179.788	1.25649	5.83513
BnaA05g15830D	alpha-amino acid biosynthetic process	-2.0462	4.4069e-06	32.29	133.361	0.701953	3.22035
BnaC02g38230D	alpha-amino acid biosynthetic process	-1.9571	0.0030508	99.3576	385.795	2.75793	11.6886
BnaA10g04380D	alpha-amino acid biosynthetic process	-1.6604	0.00031641	24.5041	77.4581	0.358741	1.25446
BnaA05g07020D	alpha-amino acid biosynthetic process	-1.6559	0.0017922	15.9985	50.4151	0.469943	1.64119
BnaC05g18250D	alpha-amino acid biosynthetic process	-1.5269	0.013702	12.1256	34.9427	0.469307	1.50113
BnaA02g14540D	alpha-amino acid biosynthetic process	-1.5188	0.021172	11.9371	34.2056	0.93977	2.93131
BnaC06g41720D	alpha-amino acid biosynthetic process	-1.4739	4.8425e-05	94.8514	263.467	3.34076	10.2053
BnaA01g29580D	alpha-amino acid biosynthetic process	-1.449	0.02497	194.856	531.984	7.86599	23.4374
BnaC03g40250D	alpha-amino acid biosynthetic process	-1.4381	0.020932	49.8372	135.042	1.93632	5.8178
BnaA05g06870D	alpha-amino acid biosynthetic process	-1.4122	0.0015426	35.37	94.1374	1.69767	4.92977
BnaA02g04890D	alpha-amino acid biosynthetic process	-1.4035	0.00029951	66.5484	176.047	0.590075	1.71625
BnaA09g30220D	alpha-amino acid biosynthetic process	-1.372	0.00040856	62.3472	161.373	2.02285	5.78249
BnaCnng23850D	alpha-amino acid biosynthetic process	-1.3579	0.00070661	52.7969	135.326	2.03791	5.77264
BnaA09g28100D	alpha-amino acid biosynthetic process	-1.3257	6.0352e-05	260.242	652.324	11.1758	30.9566
BnaA01g37150D	alpha-amino acid biosynthetic process	-1.3114	9.5735e-05	265.583	659.11	4.85878	13.2862
BnaC01g30120D	alpha-amino acid biosynthetic process	-1.2838	0.0012172	67.5529	164.474	1.18083	3.15177
BnaC08g15080D	alpha-amino acid biosynthetic process	-1.2676	0.0037962	38.2721	92.1435	1.3754	3.67244
BnaA09g52390D	alpha-amino acid biosynthetic process	-1.2512	0.0093263	179.19	426.538	5.30871	14.045
BnaA01g33660D	alpha-amino acid biosynthetic process	-1.2422	0.023688	935.857	2213.92	37.6068	99.1603
BnaC04g48970D	alpha-amino acid biosynthetic process	-1.2302	0.010457	51.5504	120.936	1.02789	2.68087
BnaA07g37030D	alpha-amino acid biosynthetic process	-1.2235	0.00049037	204.157	476.741	4.20222	10.7931
BnaA06g25690D	alpha-amino acid biosynthetic process	-1.1531	0.0037053	68.7681	152.934	2.92854	7.23278
BnaC01g30110D	alpha-amino acid biosynthetic process	-1.1079	0.012923	183.54	395.581	6.07763	14.5523
BnaA09g07510D	alpha-amino acid biosynthetic process	-1.0372	0.0041733	236.296	484.937	7.12656	16.0481
BnaA02g01390D	alpha-amino acid biosynthetic process	-1.032	0.0066016	171.64	350.989	8.45068	18.965
BnaC01g07810D	alpha-amino acid biosynthetic process	-1.0235	0.0067687	127.916	260.036	7.03242	15.7537
BnaA03g07140D	alpha-amino acid biosynthetic process	-0.94215	0.043632	52.8692	101.583	1.35301	2.87508
BnaA06g30380D	alpha-amino acid biosynthetic process	-0.93841	0.02321	125.54	240.587	3.45583	7.24684
BnaA08g00940D	alpha-amino acid biosynthetic process	-0.93365	0.014327	288.641	551.335	12.8675	26.8064
BnaA05g29990D	alpha-amino acid biosynthetic process	-0.93352	0.012394	355.948	679.836	12.8815	26.9277
BnaA04g22120D	alpha-amino acid biosynthetic process	-0.91136	0.034726	79.3978	149.333	3.10153	6.40744
BnaA09g00950D	alpha-amino acid biosynthetic process	-0.88302	0.044914	177.448	327.256	8.82935	18.074
BnaA09g14970D	alpha-amino acid biosynthetic process	-0.88212	0.013631	286.688	528.389	9.66159	19.6867
BnaAnng00210D	alpha-amino acid biosynthetic process	-0.86706	0.013302	460.823	840.516	20.4369	41.2518
BnaA07g12010D	alpha-amino acid biosynthetic process	-0.8345	0.03818	128.696	229.497	4.09129	8.03709
BnaA03g06790D	alpha-amino acid biosynthetic process	-0.7935	0.020842	2114.17	3664.42	37.9962	73.0377
BnaA06g12630D	alpha-amino acid biosynthetic process	-0.77526	0.037207	251.142	429.83	5.50617	10.4644
BnaA09g01290D	alpha-amino acid biosynthetic process	-0.75536	0.040183	754.807	1274.16	11.7395	21.8615
BnaA02g10390D	translation	Infinitesimal	0.0039179	0	7.63475	0	0.693561
BnaA03g11370D	translation	Infinitesimal	7.1283e-10	0	26.7548	0	0.679566
BnaA03g28320D	translation	Infinitesimal	2.0677e-11	0	30.6299	0	2.11425
BnaA03g36670D	translation	Infinitesimal	0.00032727	0	16.7359	0	0.454146
BnaA03g45240D	translation	Infinitesimal	5.0402e-14	0	39.2068	0	0.715509
BnaA03g45250D	translation	Infinitesimal	0.010855	0	6.70478	0	0.38655
BnaA04g03720D	translation	Infinitesimal	2.2919e-10	0	85.2545	0	7.80548
BnaA05g09390D	translation	Infinitesimal	0.0026792	0	8.14573	0	0.409553
BnaA05g31240D	translation	Infinitesimal	1.6455e-40	0	264.498	0	21.2275
BnaA06g24730D	translation	Infinitesimal	0.043336	0	5.93886	0	0.877098
BnaA06g26570D	translation	Infinitesimal	0.029501	0	5.29711	0	0.375483
BnaA08g17480D	translation	Infinitesimal	2.4135e-12	0	38.8987	0	2.53457
BnaA10g01420D	translation	Infinitesimal	0.0012649	0	65.1005	0	8.04228
BnaA10g18720D	translation	Infinitesimal	9.5766e-37	0	153.111	0	8.22855
BnaAnng34360D	translation	Infinitesimal	3.2123e-24	0	91.1214	0	6.15433
BnaC01g35930D	translation	Infinitesimal	3.2384e-09	0	105.309	0	9.03476
BnaC01g36340D	translation	Infinitesimal	1.8707e-16	0	257.022	0	19.5463
BnaC01g36460D	translation	Infinitesimal	0.00017331	0	11.1107	0	0.232919
BnaC02g07700D	translation	Infinitesimal	2.0545e-05	0	18.7465	0	0.851051
BnaC03g00020D	translation	Infinitesimal	8.4723e-09	0	23.1847	0	3.07858
BnaC03g01450D	translation	Infinitesimal	6.1383e-16	0	1344.5	0	318.235
BnaC03g01790D	translation	Infinitesimal	6.6277e-07	0	95.0254	0	2.55379
BnaC03g02490D	translation	Infinitesimal	7.314e-50	0	639.475	0	10.9074
BnaC03g05030D	translation	Infinitesimal	1.0882e-15	0	259.113	0	17.6479
BnaC04g33170D	translation	Infinitesimal	4.524e-07	0	18.2289	0	0.399965
BnaC05g51020D	translation	Infinitesimal	8.8911e-21	0	65.0173	0	10.9501
BnaC06g11360D	translation	Infinitesimal	3.1128e-11	0	30.2231	0	7.66805
BnaC08g36460D	translation	Infinitesimal	3.2658e-58	0	414.784	0	21.2073
BnaC08g43230D	translation	Infinitesimal	0.020564	0	5.85353	0	0.206788
BnaC09g01930D	translation	Infinitesimal	0.0011979	0	18.0737	0	2.2333
BnaC09g44720D	translation	Infinitesimal	9.7707e-35	0	244.721	0	18.7084
BnaCnng48220D	translation	Infinitesimal	2.8174e-06	0	16.1928	0	2.67881
Novel00131	translation	Infinitesimal	1.6024e-17	0	51.4958	0	2.1459
Novel00790	translation	Infinitesimal	1.7759e-08	0	38.7578	0	4.11629
Novel02604	translation	Infinitesimal	1.5628e-53	0	325.124	0	7.61675
Novel03333	translation	Infinitesimal	7.1166e-06	0	14.9281	0	0.979276
BnaC03g01750D	translation	-11.309	7.6208e-09	0.680046	1725.62	0.0134333	37.8099
BnaC03g02510D	translation	-11.129	3.859e-54	0.358131	802.256	0.0357092	88.6585
BnaC03g05130D	translation	-10.526	9.3459e-30	0.324385	478.348	0.0220193	37.1164
BnaA06g21910D	translation	-9.5227	1.0931e-44	0.321915	236.782	0.0150862	11.8705
BnaAnng00420D	translation	-9.0479	4.3599e-06	0.324385	171.687	0.0255165	15.5992
BnaC03g00960D	translation	-8.314	1.6507e-12	7.28791	2319.42	0.245478	87.6597
BnaA02g27940D	translation	-7.9016	2.1366e-36	1.00443	240.176	0.0585665	15.3002
BnaC01g40090D	translation	-6.8831	1.8363e-09	0.648771	76.5803	0.0552586	7.48761
BnaC08g38670D	translation	-6.87	4.16e-07	0.358131	41.8914	0.0120192	1.57061
BnaC03g01010D	translation	-6.2534	0.00033439	8.82661	673.361	0.882881	76.1931
BnaC03g55620D	translation	-6.0968	4.2124e-14	3.05198	208.889	0.3177	24.4096
BnaC05g48560D	translation	-5.883	5.6137e-17	36.8553	2174.93	3.51756	231.188
BnaA09g20810D	translation	-5.8061	4.4894e-05	0.324385	18.1503	0.00774607	0.497778
BnaA01g07430D	translation	-5.5567	2.4428e-05	4.34458	204.491	0.456972	24.2669
BnaC08g29050D	translation	-5.5461	7.5443e-19	1.68942	78.9378	0.0576049	3.00104
BnaA07g16120D	translation	-5.5331	1.6783e-06	14.9241	691.059	1.81964	94.148
BnaA09g28780D	translation	-5.4764	2.9248e-12	0.970686	43.2148	0.0553624	2.74716
BnaA05g02780D	translation	-4.7621	0.0039121	0.680046	18.4528	0.0663209	1.91738
BnaC09g53300D	translation	-4.5111	1.6955e-12	3.4027	77.591	0.188805	4.65389
BnaC03g44790D	translation	-4.2308	5.9219e-09	11.7238	220.122	1.57242	32.6929
BnaCnng05700D	translation	-4.0928	0.001304	10.7293	183.073	0.385509	7.12381
BnaA06g11550D	translation	-4.0591	4.6478e-32	56.277	938.074	1.16723	21.2937
Novel00432	translation	-4.0016	1.579e-08	26.3384	421.885	3.00774	53.729
Novel01597	translation	-3.8627	0.0050819	15.064	219.141	1.90991	31.1723
BnaA09g45130D	translation	-3.7879	5.7817e-19	57.4915	794.12	2.28901	34.4252
BnaA09g41250D	translation	-3.6846	0.0080784	2.29209	29.4716	0.0623459	0.883167
BnaA02g07590D	translation	-3.6298	3.1731e-07	2.68644	33.2557	0.209806	2.85714
BnaC07g01480D	translation	-3.5772	4.4275e-08	39.8207	475.299	4.55791	60.6494
BnaAnng28680D	translation	-3.5552	0.0029497	15.8527	186.343	0.645394	8.50634
BnaC03g01200D	translation	-3.5243	8.3134e-05	16.9593	195.135	0.605964	7.54336
BnaC02g36820D	translation	-3.5132	0.027142	0.716262	8.17787	0.0407262	0.511144
BnaC08g33390D	translation	-3.4576	1.8624e-19	22.0325	242.05	0.408474	4.96442
BnaCnng54330D	translation	-3.3373	0.00064091	5.63965	57.0022	0.636163	7.05994
BnaAnng17550D	translation	-3.3019	8.3652e-20	35.0687	345.858	6.16256	66.9213
BnaA03g22260D	translation	-3.2376	0.0048363	12.2977	115.998	0.291782	3.06682
BnaA09g48690D	translation	-3.2273	1.9147e-13	13.0189	121.92	0.965206	9.89846
BnaA07g09990D	translation	-3.2065	0.0030947	51.37	474.204	4.52254	46.5795
BnaC03g33570D	translation	-3.0706	0.01347	1.32882	11.1639	0.0243425	0.228211
BnaC03g13340D	translation	-2.9971	3.6962e-12	14.7783	117.993	0.353055	3.11177
BnaA02g00470D	translation	-2.993	0.0017273	148.179	1179.67	8.15424	72.6555
BnaA01g33400D	translation	-2.876	0.0056386	364.438	2675.37	19.1833	157.288
BnaC03g52160D	translation	-2.8144	4.4207e-05	102.292	719.538	20.0997	157.686
BnaC07g34800D	translation	-2.8088	0.036972	2.33325	16.3491	0.197415	1.55939
BnaC08g28120D	translation	-2.702	0.0007588	10.1777	66.2277	0.346133	2.4864
BnaA09g48320D	translation	-2.7008	1.3838e-17	231.33	1503.99	19.3216	138.843
BnaA09g48400D	translation	-2.6764	0.019644	135.933	868.961	2.23929	16.0499
BnaC03g19960D	translation	-2.6695	2.6851e-05	240.198	1528.18	25.6156	181.536
BnaA03g17990D	translation	-2.6664	0.00075067	3.44386	21.8623	0.346593	2.45908
BnaA07g32730D	translation	-2.6565	0.0001407	40.514	255.443	0.953884	6.5718
BnaC03g04230D	translation	-2.6394	1.6196e-15	861.569	5368.36	47.4213	327.379
BnaC08g42570D	translation	-2.592	0.00054752	143.654	866.136	12.0111	80.5822
BnaA10g18890D	translation	-2.5143	6.306e-09	44.3974	253.649	0.736982	4.6661
BnaC03g74030D	translation	-2.4953	2.3016e-09	20.5192	115.699	1.00752	6.29852
BnaAnng24470D	translation	-2.4518	0.0049731	278.8	1525.3	17.2215	105.103
BnaA07g16820D	translation	-2.4377	0.0068499	248.878	1348.33	25.3507	153.733
BnaAnng11460D	translation	-2.4124	0.0015734	203.583	1083.8	20.9214	124.219
BnaA05g08120D	translation	-2.4099	1.6787e-14	273.415	1453.06	29.1357	171.626
BnaA01g33650D	translation	-2.324	0.013392	134.834	675.129	12.6184	70.7056
BnaC08g23820D	translation	-2.3158	0.016391	85.4072	425.223	6.78034	37.8683
BnaA03g08360D	translation	-2.2808	1.9272e-07	65.4848	318.216	2.75148	14.6183
BnaA06g25910D	translation	-2.2777	7.7262e-10	41.9243	203.298	3.90399	20.8561
BnaAnng38230D	translation	-2.268	9.0876e-05	9.22434	44.4307	0.953453	5.05764
BnaA01g32910D	translation	-2.2666	0.0077979	28.7029	138.116	0.460585	2.47711
BnaA05g29180D	translation	-2.2427	0.0045526	670.431	3173.1	28.4866	150.537
BnaC03g15540D	translation	-2.2194	6.5842e-10	54.8593	255.486	1.9895	10.2091
BnaA06g24150D	translation	-2.1964	2.5868e-08	256.193	1174.22	20.7719	103.855
BnaC08g11040D	translation	-2.1889	0.035968	5.37782	24.5203	1.12507	5.7279
BnaA02g20180D	translation	-2.1545	0.036525	164.598	732.83	4.51691	22.5551
BnaA01g32240D	translation	-2.0436	0.012193	67.959	280.186	5.30412	24.2831
BnaA08g17260D	translation	-2.0273	0.0029834	305.818	1246.66	39.3204	178.839
BnaA01g29770D	translation	-1.9307	0.0016638	1524.93	5813.61	50.7913	215.902
BnaA09g02160D	translation	-1.9236	0.034119	14.3041	54.2646	1.04195	4.39746
BnaA02g36040D	translation	-1.9011	5.8331e-09	188.917	705.58	16.7899	68.9998
BnaAnng37550D	translation	-1.854	0.0030274	10.8603	39.26	0.701554	2.7928
BnaA07g05600D	translation	-1.8363	0.033039	26.2412	93.7051	2.40907	9.4443
BnaAnng17490D	translation	-1.8036	2.05e-07	93.7371	327.221	2.99533	11.4995
BnaA03g40150D	translation	-1.7981	1.9078e-07	115.004	399.947	3.27128	12.4462
BnaC02g48370D	translation	-1.7855	0.028837	28.8808	99.5632	0.546725	2.09785
BnaC03g33480D	translation	-1.7838	7.661e-06	88.3645	304.273	5.52653	21.1298
BnaC09g03560D	translation	-1.7692	0.0033295	25.3133	86.2843	0.481493	1.78961
BnaA08g25080D	translation	-1.7418	3.3355e-05	57.8881	193.608	1.55328	5.76445
BnaA07g09380D	translation	-1.6893	0.024897	31.7351	102.345	3.08511	11.0739
BnaC07g37200D	translation	-1.6602	0.0002197	26.5903	84.0443	0.33845	1.18525
BnaA01g36980D	translation	-1.6357	6.4872e-07	268.293	833.702	4.38521	14.9004
BnaA03g41020D	translation	-1.6255	0.0166	16.1344	49.7833	0.916134	3.11707
BnaCnng38910D	translation	-1.6186	3.7665e-07	1136.67	3490.49	119.335	401.397
BnaA03g14630D	translation	-1.6099	9.8381e-07	189.428	578.171	10.4226	35.2007
BnaA10g27720D	translation	-1.6049	0.001247	49.4592	150.441	3.15616	10.6611
BnaA07g06200D	translation	-1.5842	0.00064465	26.6817	80.0041	1.77859	5.84996
BnaC07g37320D	translation	-1.5543	9.0692e-05	46.1454	135.527	3.46408	11.2024
BnaA03g06310D	translation	-1.5526	0.005807	17.1561	50.3263	1.72139	5.52727
BnaA02g31710D	translation	-1.5276	0.00026213	360.743	1040.04	6.85136	21.9237
BnaA02g16500D	translation	-1.5083	0.00023874	156.528	445.269	3.75302	11.8243
BnaA09g12200D	translation	-1.5028	7.8137e-06	206.198	584.347	13.5804	42.1293
BnaA06g30040D	translation	-1.4729	0.0021018	30.3149	84.1452	1.91414	5.89598
BnaC03g24670D	translation	-1.4693	0.00636	73.6438	203.906	4.65381	14.3255
BnaC08g43520D	translation	-1.4676	2.1076e-05	155.501	430.046	14.4658	44.3584
BnaA05g31670D	translation	-1.4621	0.041458	475.427	1309.85	52.4306	161.061
BnaA04g06710D	translation	-1.4605	0.037828	11.7313	32.2859	0.156	0.479591
BnaC03g62190D	translation	-1.4298	0.028322	93.2352	251.191	4.7076	14.1737
BnaA07g08800D	translation	-1.4126	0.041634	350.361	932.704	22.6609	67.2264
BnaA09g44020D	translation	-1.3597	0.011672	529.098	1357.84	60.7119	173.408
BnaC06g33540D	translation	-1.3441	0.014949	20.2468	51.4004	0.8568	2.40168
BnaA10g24310D	translation	-1.3408	3.5246e-05	852.49	2159.26	49.4839	137.549
BnaC03g32290D	translation	-1.3267	0.016309	123.95	310.891	7.55324	21.0817
BnaA04g19570D	translation	-1.3266	0.023346	18.9805	47.6064	1.27346	3.56072
BnaC07g04450D	translation	-1.2889	0.017603	20.0763	49.055	0.795201	2.14536
BnaA03g24580D	translation	-1.2876	0.001509	79.2538	193.47	12.8721	34.6219
BnaC02g38980D	translation	-1.2859	0.00074049	80.2467	195.665	8.34072	22.5035
BnaC01g30120D	translation	-1.2838	0.0012172	67.5529	164.474	1.18083	3.15177
BnaA10g18320D	translation	-1.2715	0.011019	205.687	496.541	4.77643	12.8235
Novel00777	translation	-1.2195	0.041057	26.7088	62.1974	1.13358	2.88495
BnaC08g17030D	translation	-1.2178	0.0074923	100.608	234.003	10.8812	28.1952
BnaC06g16940D	translation	-1.2136	0.0080921	38.5117	89.3148	6.64327	16.9305
BnaA03g37670D	translation	-1.1904	0.016229	29.9568	68.3658	0.694201	1.75082
BnaA06g29730D	translation	-1.155	0.015452	129.576	288.548	1.44838	3.57371
BnaA05g10070D	translation	-1.1356	0.018747	98.5735	216.574	6.85967	16.7454
BnaA04g15180D	translation	-1.1329	0.025192	34.2856	75.1881	1.20178	2.9231
BnaA07g23080D	translation	-1.1254	0.023663	1070.5	2335.41	50.9632	123.758
BnaA09g29060D	translation	-1.1206	0.0076361	1396.22	3035.82	120.013	290.207
BnaC09g20520D	translation	-1.1203	0.0096487	94.8308	206.15	9.36878	22.4496
BnaA01g33230D	translation	-1.1191	0.027995	795.964	1728.91	76.0726	183.649
BnaC04g47390D	translation	-1.1073	0.021667	99.1137	213.534	7.94055	19.0071
BnaA09g28460D	translation	-1.1052	0.00078413	1054.5	2268.58	17.758	42.1318
BnaA02g05130D	translation	-1.0783	0.0018957	332.49	702.086	16.7538	38.9647
BnaA09g10380D	translation	-1.0582	0.023888	219.517	457.122	14.5928	33.4924
BnaA09g42950D	translation	-1.0359	0.0021447	478.419	980.951	13.5063	30.5708
BnaC05g06210D	translation	-1.0237	0.024835	283.972	577.336	12.7314	28.5771
BnaA01g18410D	translation	-0.99791	0.01813	193.238	385.917	7.88393	17.2534
BnaA08g15750D	translation	-0.98189	0.014216	91.0244	179.778	7.37541	16.0672
BnaA09g56940D	translation	-0.9807	0.0031996	746.804	1473.76	9.33704	20.3948
BnaC07g30590D	translation	-0.98058	0.0059781	944.665	1864.07	33.3705	72.058
BnaC04g47280D	translation	-0.97331	0.0037031	1225.7	2406.48	19.6452	42.6568
BnaA01g27990D	translation	-0.96187	0.0069566	478.372	931.791	20.8993	44.744
BnaA05g35780D	translation	-0.94462	0.015319	240.116	462.149	15.0242	31.5358
BnaC05g45150D	translation	-0.94305	0.041028	903.271	1736.62	200.617	428.708
BnaA08g17140D	translation	-0.93337	0.014008	167.638	320.144	4.7209	9.95827
BnaC08g39450D	translation	-0.93005	0.0067765	793.871	1512.6	9.91586	20.8644
BnaA09g12120D	translation	-0.92052	0.01125	216.071	408.98	3.33669	6.98164
BnaC08g46120D	translation	-0.91716	0.0064489	982.889	1856.09	117.533	246.373
Novel02705	translation	-0.91264	0.025469	641.819	1208.22	100.858	210.636
BnaA04g22120D	translation	-0.91136	0.034726	79.3978	149.333	3.10153	6.40744
BnaA04g06390D	translation	-0.90211	0.02192	244.425	456.782	7.04395	14.3532
BnaA01g07060D	translation	-0.88818	0.020268	202.994	375.711	9.13891	18.6116
BnaA06g10420D	translation	-0.83686	0.023182	418.104	746.802	4.7878	9.43944
BnaA07g37640D	translation	-0.83596	0.028248	253.831	453.1	4.29212	8.43967
BnaA10g04580D	translation	-0.76609	0.047423	233.764	397.552	14.5458	27.4066
BnaC03g32720D	translation	-0.75443	0.031992	1965.06	3314.99	187.874	351.118
BnaA04g03740D	translation	-0.75268	0.036732	620.061	1044.75	55.0044	102.854
BnaA07g19180D	translation	-0.73938	0.049757	345.121	576.166	8.74588	16.1795
BnaA02g24890D	translation	-0.7354	0.049423	1075.58	1790.69	12.1041	22.1843
BnaC04g26820D	translation	-0.72042	0.045745	1017.81	1677.01	20.8189	37.9607
BnaA01g17670D	intracellular non-membrane-bounded organelle	Infinitesimal	2.5566e-20	0	143.228	0	11.3194
BnaA02g10390D	intracellular non-membrane-bounded organelle	Infinitesimal	0.0039179	0	7.63475	0	0.693561
BnaA03g28320D	intracellular non-membrane-bounded organelle	Infinitesimal	2.0677e-11	0	30.6299	0	2.11425
BnaA04g03720D	intracellular non-membrane-bounded organelle	Infinitesimal	2.2919e-10	0	85.2545	0	7.80548
BnaA05g09390D	intracellular non-membrane-bounded organelle	Infinitesimal	0.0026792	0	8.14573	0	0.409553
BnaA05g31240D	intracellular non-membrane-bounded organelle	Infinitesimal	1.6455e-40	0	264.498	0	21.2275
BnaA06g26570D	intracellular non-membrane-bounded organelle	Infinitesimal	0.029501	0	5.29711	0	0.375483
BnaA07g02310D	intracellular non-membrane-bounded organelle	Infinitesimal	0.001025	0	12.1449	0	0.783581
BnaA08g26370D	intracellular non-membrane-bounded organelle	Infinitesimal	0.0015943	0	8.71434	0	0.174934
BnaA10g01420D	intracellular non-membrane-bounded organelle	Infinitesimal	0.0012649	0	65.1005	0	8.04228
BnaAnng34360D	intracellular non-membrane-bounded organelle	Infinitesimal	3.2123e-24	0	91.1214	0	6.15433
BnaC01g35930D	intracellular non-membrane-bounded organelle	Infinitesimal	3.2384e-09	0	105.309	0	9.03476
BnaC01g36340D	intracellular non-membrane-bounded organelle	Infinitesimal	1.8707e-16	0	257.022	0	19.5463
BnaC01g36460D	intracellular non-membrane-bounded organelle	Infinitesimal	0.00017331	0	11.1107	0	0.232919
BnaC03g00020D	intracellular non-membrane-bounded organelle	Infinitesimal	8.4723e-09	0	23.1847	0	3.07858
BnaC03g01450D	intracellular non-membrane-bounded organelle	Infinitesimal	6.1383e-16	0	1344.5	0	318.235
BnaC03g02490D	intracellular non-membrane-bounded organelle	Infinitesimal	7.314e-50	0	639.475	0	10.9074
BnaC03g02650D	intracellular non-membrane-bounded organelle	Infinitesimal	5.6549e-05	0	12.3555	0	0.512017
BnaC03g04340D	intracellular non-membrane-bounded organelle	Infinitesimal	2.07e-36	0	642.004	0	7.79819
BnaC03g04500D	intracellular non-membrane-bounded organelle	Infinitesimal	1.036e-74	0	773.307	0	32.654
BnaC03g05030D	intracellular non-membrane-bounded organelle	Infinitesimal	1.0882e-15	0	259.113	0	17.6479
BnaC04g33170D	intracellular non-membrane-bounded organelle	Infinitesimal	4.524e-07	0	18.2289	0	0.399965
BnaC05g51020D	intracellular non-membrane-bounded organelle	Infinitesimal	8.8911e-21	0	65.0173	0	10.9501
BnaC06g03780D	intracellular non-membrane-bounded organelle	Infinitesimal	6.098e-12	0	37.0786	0	1.09813
BnaC06g11360D	intracellular non-membrane-bounded organelle	Infinitesimal	3.1128e-11	0	30.2231	0	7.66805
BnaC08g36460D	intracellular non-membrane-bounded organelle	Infinitesimal	3.2658e-58	0	414.784	0	21.2073
BnaC08g43230D	intracellular non-membrane-bounded organelle	Infinitesimal	0.020564	0	5.85353	0	0.206788
BnaC09g01910D	intracellular non-membrane-bounded organelle	Infinitesimal	0.028834	0	28.9395	0	4.61758
BnaC09g01930D	intracellular non-membrane-bounded organelle	Infinitesimal	0.0011979	0	18.0737	0	2.2333
BnaCnng48220D	intracellular non-membrane-bounded organelle	Infinitesimal	2.8174e-06	0	16.1928	0	2.67881
Novel00790	intracellular non-membrane-bounded organelle	Infinitesimal	1.7759e-08	0	38.7578	0	4.11629
Novel02604	intracellular non-membrane-bounded organelle	Infinitesimal	1.5628e-53	0	325.124	0	7.61675
Novel03266	intracellular non-membrane-bounded organelle	Infinitesimal	0.00011615	0	12.238	0	1.36639
BnaC03g01750D	intracellular non-membrane-bounded organelle	-11.309	7.6208e-09	0.680046	1725.62	0.0134333	37.8099
BnaC08g45280D	intracellular non-membrane-bounded organelle	-11.206	1.0963e-07	0.321915	760.393	0.0172577	44.5856
BnaC03g02510D	intracellular non-membrane-bounded organelle	-11.129	3.859e-54	0.358131	802.256	0.0357092	88.6585
BnaA06g21910D	intracellular non-membrane-bounded organelle	-9.5227	1.0931e-44	0.321915	236.782	0.0150862	11.8705
BnaAnng00420D	intracellular non-membrane-bounded organelle	-9.0479	4.3599e-06	0.324385	171.687	0.0255165	15.5992
BnaA07g15390D	intracellular non-membrane-bounded organelle	-8.9946	7.0542e-26	2.26576	1155.73	0.168312	94.6528
BnaC03g00960D	intracellular non-membrane-bounded organelle	-8.314	1.6507e-12	7.28791	2319.42	0.245478	87.6597
Novel01480	intracellular non-membrane-bounded organelle	-8.1516	6.5804e-38	0.648771	184.493	0.00809039	2.61331
BnaA02g27940D	intracellular non-membrane-bounded organelle	-7.9016	2.1366e-36	1.00443	240.176	0.0585665	15.3002
BnaC01g40090D	intracellular non-membrane-bounded organelle	-6.8831	1.8363e-09	0.648771	76.5803	0.0552586	7.48761
BnaC08g38670D	intracellular non-membrane-bounded organelle	-6.87	4.16e-07	0.358131	41.8914	0.0120192	1.57061
BnaA08g20590D	intracellular non-membrane-bounded organelle	-6.418	5.7307e-16	0.64383	55.0526	0.0695577	6.34985
BnaC07g33330D	intracellular non-membrane-bounded organelle	-6.3578	2.6021e-34	2.36205	193.717	0.270555	24.0318
BnaC03g01010D	intracellular non-membrane-bounded organelle	-6.2534	0.00033439	8.82661	673.361	0.882881	76.1931
BnaC03g55620D	intracellular non-membrane-bounded organelle	-6.0968	4.2124e-14	3.05198	208.889	0.3177	24.4096
BnaA03g21360D	intracellular non-membrane-bounded organelle	-6.0001	4.2163e-07	0.324385	20.7628	0.00701909	0.512171
BnaC05g48560D	intracellular non-membrane-bounded organelle	-5.883	5.6137e-17	36.8553	2174.93	3.51756	231.188
BnaA09g20810D	intracellular non-membrane-bounded organelle	-5.8061	4.4894e-05	0.324385	18.1503	0.00774607	0.497778
BnaCnng52590D	intracellular non-membrane-bounded organelle	-5.6184	2.3334e-10	0.682516	33.5295	0.0285977	1.57931
BnaC03g43540D	intracellular non-membrane-bounded organelle	-5.5684	3.471e-28	3.34015	158.5	0.069808	3.676
BnaA01g07430D	intracellular non-membrane-bounded organelle	-5.5567	2.4428e-05	4.34458	204.491	0.456972	24.2669
BnaA07g16120D	intracellular non-membrane-bounded organelle	-5.5331	1.6783e-06	14.9241	691.059	1.81964	94.148
BnaA05g31470D	intracellular non-membrane-bounded organelle	-5.4717	9.403e-40	9.01108	399.863	0.364996	17.9401
BnaC03g24990D	intracellular non-membrane-bounded organelle	-5.3962	1.9782e-24	3.01329	126.901	0.18107	8.36945
BnaA06g21430D	intracellular non-membrane-bounded organelle	-5.3034	4.1249e-15	2.65516	104.849	0.046367	2.03062
BnaC03g02430D	intracellular non-membrane-bounded organelle	-5.1692	1.6477e-05	11.7362	422.302	0.300688	12.166
BnaC04g26130D	intracellular non-membrane-bounded organelle	-4.7644	3.6601e-42	54.3358	1476.73	1.02428	30.5057
BnaA05g02780D	intracellular non-membrane-bounded organelle	-4.7621	0.0039121	0.680046	18.4528	0.0663209	1.91738
BnaA03g29040D	intracellular non-membrane-bounded organelle	-4.4894	1.5782e-16	3.69087	82.9049	0.16559	4.09546
BnaA09g18150D	intracellular non-membrane-bounded organelle	-4.4727	2.2791e-14	3.08078	68.4045	0.247937	5.98862
Novel00432	intracellular non-membrane-bounded organelle	-4.0016	1.579e-08	26.3384	421.885	3.00774	53.729
Novel01597	intracellular non-membrane-bounded organelle	-3.8627	0.0050819	15.064	219.141	1.90991	31.1723
BnaA09g45130D	intracellular non-membrane-bounded organelle	-3.7879	5.7817e-19	57.4915	794.12	2.28901	34.4252
BnaA07g26050D	intracellular non-membrane-bounded organelle	-3.7695	0.034597	0.6463	8.81408	0.0282344	0.41667
BnaC03g01890D	intracellular non-membrane-bounded organelle	-3.7306	5.7713e-10	8.39852	111.486	0.243266	3.541
BnaA09g41250D	intracellular non-membrane-bounded organelle	-3.6846	0.0080784	2.29209	29.4716	0.0623459	0.883167
BnaA08g28650D	intracellular non-membrane-bounded organelle	-3.6425	7.6747e-10	27.7421	346.447	1.38911	18.9767
BnaC05g18390D	intracellular non-membrane-bounded organelle	-3.6192	0.0010812	16.3401	200.789	1.44944	19.613
BnaC07g01480D	intracellular non-membrane-bounded organelle	-3.5772	4.4275e-08	39.8207	475.299	4.55791	60.6494
BnaAnng28680D	intracellular non-membrane-bounded organelle	-3.5552	0.0029497	15.8527	186.343	0.645394	8.50634
BnaC03g01200D	intracellular non-membrane-bounded organelle	-3.5243	8.3134e-05	16.9593	195.135	0.605964	7.54336
BnaC02g36820D	intracellular non-membrane-bounded organelle	-3.5132	0.027142	0.716262	8.17787	0.0407262	0.511144
BnaA09g09460D	intracellular non-membrane-bounded organelle	-3.4084	0.00407	1767.79	18769.7	150.185	1720.93
BnaA03g14180D	intracellular non-membrane-bounded organelle	-3.3584	0.00016146	1.97265	20.2319	0.106947	1.21489
BnaCnng54330D	intracellular non-membrane-bounded organelle	-3.3373	0.00064091	5.63965	57.0022	0.636163	7.05994
BnaA03g22260D	intracellular non-membrane-bounded organelle	-3.2376	0.0048363	12.2977	115.998	0.291782	3.06682
BnaA09g48690D	intracellular non-membrane-bounded organelle	-3.2273	1.9147e-13	13.0189	121.92	0.965206	9.89846
BnaA07g09990D	intracellular non-membrane-bounded organelle	-3.2065	0.0030947	51.37	474.204	4.52254	46.5795
BnaC03g33570D	intracellular non-membrane-bounded organelle	-3.0706	0.01347	1.32882	11.1639	0.0243425	0.228211
BnaC05g18530D	intracellular non-membrane-bounded organelle	-3.0602	3.2474e-06	5.58367	46.5722	0.59809	5.44049
BnaA02g00470D	intracellular non-membrane-bounded organelle	-2.993	0.0017273	148.179	1179.67	8.15424	72.6555
BnaUnng02270D	intracellular non-membrane-bounded organelle	-2.8937	4.5002e-08	7.96549	59.1981	0.155038	1.27551
BnaC03g04010D	intracellular non-membrane-bounded organelle	-2.8854	2.0495e-19	164.947	1218.82	5.36952	43.7954
BnaA01g33400D	intracellular non-membrane-bounded organelle	-2.876	0.0056386	364.438	2675.37	19.1833	157.288
BnaA01g26630D	intracellular non-membrane-bounded organelle	-2.8707	7.9655e-18	80.3882	587.963	1.69942	13.7132
BnaA06g09570D	intracellular non-membrane-bounded organelle	-2.846	0.0053783	2.00886	14.4437	0.194672	1.56164
BnaC03g52160D	intracellular non-membrane-bounded organelle	-2.8144	4.4207e-05	102.292	719.538	20.0997	157.686
BnaC03g27330D	intracellular non-membrane-bounded organelle	-2.7862	0.036876	1.36503	9.41597	0.0607585	0.473195
BnaA02g03390D	intracellular non-membrane-bounded organelle	-2.7633	0.0050513	19.7553	134.131	0.418566	3.15012
BnaA09g48320D	intracellular non-membrane-bounded organelle	-2.7008	1.3838e-17	231.33	1503.99	19.3216	138.843
BnaA09g48400D	intracellular non-membrane-bounded organelle	-2.6764	0.019644	135.933	868.961	2.23929	16.0499
BnaC03g19960D	intracellular non-membrane-bounded organelle	-2.6695	2.6851e-05	240.198	1528.18	25.6156	181.536
BnaA03g17990D	intracellular non-membrane-bounded organelle	-2.6664	0.00075067	3.44386	21.8623	0.346593	2.45908
BnaA07g32730D	intracellular non-membrane-bounded organelle	-2.6565	0.0001407	40.514	255.443	0.953884	6.5718
BnaC03g04230D	intracellular non-membrane-bounded organelle	-2.6394	1.6196e-15	861.569	5368.36	47.4213	327.379
BnaC08g42570D	intracellular non-membrane-bounded organelle	-2.592	0.00054752	143.654	866.136	12.0111	80.5822
BnaA10g18890D	intracellular non-membrane-bounded organelle	-2.5143	6.306e-09	44.3974	253.649	0.736982	4.6661
BnaC03g74030D	intracellular non-membrane-bounded organelle	-2.4953	2.3016e-09	20.5192	115.699	1.00752	6.29852
BnaAnng24470D	intracellular non-membrane-bounded organelle	-2.4518	0.0049731	278.8	1525.3	17.2215	105.103
BnaA07g16820D	intracellular non-membrane-bounded organelle	-2.4377	0.0068499	248.878	1348.33	25.3507	153.733
BnaC03g71230D	intracellular non-membrane-bounded organelle	-2.4322	7.1318e-14	132.131	713.145	3.60735	21.4962
BnaA09g11340D	intracellular non-membrane-bounded organelle	-2.4293	0.028739	2.36205	12.7224	0.0866344	0.505084
BnaAnng11460D	intracellular non-membrane-bounded organelle	-2.4124	0.0015734	203.583	1083.8	20.9214	124.219
BnaA05g08120D	intracellular non-membrane-bounded organelle	-2.4099	1.6787e-14	273.415	1453.06	29.1357	171.626
BnaA01g33650D	intracellular non-membrane-bounded organelle	-2.324	0.013392	134.834	675.129	12.6184	70.7056
BnaC08g23820D	intracellular non-membrane-bounded organelle	-2.3158	0.016391	85.4072	425.223	6.78034	37.8683
BnaC03g68390D	intracellular non-membrane-bounded organelle	-2.2902	0.034124	32.239	157.685	1.42716	7.79496
BnaA03g08360D	intracellular non-membrane-bounded organelle	-2.2808	1.9272e-07	65.4848	318.216	2.75148	14.6183
BnaA06g25910D	intracellular non-membrane-bounded organelle	-2.2777	7.7262e-10	41.9243	203.298	3.90399	20.8561
BnaA05g29180D	intracellular non-membrane-bounded organelle	-2.2427	0.0045526	670.431	3173.1	28.4866	150.537
BnaA07g11110D	intracellular non-membrane-bounded organelle	-2.2326	1.1186e-06	17.1815	80.7512	0.941444	4.8805
BnaA02g31200D	intracellular non-membrane-bounded organelle	-2.1983	0.00029629	22.342	102.533	0.398354	2.02306
BnaA06g24150D	intracellular non-membrane-bounded organelle	-2.1964	2.5868e-08	256.193	1174.22	20.7719	103.855
BnaA02g20180D	intracellular non-membrane-bounded organelle	-2.1545	0.036525	164.598	732.83	4.51691	22.5551
BnaA10g13050D	intracellular non-membrane-bounded organelle	-2.1466	0.00033158	18.7022	82.8116	0.404773	1.95881
BnaA10g15710D	intracellular non-membrane-bounded organelle	-2.1174	1.6371e-05	14.8829	64.5773	0.18447	0.885172
BnaA07g17160D	intracellular non-membrane-bounded organelle	-2.0983	5.4994e-09	56.8195	243.298	1.48179	6.98609
BnaA06g26020D	intracellular non-membrane-bounded organelle	-2.0635	1.0495e-08	59.32	247.961	5.38359	24.7069
BnaA08g21260D	intracellular non-membrane-bounded organelle	-2.0498	0.00022213	11.6975	48.4321	0.780166	3.54721
BnaA08g17260D	intracellular non-membrane-bounded organelle	-2.0273	0.0029834	305.818	1246.66	39.3204	178.839
BnaA09g02160D	intracellular non-membrane-bounded organelle	-1.9236	0.034119	14.3041	54.2646	1.04195	4.39746
BnaA02g36040D	intracellular non-membrane-bounded organelle	-1.9011	5.8331e-09	188.917	705.58	16.7899	68.9998
BnaC01g25850D	intracellular non-membrane-bounded organelle	-1.8898	0.042141	26.5721	98.4693	0.911145	3.76686
BnaC09g40530D	intracellular non-membrane-bounded organelle	-1.8785	7.732e-08	95.367	350.665	2.51262	10.1378
BnaC06g01640D	intracellular non-membrane-bounded organelle	-1.8277	0.002362	11.6876	41.4878	0.63617	2.44715
BnaC09g30630D	intracellular non-membrane-bounded organelle	-1.7996	1.7442e-05	52.111	181.406	1.02677	3.90393
BnaC01g11030D	intracellular non-membrane-bounded organelle	-1.799	0.041271	5.3416	18.5881	0.1562	0.595355
BnaA03g40150D	intracellular non-membrane-bounded organelle	-1.7981	1.9078e-07	115.004	399.947	3.27128	12.4462
BnaC02g48370D	intracellular non-membrane-bounded organelle	-1.7855	0.028837	28.8808	99.5632	0.546725	2.09785
BnaC03g33480D	intracellular non-membrane-bounded organelle	-1.7838	7.661e-06	88.3645	304.273	5.52653	21.1298
BnaA09g44100D	intracellular non-membrane-bounded organelle	-1.7799	0.0084592	59.8749	205.613	1.73957	6.65851
BnaAnng14010D	intracellular non-membrane-bounded organelle	-1.7524	3.1185e-05	97.4726	328.412	3.72318	13.894
BnaC07g14680D	intracellular non-membrane-bounded organelle	-1.7476	8.3215e-06	44.3529	148.94	2.43508	8.95502
BnaA01g26250D	intracellular non-membrane-bounded organelle	-1.7437	0.015143	64.9744	217.588	2.05511	7.68319
BnaA07g09380D	intracellular non-membrane-bounded organelle	-1.6893	0.024897	31.7351	102.345	3.08511	11.0739
BnaA07g00170D	intracellular non-membrane-bounded organelle	-1.6669	0.00010626	30.8863	98.0723	0.276577	0.970111
BnaA01g36980D	intracellular non-membrane-bounded organelle	-1.6357	6.4872e-07	268.293	833.702	4.38521	14.9004
BnaA03g41020D	intracellular non-membrane-bounded organelle	-1.6255	0.0166	16.1344	49.7833	0.916134	3.11707
BnaCnng38910D	intracellular non-membrane-bounded organelle	-1.6186	3.7665e-07	1136.67	3490.49	119.335	401.397
BnaA03g14630D	intracellular non-membrane-bounded organelle	-1.6099	9.8381e-07	189.428	578.171	10.4226	35.2007
BnaA10g24970D	intracellular non-membrane-bounded organelle	-1.5961	0.013812	12.399	37.4843	0.263619	0.88163
BnaC03g30140D	intracellular non-membrane-bounded organelle	-1.594	0.03819	158.421	478.264	4.4964	15.1669
BnaAnng02650D	intracellular non-membrane-bounded organelle	-1.5915	0.0011375	20.6312	62.1764	0.725769	2.43084
BnaC07g45120D	intracellular non-membrane-bounded organelle	-1.5875	1.4134e-05	69.0926	207.639	6.19919	20.5633
BnaA07g06200D	intracellular non-membrane-bounded organelle	-1.5842	0.00064465	26.6817	80.0041	1.77859	5.84996
BnaC02g13170D	intracellular non-membrane-bounded organelle	-1.5772	1.4139e-05	74.2308	221.495	1.29487	4.26242
BnaC05g12220D	intracellular non-membrane-bounded organelle	-1.554	1.5591e-06	644.699	1893.03	21.1785	67.9913
BnaA03g06310D	intracellular non-membrane-bounded organelle	-1.5526	0.005807	17.1561	50.3263	1.72139	5.52727
BnaA07g28220D	intracellular non-membrane-bounded organelle	-1.5523	1.0724e-05	112.366	329.555	5.92043	19.0845
BnaC04g49830D	intracellular non-membrane-bounded organelle	-1.5452	0.00010452	151.082	440.919	7.75135	24.688
BnaAnng27890D	intracellular non-membrane-bounded organelle	-1.5308	0.015537	24.9238	72.0169	1.36249	4.38326
BnaA02g16500D	intracellular non-membrane-bounded organelle	-1.5083	0.00023874	156.528	445.269	3.75302	11.8243
BnaA09g12200D	intracellular non-membrane-bounded organelle	-1.5028	7.8137e-06	206.198	584.347	13.5804	42.1293
BnaC02g25910D	intracellular non-membrane-bounded organelle	-1.4898	0.0085832	14.8483	41.7007	0.118791	0.370418
BnaA02g37120D	intracellular non-membrane-bounded organelle	-1.4851	2.1623e-05	117.788	329.742	3.2357	9.96467
BnaC05g10940D	intracellular non-membrane-bounded organelle	-1.4822	0.036086	9.1049	25.437	0.911548	2.82972
BnaA06g30040D	intracellular non-membrane-bounded organelle	-1.4729	0.0021018	30.3149	84.1452	1.91414	5.89598
BnaC03g24670D	intracellular non-membrane-bounded organelle	-1.4693	0.00636	73.6438	203.906	4.65381	14.3255
BnaC08g43520D	intracellular non-membrane-bounded organelle	-1.4676	2.1076e-05	155.501	430.046	14.4658	44.3584
BnaA05g31670D	intracellular non-membrane-bounded organelle	-1.4621	0.041458	475.427	1309.85	52.4306	161.061
BnaA04g06710D	intracellular non-membrane-bounded organelle	-1.4605	0.037828	11.7313	32.2859	0.156	0.479591
BnaA01g30630D	intracellular non-membrane-bounded organelle	-1.4532	0.00026963	47.5063	130.077	3.21533	9.77533
BnaC03g62190D	intracellular non-membrane-bounded organelle	-1.4298	0.028322	93.2352	251.191	4.7076	14.1737
BnaA07g08800D	intracellular non-membrane-bounded organelle	-1.4126	0.041634	350.361	932.704	22.6609	67.2264
BnaA02g04890D	intracellular non-membrane-bounded organelle	-1.4035	0.00029951	66.5484	176.047	0.590075	1.71625
Novel00472	intracellular non-membrane-bounded organelle	-1.376	1.9203e-05	3298.98	8562.56	139.12	396.415
BnaA07g16320D	intracellular non-membrane-bounded organelle	-1.3647	0.0026591	60.6339	156.15	2.41553	6.9158
BnaA09g44020D	intracellular non-membrane-bounded organelle	-1.3597	0.011672	529.098	1357.84	60.7119	173.408
BnaC06g33540D	intracellular non-membrane-bounded organelle	-1.3441	0.014949	20.2468	51.4004	0.8568	2.40168
BnaA08g11080D	intracellular non-membrane-bounded organelle	-1.3397	0.0083008	23.9104	60.5182	2.31588	6.45184
BnaC03g32290D	intracellular non-membrane-bounded organelle	-1.3267	0.016309	123.95	310.891	7.55324	21.0817
BnaA04g19570D	intracellular non-membrane-bounded organelle	-1.3266	0.023346	18.9805	47.6064	1.27346	3.56072
BnaA09g12160D	intracellular non-membrane-bounded organelle	-1.3077	6.4876e-05	798.422	1976.4	9.43755	25.6463
BnaC08g25660D	intracellular non-membrane-bounded organelle	-1.2917	0.041552	30.7752	75.3444	0.402992	1.095
BnaC07g04450D	intracellular non-membrane-bounded organelle	-1.2889	0.017603	20.0763	49.055	0.795201	2.14536
BnaA03g24580D	intracellular non-membrane-bounded organelle	-1.2876	0.001509	79.2538	193.47	12.8721	34.6219
BnaC02g38980D	intracellular non-membrane-bounded organelle	-1.2859	0.00074049	80.2467	195.665	8.34072	22.5035
BnaC04g11010D	intracellular non-membrane-bounded organelle	-1.2731	0.0038546	38.5752	93.2297	2.60415	6.94832
BnaC09g17650D	intracellular non-membrane-bounded organelle	-1.2554	0.0029314	50.2168	119.887	1.50906	3.9954
BnaA08g26800D	intracellular non-membrane-bounded organelle	-1.2458	0.00017669	424.154	1005.87	3.78676	9.88532
Novel00777	intracellular non-membrane-bounded organelle	-1.2195	0.041057	26.7088	62.1974	1.13358	2.88495
BnaC08g17030D	intracellular non-membrane-bounded organelle	-1.2178	0.0074923	100.608	234.003	10.8812	28.1952
BnaA07g33890D	intracellular non-membrane-bounded organelle	-1.2078	0.021609	1205.86	2785.4	100.1	257.059
BnaC03g46250D	intracellular non-membrane-bounded organelle	-1.2064	0.0026804	65.312	150.716	1.98309	5.02291
BnaC08g49560D	intracellular non-membrane-bounded organelle	-1.1927	0.0005096	532.826	1217.94	7.94963	19.865
BnaA03g37670D	intracellular non-membrane-bounded organelle	-1.1904	0.016229	29.9568	68.3658	0.694201	1.75082
BnaA05g10070D	intracellular non-membrane-bounded organelle	-1.1356	0.018747	98.5735	216.574	6.85967	16.7454
BnaA07g23080D	intracellular non-membrane-bounded organelle	-1.1254	0.023663	1070.5	2335.41	50.9632	123.758
BnaC09g20520D	intracellular non-membrane-bounded organelle	-1.1203	0.0096487	94.8308	206.15	9.36878	22.4496
BnaA01g33230D	intracellular non-membrane-bounded organelle	-1.1191	0.027995	795.964	1728.91	76.0726	183.649
BnaA09g10380D	intracellular non-membrane-bounded organelle	-1.0582	0.023888	219.517	457.122	14.5928	33.4924
BnaA03g14070D	intracellular non-membrane-bounded organelle	-1.039	0.0026336	341.805	702.345	18.9666	42.9441
BnaA09g08180D	intracellular non-membrane-bounded organelle	-1.0339	0.0033878	261.644	535.717	2.8487	6.40729
BnaA10g25340D	intracellular non-membrane-bounded organelle	-1.0293	0.007051	148.075	302.22	9.39224	21.0174
BnaA05g17160D	intracellular non-membrane-bounded organelle	-1.0226	0.0055246	311.268	632.378	28.9291	64.1887
BnaA01g26770D	intracellular non-membrane-bounded organelle	-1.0159	0.0041262	451.045	912.057	7.71019	17.0846
BnaA01g18410D	intracellular non-membrane-bounded organelle	-0.99791	0.01813	193.238	385.917	7.88393	17.2534
Novel03136	intracellular non-membrane-bounded organelle	-0.98341	0.048122	47.3212	93.56	1.48084	3.24765
BnaA08g15750D	intracellular non-membrane-bounded organelle	-0.98189	0.014216	91.0244	179.778	7.37541	16.0672
BnaC07g30590D	intracellular non-membrane-bounded organelle	-0.98058	0.0059781	944.665	1864.07	33.3705	72.058
BnaAnng16540D	intracellular non-membrane-bounded organelle	-0.9779	0.0065531	726.747	1431.4	18.3612	39.5718
BnaC04g47280D	intracellular non-membrane-bounded organelle	-0.97331	0.0037031	1225.7	2406.48	19.6452	42.6568
BnaA02g01370D	intracellular non-membrane-bounded organelle	-0.96742	0.0072872	938.537	1835.16	10.34	22.098
BnaA01g27990D	intracellular non-membrane-bounded organelle	-0.96187	0.0069566	478.372	931.791	20.8993	44.744
BnaA05g35780D	intracellular non-membrane-bounded organelle	-0.94462	0.015319	240.116	462.149	15.0242	31.5358
BnaC05g45150D	intracellular non-membrane-bounded organelle	-0.94305	0.041028	903.271	1736.62	200.617	428.708
BnaA02g16740D	intracellular non-membrane-bounded organelle	-0.93034	0.012154	290.976	554.521	4.3603	9.10134
BnaA09g10180D	intracellular non-membrane-bounded organelle	-0.92135	0.031395	120.829	228.836	1.13384	2.37455
BnaA01g20770D	intracellular non-membrane-bounded organelle	-0.91754	0.011743	392.37	741.145	8.58894	17.9987
BnaC08g46120D	intracellular non-membrane-bounded organelle	-0.91716	0.0064489	982.889	1856.09	117.533	246.373
Novel02705	intracellular non-membrane-bounded organelle	-0.91264	0.025469	641.819	1208.22	100.858	210.636
BnaA04g22120D	intracellular non-membrane-bounded organelle	-0.91136	0.034726	79.3978	149.333	3.10153	6.40744
BnaA05g28440D	intracellular non-membrane-bounded organelle	-0.90122	0.012065	569.23	1063.12	7.40594	15.2328
BnaA05g17380D	intracellular non-membrane-bounded organelle	-0.88958	0.015841	313.378	580.574	5.67892	11.6144
BnaA01g07060D	intracellular non-membrane-bounded organelle	-0.88818	0.020268	202.994	375.711	9.13891	18.6116
BnaC05g08960D	intracellular non-membrane-bounded organelle	-0.88796	0.010852	622.991	1152.88	7.48192	15.2858
BnaA03g48690D	intracellular non-membrane-bounded organelle	-0.88268	0.026348	131.41	242.293	5.46747	11.1475
BnaA03g36650D	intracellular non-membrane-bounded organelle	-0.86499	0.023642	299.738	545.921	28.2698	56.4163
BnaA02g19180D	intracellular non-membrane-bounded organelle	-0.84464	0.027891	271.029	486.717	2.83746	5.59386
BnaA07g37640D	intracellular non-membrane-bounded organelle	-0.83596	0.028248	253.831	453.1	4.29212	8.43967
BnaA06g28120D	intracellular non-membrane-bounded organelle	-0.83317	0.022308	922.591	1643.69	48.4587	94.8499
BnaA06g10710D	intracellular non-membrane-bounded organelle	-0.82191	0.034426	225.742	399.054	7.38753	14.3472
BnaC08g36660D	intracellular non-membrane-bounded organelle	-0.80036	0.046814	172.288	300.046	4.97912	9.63234
BnaA09g06920D	intracellular non-membrane-bounded organelle	-0.77866	0.036707	389.727	668.59	12.219	23.0966
BnaA10g04580D	intracellular non-membrane-bounded organelle	-0.76609	0.047423	233.764	397.552	14.5458	27.4066
BnaA03g31350D	intracellular non-membrane-bounded organelle	-0.75462	0.039187	996.124	1680.65	14.5701	27.1381
BnaC03g32720D	intracellular non-membrane-bounded organelle	-0.75443	0.031992	1965.06	3314.99	187.874	351.118
BnaA04g03740D	intracellular non-membrane-bounded organelle	-0.75268	0.036732	620.061	1044.75	55.0044	102.854
BnaA02g24890D	intracellular non-membrane-bounded organelle	-0.7354	0.049423	1075.58	1790.69	12.1041	22.1843
BnaC04g26820D	intracellular non-membrane-bounded organelle	-0.72042	0.045745	1017.81	1677.01	20.8189	37.9607
BnaC06g38520D	intracellular non-membrane-bounded organelle	-0.71783	0.045318	1873.02	3080.56	155.334	283.062
BnaA10g27220D	cis-Golgi network	Infinitesimal	7.8548e-12	0	32.5086	0	3.45778
BnaC03g00670D	cis-Golgi network	Infinitesimal	1.4298e-20	0	68.7504	0	7.39173
BnaC09g18310D	cis-Golgi network	-4.9679	2.9214e-09	1.04065	32.5674	0.253456	8.81067
BnaA02g10960D	cis-Golgi network	-4.7046	5.5251e-11	1.65073	43.043	0.0358855	1.0355
BnaC04g16630D	cis-Golgi network	-4.3716	8.5713e-05	1.32388	27.4044	0.109388	2.42384
BnaA09g08210D	cis-Golgi network	-3.2695	4.6628e-08	65.4865	631.5	5.37595	57.4145
BnaC09g32070D	cis-Golgi network	-2.2549	0.04409	3.56083	16.9964	0.156034	0.842028
BnaA06g28020D	cis-Golgi network	-1.6779	2.917e-07	170.118	544.332	5.07503	18.0148
BnaA09g43520D	cis-Golgi network	-0.99404	0.035549	45.7008	91.0251	4.56074	10.021
BnaA03g54920D	cis-Golgi network	3.202	2.5008e-11	88.4559	9.61215	8.58085	1.03049
BnaA09g46490D	1-deoxy-D-xylulose-6-phosphate synthase activity	Infinitesimal	7.3973e-13	0	35.9026	0	1.43453
BnaC03g03760D	1-deoxy-D-xylulose-7-phosphate synthase activity	-6.2146	1.869e-06	1.00196	74.4089	0.0299998	2.44217
BnaA08g21360D	1-deoxy-D-xylulose-8-phosphate synthase activity	-3.2118	2.1105e-08	5.52515	51.1898	0.160008	1.63768
BnaA03g36320D	1-deoxy-D-xylulose-9-phosphate synthase activity	-1.7203	4.6358e-05	34.2544	112.873	0.657587	2.37028
BnaC08g46110D	1-deoxy-D-xylulose-10-phosphate synthase activity	-1.3372	7.5175e-05	260.36	657.826	8.44039	23.4854
BnaA01g35430D	1-deoxy-D-xylulose-11-phosphate synthase activity	-1.2786	0.0014088	995.739	2415.66	19.108	50.5465
BnaA07g09080D	1-deoxy-D-xylulose-12-phosphate synthase activity	-1.0502	0.0030056	176.5	365.508	6.13326	14.098
BnaA09g29700D	1-deoxy-D-xylulose-13-phosphate synthase activity	-0.95647	0.010698	142.265	276.073	5.04489	10.8317
BnaA10g21120D	1-deoxy-D-xylulose-14-phosphate synthase activity	-0.84464	0.038271	163.725	294.021	3.22932	6.36797
BnaA09g46850D	acid-amino acid ligase activity	Infinite	6.4974e-59	363.29	0	12.9893	0
BnaC01g44130D	acid-amino acid ligase activity	Infinite	1.7137e-37	143.684	0	6.41342	0
BnaC02g41840D	acid-amino acid ligase activity	Infinite	1.2658e-11	27.2769	0	1.82235	0
BnaC03g39070D	acid-amino acid ligase activity	Infinite	1.5806e-08	26.1332	0	0.770279	0
BnaC09g06740D	acid-amino acid ligase activity	Infinite	8.1325e-35	126.517	0	5.97841	0
Novel00479	acid-amino acid ligase activity	Infinite	3.189e-26	80.702	0	4.23237	0
Novel00799	acid-amino acid ligase activity	Infinite	1.8643e-50	254.604	0	10.4361	0
BnaC02g03560D	acid-amino acid ligase activity	10.058	1.0135e-93	1953.78	1.83332	13.0422	0.0138167
BnaC01g32800D	acid-amino acid ligase activity	8.6939	1.2133e-36	149.176	0.360232	11.2665	0.0287204
BnaC04g11150D	acid-amino acid ligase activity	7.6442	9.1257e-79	1941.34	9.70415	43.778	0.241156
BnaA04g27280D	acid-amino acid ligase activity	7.3152	7.9343e-45	259.662	1.63047	22.1848	0.15303
BnaA01g14590D	acid-amino acid ligase activity	5.8623	8.4738e-57	1220.9	20.9867	30.546	0.573281
BnaC02g15350D	acid-amino acid ligase activity	5.1472	0.00026448	9.97682	0.281538	0.595812	0.0195874
BnaAnng40030D	acid-amino acid ligase activity	4.1954	1.4718e-11	45.5897	2.48839	6.28485	0.382068
BnaC01g32960D	acid-amino acid ligase activity	4.1905	1.7689e-27	263.497	14.4315	10.9479	0.657997
BnaC07g45620D	acid-amino acid ligase activity	4.0163	2.591e-32	2910.25	179.845	208.945	14.0581
BnaC01g43970D	acid-amino acid ligase activity	3.8849	2.8309e-28	412.082	27.8943	5.49331	0.405632
BnaA05g28120D	acid-amino acid ligase activity	3.8045	1.3896e-18	129.083	9.23862	8.92097	0.708789
BnaA04g17360D	acid-amino acid ligase activity	3.4017	5.3356e-15	103.379	9.78174	8.91165	0.926422
BnaAnng31710D	acid-amino acid ligase activity	3.3311	5.5318e-11	60.9518	6.05637	4.76774	0.525541
BnaA03g07030D	acid-amino acid ligase activity	3.1361	4.8473e-18	229.441	26.0987	6.07119	0.759731
BnaAnng32420D	acid-amino acid ligase activity	2.92	1.2362e-05	41.8347	5.52763	4.2718	0.603464
BnaC03g67950D	acid-amino acid ligase activity	2.9066	7.4732e-15	185.921	24.7941	16.7927	2.50769
BnaA09g04490D	acid-amino acid ligase activity	2.8964	4.2428e-14	133.218	17.8919	9.01435	1.30234
BnaA07g36680D	acid-amino acid ligase activity	2.7655	1.9999e-17	475.63	69.9497	37.3993	6.0725
BnaC03g20770D	acid-amino acid ligase activity	2.6782	0.0064174	10.4362	1.63047	0.65334	0.11199
BnaA10g00310D	acid-amino acid ligase activity	2.6773	0.0071123	14.868	2.32434	0.657713	0.113587
BnaA03g03940D	acid-amino acid ligase activity	2.58	7.2932e-18	1081.32	180.843	56.0776	10.2081
BnaAnng06460D	acid-amino acid ligase activity	2.5373	4.2399e-06	35.6599	6.1428	0.800848	0.148359
BnaA03g10450D	acid-amino acid ligase activity	2.484	1.4751e-16	1012.1	180.906	17.6372	3.43932
BnaC05g46260D	acid-amino acid ligase activity	2.4369	1.024e-11	189.611	35.017	6.29782	1.29117
BnaA09g35980D	acid-amino acid ligase activity	2.3409	9.0972e-11	156.767	30.9435	6.89292	1.49213
BnaA01g23090D	acid-amino acid ligase activity	2.2867	1.1407e-05	40.6384	8.32861	0.583536	0.132982
BnaC05g00410D	acid-amino acid ligase activity	2.2435	2.5296e-14	1772.77	374.374	42.7811	9.92762
BnaC03g43880D	acid-amino acid ligase activity	2.2424	0.00026564	24.9709	5.27715	0.876578	0.203184
BnaA07g02920D	acid-amino acid ligase activity	2.1982	0.000919	22.0241	4.79943	1.26067	0.304742
BnaA07g31530D	acid-amino acid ligase activity	2.1278	3.4196e-09	137.532	31.4678	8.42298	2.10706
BnaC01g33500D	acid-amino acid ligase activity	2.1182	6.1015e-10	268.458	61.8361	8.80273	2.23219
BnaC02g39700D	acid-amino acid ligase activity	2.1083	4.145e-08	104.101	24.1423	3.85202	0.978917
BnaA09g21490D	acid-amino acid ligase activity	2.1045	2.2722e-12	765.647	178.042	25.566	6.49821
BnaC05g45160D	acid-amino acid ligase activity	2.0603	1.7766e-10	382.432	91.6968	6.28861	1.68008
BnaCnng28090D	acid-amino acid ligase activity	2.049	8.315e-05	36.4412	8.80634	0.721628	0.191357
BnaC08g39050D	acid-amino acid ligase activity	2.0293	4.9914e-11	680.852	166.793	55.6933	14.9536
BnaA03g10920D	acid-amino acid ligase activity	2.0091	4.713e-11	592.872	147.289	10.4278	2.85755
BnaC01g39010D	acid-amino acid ligase activity	1.9659	0.0031306	65.5518	16.7803	2.31994	0.65778
BnaC04g10080D	acid-amino acid ligase activity	1.9481	2.3677e-11	1469.42	380.808	297.206	84.5167
BnaAnng02520D	acid-amino acid ligase activity	1.8754	9.6027e-08	158.202	43.1172	5.61076	1.68458
BnaC07g12460D	acid-amino acid ligase activity	1.8207	2.9026e-09	352.592	99.8124	22.2097	6.84876
BnaC07g06610D	acid-amino acid ligase activity	1.8189	0.00015087	44.7918	12.6958	2.57081	0.801374
BnaA01g03060D	acid-amino acid ligase activity	1.8016	2.8888e-10	2792.83	801.166	34.5762	10.8708
BnaA05g33620D	acid-amino acid ligase activity	1.7974	2.8992e-10	1305.25	375.516	79.1087	24.7156
BnaC05g14340D	acid-amino acid ligase activity	1.7729	8.5191e-09	361.606	105.813	10.2388	3.2627
BnaA06g06370D	acid-amino acid ligase activity	1.7586	0.00011157	51.5504	15.2351	1.01466	0.331261
BnaAnng30200D	acid-amino acid ligase activity	1.7392	4.9709e-08	247.984	74.2813	18.1587	5.91692
BnaA03g00330D	acid-amino acid ligase activity	1.6645	2.6238e-08	471.415	148.709	26.8223	9.25399
BnaC05g46120D	acid-amino acid ligase activity	1.6607	1.2474e-08	1064.94	336.822	17.9946	6.25772
BnaC05g46520D	acid-amino acid ligase activity	1.6563	8.4939e-06	95.1436	30.1843	4.77735	1.65152
BnaA09g55600D	acid-amino acid ligase activity	1.6512	4.553e-07	215.89	68.7326	7.61551	2.65766
BnaA03g02350D	acid-amino acid ligase activity	1.6168	4.7302e-09	1633.31	532.549	77.7076	27.311
BnaCnng16770D	acid-amino acid ligase activity	1.597	8.415e-07	253.457	83.786	9.34313	3.41204
BnaA05g05850D	acid-amino acid ligase activity	1.5717	8.6908e-05	76.7608	25.8238	3.25399	1.20718
BnaA03g03050D	acid-amino acid ligase activity	1.5544	6.4546e-08	675.372	229.943	18.7479	6.92567
BnaC07g05860D	acid-amino acid ligase activity	1.5378	2.4505e-05	90.5151	31.174	1.84352	0.687716
BnaA01g15500D	acid-amino acid ligase activity	1.4873	6.0999e-07	411.975	146.94	16.064	6.23847
BnaCnng04920D	acid-amino acid ligase activity	1.4712	0.00047334	262.208	94.5708	25.6393	10.0831
BnaC04g00890D	acid-amino acid ligase activity	1.4531	0.00024902	83.9507	30.662	5.54126	2.24658
BnaC04g22170D	acid-amino acid ligase activity	1.4362	5.7938e-07	963.084	355.892	39.0557	15.8091
BnaA02g25570D	acid-amino acid ligase activity	1.4268	7.1737e-05	245.139	91.1779	18.8837	7.64467
BnaCnng24690D	acid-amino acid ligase activity	1.4264	9.0441e-05	102.878	38.2768	4.06874	1.65867
BnaA03g07040D	acid-amino acid ligase activity	1.419	4.8844e-06	286.845	107.269	2.37705	0.975379
BnaAnng33260D	acid-amino acid ligase activity	1.3805	0.00053738	60.5549	23.2589	6.05564	2.52262
BnaA03g17010D	acid-amino acid ligase activity	1.3738	3.2547e-05	148.07	57.1364	3.82226	1.60125
BnaA03g06080D	acid-amino acid ligase activity	1.3576	1.8653e-06	948.163	370.011	21.3191	9.08285
BnaC06g20310D	acid-amino acid ligase activity	1.3536	0.00015599	100.91	39.4883	8.13304	3.47506
BnaC03g68810D	acid-amino acid ligase activity	1.3418	2.5211e-06	1235.38	487.393	38.0769	16.4516
BnaC05g44610D	acid-amino acid ligase activity	1.2867	1.7419e-06	4789.35	1963.11	142.138	63.159
BnaC08g39830D	acid-amino acid ligase activity	1.2746	2.9764e-05	289.383	119.611	21.2881	9.62061
BnaC06g01080D	acid-amino acid ligase activity	1.2548	0.0004407	107.188	44.9184	9.09854	4.17439
BnaC04g45970D	acid-amino acid ligase activity	1.2508	0.0052279	38.8329	16.318	0.921181	0.419569
BnaA08g23200D	acid-amino acid ligase activity	1.2485	1.9566e-05	545.106	229.422	31.7655	14.6515
BnaA05g37000D	acid-amino acid ligase activity	1.247	9.0572e-05	201.64	84.9564	15.0731	6.95349
BnaA03g03150D	acid-amino acid ligase activity	1.2408	1.0993e-05	793.799	335.883	26.2931	12.0933
BnaA09g11510D	acid-amino acid ligase activity	1.2282	8.927e-06	2469.62	1054.12	228.027	105.907
Novel00002	acid-amino acid ligase activity	1.2209	8.8478e-05	239.393	102.704	18.9223	8.88465
BnaA08g31440D	acid-amino acid ligase activity	1.1986	0.00034734	198.248	86.3764	10.2629	4.96215
BnaA01g28850D	acid-amino acid ligase activity	1.19	3.3378e-05	1125.12	493.141	25.859	12.4389
BnaC08g05860D	acid-amino acid ligase activity	1.1869	0.0028176	65.0057	28.5538	3.45475	1.66557
BnaCnng68430D	acid-amino acid ligase activity	1.1861	0.00010199	322.019	141.528	8.8309	4.26626
BnaAnng27640D	acid-amino acid ligase activity	1.1835	6.1794e-05	624.544	274.967	54.7389	26.4649
BnaCnng49530D	acid-amino acid ligase activity	1.1729	0.00083932	111.307	49.3698	7.60501	3.68622
BnaC08g29630D	acid-amino acid ligase activity	1.1681	5.8561e-05	952.545	423.898	11.2713	5.53626
BnaA06g09230D	acid-amino acid ligase activity	1.1615	4.2991e-05	1202.66	537.652	108.107	53.0146
BnaA05g08900D	acid-amino acid ligase activity	1.1611	0.00096013	94.08	42.0697	3.50708	1.70546
BnaA03g00690D	acid-amino acid ligase activity	1.1556	2.865e-05	2019.88	906.689	20.5774	10.0826
BnaA09g09660D	acid-amino acid ligase activity	1.1477	4.2336e-05	984.238	444.24	58.0863	28.5297
BnaC05g13430D	acid-amino acid ligase activity	1.1399	6.4885e-05	706.895	320.773	41.2349	20.4175
BnaA01g20370D	acid-amino acid ligase activity	1.1394	0.00016205	307.043	139.384	13.1859	6.55279
BnaCnng62640D	acid-amino acid ligase activity	1.1333	0.0025872	339.332	154.695	10.5359	5.31473
BnaA03g55110D	acid-amino acid ligase activity	1.1265	6.8375e-05	848.656	388.719	35.7365	17.8725
BnaCnng37430D	acid-amino acid ligase activity	1.1244	0.0014311	352.113	161.508	14.7047	7.2888
BnaA10g25800D	acid-amino acid ligase activity	1.1223	5.2465e-05	962.663	442.215	33.7429	16.8276
BnaAnng24290D	acid-amino acid ligase activity	1.1071	0.00024028	302.455	140.41	11.1425	5.64909
BnaA05g13430D	acid-amino acid ligase activity	1.1046	9.9702e-05	826.813	384.495	77.4508	39.3478
BnaCnng00510D	acid-amino acid ligase activity	1.1024	0.00014325	452.287	210.641	47.0457	23.9048
BnaA07g09350D	acid-amino acid ligase activity	1.0996	0.00022642	274.251	127.979	17.271	8.78704
BnaA04g00680D	acid-amino acid ligase activity	1.093	0.00019729	344.731	161.604	27.0754	13.8277
BnaA05g33630D	acid-amino acid ligase activity	1.0817	0.0060762	1727.87	816.362	10.6114	5.53097
BnaA01g12900D	acid-amino acid ligase activity	1.0806	9.2022e-05	4065.3	1922.16	109.094	56.5573
BnaA05g21200D	acid-amino acid ligase activity	1.0764	0.00021675	505.542	239.739	18.7748	9.73344
BnaCnng40210D	acid-amino acid ligase activity	1.0706	0.0018411	147.021	69.9996	7.50863	3.95577
BnaC04g40980D	acid-amino acid ligase activity	1.0664	0.0058182	61.2811	29.2621	5.30203	2.75396
BnaA01g16470D	acid-amino acid ligase activity	1.0386	0.0079532	64.0506	31.1796	3.63331	1.93087
BnaAnng17320D	acid-amino acid ligase activity	1.0351	0.00036252	344.825	168.272	18.2259	9.67493
BnaCnng20990D	acid-amino acid ligase activity	1.0322	0.0022098	124.776	61.0125	10.3168	5.52692
BnaCnng31690D	acid-amino acid ligase activity	1.0222	0.00064189	245.374	120.812	17.2466	9.22008
BnaA01g33030D	acid-amino acid ligase activity	1.0197	0.00066158	236.542	116.67	8.33061	4.4488
BnaA07g04670D	acid-amino acid ligase activity	1.0168	0.006147	271.57	134.212	28.0066	15.0732
BnaC01g32880D	acid-amino acid ligase activity	1.0152	0.0012522	181.817	89.9542	7.6878	4.15472
BnaA10g14910D	acid-amino acid ligase activity	0.99456	0.0011585	273.364	137.198	31.5558	17.4143
BnaAnng09200D	acid-amino acid ligase activity	0.96197	0.0018779	177.842	91.2965	15.1025	8.42676
BnaCnng56560D	acid-amino acid ligase activity	0.95866	0.0031989	190.202	97.8651	20.9608	11.932
BnaC05g18550D	acid-amino acid ligase activity	0.94245	0.00042037	2042.38	1062.75	168.267	95.0389
BnaC04g01590D	acid-amino acid ligase activity	0.93803	0.00066723	1090.27	569.061	48.9009	27.8817
BnaA04g16720D	acid-amino acid ligase activity	0.93723	0.0048798	164.252	85.7778	3.5157	2.02618
BnaA10g21890D	acid-amino acid ligase activity	0.92318	0.004126	240.957	127.067	12.3694	7.24236
BnaC04g52110D	acid-amino acid ligase activity	0.91271	0.00182	343.751	182.596	10.1076	5.84631
BnaC09g38430D	acid-amino acid ligase activity	0.87722	0.007583	137.446	74.8278	4.1231	2.46088
BnaCnng03530D	acid-amino acid ligase activity	0.87694	0.0016043	2525.88	1375.39	17.517	10.4749
BnaA05g05200D	acid-amino acid ligase activity	0.86825	0.0015129	1265.4	693.204	21.682	12.9709
BnaC05g12870D	acid-amino acid ligase activity	0.86695	0.0011705	2437.2	1336.33	71.2828	42.5698
BnaC09g46280D	acid-amino acid ligase activity	0.86178	0.0023246	774.472	426.171	36.7133	22.1535
BnaC03g13910D	acid-amino acid ligase activity	0.85129	0.0067846	133.523	74.0108	5.6458	3.37953
BnaC08g19460D	acid-amino acid ligase activity	0.83627	0.0023981	1207.53	676.327	20.7422	12.7249
BnaA05g18620D	acid-amino acid ligase activity	0.83441	0.0051988	367.093	205.87	23.817	14.6896
BnaC07g46820D	acid-amino acid ligase activity	0.83425	0.0062818	294.389	165.115	5.91534	3.63926
BnaA08g29290D	acid-amino acid ligase activity	0.83072	0.0061734	294.924	165.821	12.9027	7.98298
BnaC07g29090D	acid-amino acid ligase activity	0.82824	0.0089173	244.853	137.905	21.3195	13.2703
BnaA09g03700D	acid-amino acid ligase activity	0.81982	0.0088194	1224.59	693.75	36.7529	22.6526
BnaA07g15340D	acid-amino acid ligase activity	0.81468	0.0067944	248.221	141.122	18.4421	11.4526
BnaC01g41130D	acid-amino acid ligase activity	0.8118	0.0064949	258.594	147.313	9.68103	6.01757
BnaA06g28880D	acid-amino acid ligase activity	0.81173	0.0041409	541.635	308.57	7.31298	4.55353
BnaA02g11890D	acid-amino acid ligase activity	0.80787	0.0088124	263.096	150.287	6.30643	3.97076
BnaC07g37950D	acid-amino acid ligase activity	0.80708	0.0032587	1938	1107.64	52.9211	33.098
BnaA03g29060D	acid-amino acid ligase activity	0.80501	0.0086826	218.992	125.341	7.23971	4.538
BnaA07g11270D	acid-amino acid ligase activity	0.79916	0.0072849	379.48	218.081	6.49572	4.11689
BnaA06g11330D	acid-amino acid ligase activity	0.79184	0.0060153	1148.03	663.107	33.7282	21.2216
BnaA07g29790D	acid-amino acid ligase activity	0.78632	0.0052147	1026.74	595.328	31.0986	19.864
BnaAnng06950D	acid-amino acid ligase activity	0.78032	0.0087404	296.968	172.906	5.15116	3.28778
BnaA05g30360D	acid-amino acid ligase activity	0.74927	0.0070328	529.897	315.238	40.1487	25.901
BnaC04g44130D	acid-amino acid ligase activity	0.7443	0.0089497	1408.27	840.677	22.8298	15.0057
BnaA02g05410D	acid-amino acid ligase activity	0.74251	0.0084854	426.282	254.788	15.7772	10.2895
BnaA03g54900D	acid-amino acid ligase activity	0.73943	0.006997	1721.07	1030.88	12.2761	8.05235
BnaC06g33000D	acid-amino acid ligase activity	0.73412	0.0075779	1366.31	821.409	41.3968	27.2579
BnaC02g03460D	acid-amino acid ligase activity	0.68731	0.0089275	2779.8	1726.29	25.66	17.3455
Novel00335	RNA-dependent DNA replication	Infinite	4.7124e-42	195.757	0	4.63799	0
Novel00662	RNA-dependent DNA replication	Infinite	1.3319e-05	34.7038	0	0.526211	0
Novel01229	RNA-dependent DNA replication	Infinite	1.5037e-63	667.208	0	6.11808	0
Novel01296	RNA-dependent DNA replication	Infinite	2.6912e-52	303.669	0	7.68763	0
Novel02212	RNA-dependent DNA replication	Infinite	4.6543e-07	17.9884	0	0.811475	0
Novel02290	RNA-dependent DNA replication	Infinite	7.4042e-15	86.0946	0	1.12398	0
Novel01150	RNA-dependent DNA replication	11.226	4.207e-76	862.781	0.360232	13.1559	0.00579288
Novel03388	RNA-dependent DNA replication	11.155	5.375e-99	2464.75	1.0807	82.8398	0.0383406
Novel02316	RNA-dependent DNA replication	8.3778	2.7764e-64	670.662	2.0162	11.6617	0.0384462
BnaC02g11360D	RNA-dependent DNA replication	7.1108	9.3567e-13	38.9135	0.281538	4.70269	0.0395184
Novel02584	RNA-dependent DNA replication	4.5614	4.2444e-44	15302.8	648.134	62.2646	2.87418
Novel01846	RNA-dependent DNA replication	2.4282	3.2673e-11	474.059	88.0802	3.74649	0.789758
BnaA03g00800D	RNA-dependent DNA replication	2.1551	8.068e-13	2449.39	549.927	188.061	45.6364
Novel02047	RNA-dependent DNA replication	1.3451	9.224e-05	429.791	169.182	3.5668	1.54192
Novel02834	RNA-dependent DNA replication	1.1801	0.0023529	234.898	103.662	1.59582	0.780117
Novel03216	RNA-dependent DNA replication	1.0503	0.0090948	1072.11	517.684	12.267	6.57876
Novel00047	RNA-dependent DNA replication	1.0051	0.030763	634.144	315.96	8.44291	4.65296
Novel00335	RNA-directed DNA polymerase activity	Infinite	4.7124e-42	195.757	0	4.63799	0
Novel00662	RNA-directed DNA polymerase activity	Infinite	1.3319e-05	34.7038	0	0.526211	0
Novel01229	RNA-directed DNA polymerase activity	Infinite	1.5037e-63	667.208	0	6.11808	0
Novel01296	RNA-directed DNA polymerase activity	Infinite	2.6912e-52	303.669	0	7.68763	0
Novel02212	RNA-directed DNA polymerase activity	Infinite	4.6543e-07	17.9884	0	0.811475	0
Novel02290	RNA-directed DNA polymerase activity	Infinite	7.4042e-15	86.0946	0	1.12398	0
Novel01150	RNA-directed DNA polymerase activity	11.226	4.207e-76	862.781	0.360232	13.1559	0.00579288
Novel03388	RNA-directed DNA polymerase activity	11.155	5.375e-99	2464.75	1.0807	82.8398	0.0383406
Novel02316	RNA-directed DNA polymerase activity	8.3778	2.7764e-64	670.662	2.0162	11.6617	0.0384462
Novel02584	RNA-directed DNA polymerase activity	4.5614	4.2444e-44	15302.8	648.134	62.2646	2.87418
Novel01846	RNA-directed DNA polymerase activity	2.4282	3.2673e-11	474.059	88.0802	3.74649	0.789758
BnaA03g00800D	RNA-directed DNA polymerase activity	2.1551	8.068e-13	2449.39	549.927	188.061	45.6364
Novel02047	RNA-directed DNA polymerase activity	1.3451	9.224e-05	429.791	169.182	3.5668	1.54192
Novel02834	RNA-directed DNA polymerase activity	1.1801	0.0023529	234.898	103.662	1.59582	0.780117
Novel03216	RNA-directed DNA polymerase activity	1.0503	0.0090948	1072.11	517.684	12.267	6.57876
Novel00047	RNA-directed DNA polymerase activity	1.0051	0.030763	634.144	315.96	8.44291	4.65296
BnaC03g22970D	peptidase inhibitor activity	Infinite	7.05e-08	43.7126	0	6.34413	0
BnaC09g05080D	peptidase inhibitor activity	Infinite	3.37e-11	30.0243	0	0.904891	0
BnaA03g10510D	peptidase inhibitor activity	10.245	1.62e-58	421.088	0.346933	26.8153	0.0239513
BnaCnng42820D	peptidase inhibitor activity	7.3269	6.88e-24	90.4029	0.563076	1.01231	0.00731347
BnaA03g06400D	peptidase inhibitor activity	6.9728	1.48e-14	45.248	0.360232	2.76114	0.0232316
BnaC07g11630D	peptidase inhibitor activity	4.0074	1.9e-21	186.778	11.6139	12.1356	0.822496
BnaC04g47470D	peptidase inhibitor activity	3.9458	1.43e-33	2102.19	136.42	222.29	15.7042
BnaC04g47450D	peptidase inhibitor activity	3.2302	2.58e-22	732.221	78.0277	106.907	12.4492
BnaA02g15910D	peptidase inhibitor activity	3.2251	0.00062356	2209.38	236.278	142.89	16.6598
BnaC05g24000D	peptidase inhibitor activity	2.8491	0.0012909	20.2384	2.80872	0.386469	0.0602688
BnaC06g40010D	peptidase inhibitor activity	2.7267	6.3e-11	133.619	20.1853	2.43076	0.406682
BnaA10g11010D	peptidase inhibitor activity	2.726	1.06e-12	180.737	27.3179	15.9639	2.62791
BnaA10g10890D	peptidase inhibitor activity	2.5365	8.14e-12	230.305	39.6956	10.2468	1.95501
BnaC06g33320D	peptidase inhibitor activity	2.4069	0.0018249	1176.37	221.817	73.3763	14.9258
BnaA10g03130D	peptidase inhibitor activity	2.3942	0.0039889	19.6531	3.73867	1.35599	0.27893
BnaC06g33470D	peptidase inhibitor activity	2.389	0.0050028	329.719	62.9465	20.5519	4.22809
BnaC02g46470D	peptidase inhibitor activity	2.3152	0.0038684	73.0057	14.6698	4.34358	0.925581
BnaC08g26160D	peptidase inhibitor activity	2.2376	6.08e-08	130.337	27.6372	5.89287	1.385
BnaA07g37080D	peptidase inhibitor activity	2.236	0.0037111	22.3955	4.75397	2.25861	0.520581
BnaC06g34290D	peptidase inhibitor activity	2.1926	4.33e-09	1361.26	297.779	82.5891	19.4978
BnaC06g34210D	peptidase inhibitor activity	2.1781	2.54e-10	1452.63	320.991	92.6661	22.2567
BnaA07g30760D	peptidase inhibitor activity	2.1533	2.75e-09	5062.98	1138.13	420.864	103.048
BnaC02g21010D	peptidase inhibitor activity	1.8774	2.05e-07	288.105	78.4123	48.3293	14.2094
BnaA03g19270D	peptidase inhibitor activity	1.8704	0.014367	23.1044	6.31905	3.34401	0.997563
BnaC01g38380D	peptidase inhibitor activity	1.7398	8.24e-09	8441.84	2527.5	562.825	183.643
BnaA04g20010D	peptidase inhibitor activity	1.6871	2.01e-07	1279.25	397.272	45.8466	15.7403
BnaA01g22200D	peptidase inhibitor activity	1.6775	4.17e-08	2733.08	854.399	43.7668	14.907
BnaCnng66270D	peptidase inhibitor activity	1.6731	3.54e-07	685.59	214.992	30.9253	10.6674
BnaA03g00930D	peptidase inhibitor activity	1.6155	9.9e-07	497.474	162.357	7.6154	2.71367
BnaA07g30010D	peptidase inhibitor activity	1.6097	0.0073162	7985.78	2616.64	487.7	173.867
BnaA05g19390D	peptidase inhibitor activity	1.5913	3e-07	8750.45	2904	117.293	42.7827
BnaA07g30790D	peptidase inhibitor activity	1.5815	2.12e-06	10941.1	3655.7	652.734	236.164
BnaC01g43070D	peptidase inhibitor activity	1.562	7.37e-07	1264.81	428.377	20.2681	7.50303
BnaC09g34030D	peptidase inhibitor activity	1.4421	1.02e-05	537.183	197.705	21.7426	8.73906
BnaA09g26960D	peptidase inhibitor activity	1.3606	8.02e-05	678.041	264.037	19.6084	8.45255
BnaA02g15900D	peptidase inhibitor activity	1.344	0.00064902	232.149	91.4516	23.5811	10.0769
BnaC06g34250D	peptidase inhibitor activity	1.3357	0.015663	78.9408	31.276	5.92079	2.54029
BnaA05g26650D	peptidase inhibitor activity	1.1824	0.00065092	472.405	208.147	28.2099	13.6169
BnaC05g40690D	peptidase inhibitor activity	1.1356	0.0005029	1620.04	737.37	109.028	54.2768
BnaC07g50600D	peptidase inhibitor activity	0.94391	0.027194	128.536	66.8161	6.2137	3.52549
BnaCnng62150D	peptidase inhibitor activity	0.77055	0.039005	465.843	273.074	57.1575	36.5956
BnaAnng20740D	peptidase inhibitor activity	0.76041	0.039187	581.36	343.194	71.3031	46.0408
BnaA03g05160D	peptidase inhibitor activity	0.70507	0.045167	1418.57	870.168	14.4332	9.63595
