# Supplementary material for: Genome-wide transcriptomic analysis uncovers the molecular basis underlying early flowering and apetalous characteristic in Brassica napus L
Source: Sci Rep. 2016 Jul 27;6:30576. doi: 10.1038/srep30576 (PMC4962316; doi:10.1038/srep30576)
Supplement: Supplementary Data 3 [file srep30576-s4.xls]

## Sheet: Data 3
Supplementary Data 3. List of homologs of Arabidopsis flowering genes in B. napus
Gene	Gene name	Function	TAIR10Gene_id	Gene id
ABH1	ABA HYPERSENSITIVE 1	Repressor	AT2G13540	BnaA03g38370D
				BnaC09g08560D
				BnaC09g08580D
ACS10	ACC SYNTHASE 10	Activator	AT1G62960	BnaA09g13010D
				BnaC09g12920D
				BnaA01g15380D
ADC2	ARGININE DECARBOXYLASE 2	Repressor	AT4G34710	BnaC03g65810D
				BnaA03g53010D
				BnaA08g10990D
				BnaC07g45200D
				BnaA01g02450D
				BnaA01g02460D
				BnaC01g03710D
ADG1	ADP GLUCOSE PYROPHOSPHORYLASE 1	Activator	AT5G48300	BnaA07g04740D
				BnaCnng00430D
				BnaA06g30310D
				BnaCnng59960D
				BnaA01g12640D
ADG2	ADP GLUCOSE PYROPHOSPHORYLASE 2	Activator	AT5G19220	BnaA10g15850D
				BnaC09g54280D
				BnaC02g08620D
				BnaAnng08760D
				BnaA01g12640D
AGAL2	ALPHA-GALACTOSIDASE 2	Activator	AT5G08370	BnaAnng06140D
				BnaC03g03520D
				BnaC02g01160D
				BnaA03g02510D
				BnaA05g18270D
				BnaA06g10970D
AGL6	AGAMOUS-LIKE 6	Activator	AT2G45650	BnaC04g04380D
				BnaC04g04390D
				BnaA05g05000D
				BnaA03g56870D
AGL12	AGAMOUS-LIKE 12	Activator	AT1G71692	BnaA02g15390D
				BnaC06g32640D
				BnaA07g29450D
				BnaCnng07880D
AGL15	AGAMOUS-LIKE 15	Repressor	AT5G13790	BnaA03g04490D
				BnaC03g06030D
				BnaA10g29830D
AGL17	AGAMOUS-LIKE 17	Activator	AT2G22630	BnaA04g13050D
				BnaC04g35150D
AGL18	AGAMOUS-LIKE 18	Repressor	AT3G57390	BnaA09g36710D
				BnaC08g28320D
				BnaA07g17280D
				BnaC04g24260D
				BnaCnng07450D
				BnaA04g02430D
AGL19	AGAMOUS-LIKE 19	Activator	AT4G22950	BnaA01g12700D
				BnaA01g12710D
				BnaC01g14430D
				BnaC01g14440D
				BnaA03g45650D
				BnaA08g10540D
				BnaCnng57290D
AGL24	AGAMOUS LIKE 24	Activator	AT4G24540	BnaC01g16370D
				BnaA01g13920D
				BnaA03g46780D
				BnaC07g38990D
				BnaA01g35210D
				BnaC01g17400D
AGL28	AGAMOUS-LIKE 28	Activator	AT1G01530	BnaA01g25970D
				BnaC01g33180D
				BnaA05g36820D
				BnaC05g33070D
				BnaA05g20520D
				BnaCnng38710D
				BnaA10g13240D
AGL42	AGAMOUS-LIKE 42	Activator	AT5G62165	BnaA02g33230D
				BnaA09g05900D
AGL71	AGAMOUS-LIKE 71	Activator	AT5G51870	BnaA10g07680D
				BnaC03g15810D
				BnaC09g52900D
AGL72	AGAMOUS-LIKE 72	Activator	AT5G51860	BnaC09g52890D
				BnaAnng28250D
				BnaA03g12980D
AGO1	ARGONAUTE 1	Activator	AT1G48410	BnaA08g03260D
				BnaC08g46720D
				BnaA05g17460D
				BnaC05g25730D
				BnaA09g16600D
				BnaA09g16610D
				BnaCnng19690D
AHL18	AT-HOOK MOTIF NUCLEAR-LOCALIZED PROTEIN 18	Repressor	AT3G60870	BnaA05g04850D
				BnaC04g04190D
				BnaC08g26470D
				BnaC03g19350D
				BnaA09g55070D
AHL22	AT-HOOK MOTIF NUCLEAR-LOCALIZED PROTEIN 22	Repressor	AT2G45430	BnaA04g26180D
				BnaC04g50180D
				BnaC03g19350D
				BnaA03g19960D
AHL27	AT-HOOK MOTIF NUCLEAR-LOCALIZED PROTEIN 27	Repressor	AT1G20900	BnaC05g16200D
				BnaA06g14760D
				BnaA07g11200D
				BnaC07g15080D
				BnaC08g19580D
				BnaA08g21560D
				BnaC02g24120D
				BnaC06g21820D
AHL29	AT-HOOK MOTIF NUCLEAR-LOCALIZED PROTEIN 29	Repressor	AT1G76500	BnaA07g32820D
				BnaC06g37300D
				BnaC02g24120D
				BnaA02g18130D
				BnaC06g21820D
				BnaA07g21350D
AMP1	ALTERED MERISTEM PROGRAM 1	Repressor	AT3G54720	BnaC08g25470D
				BnaA09g34520D
				BnaA04g03960D
				BnaA04g03970D
AP1	APETALA1	Activator	AT1G69120	BnaC06g29980D
				BnaA07g27710D
				BnaC06g25500D
				BnaA07g24360D
				BnaA02g35830D
AP2	APETALA2	Repressor	AT4G36920	BnaC01g01710D
				BnaA03g53830D
				BnaCnng39690D
ARF6	AUXIN RESPONSE FACTOR 6	Activator	AT1G30330	BnaA09g26170D
				BnaC05g23210D
				BnaA08g17390D
				BnaC03g59640D
				BnaC06g27170D
				BnaA07g25390D
ARF8	AUXIN RESPONSE FACTOR 8	Activator	AT5G37020	BnaA04g07950D
				BnaCnng25410D
				BnaA07g25390D
				BnaC06g27170D
ARP4	ACTIN-RELATED PROTEIN 4	Repressor	AT1G18450	BnaC08g17980D
				BnaA06g12580D
				BnaA08g22640D
				BnaC05g14140D
				BnaC08g37280D
ARP6	ACTIN RELATED PROTEIN 6	Repressor	AT3G33520	BnaA08g00100D
				BnaC03g71020D
AS1	ASYMMETRIC LEAVES 1	Activator	AT2G37630	BnaA05g06890D
				BnaC04g07760D
				BnaA03g17330D
				BnaC03g20830D
ATH1	ARABIDOPSIS THALIANA HOMEOBOX 1	Repressor	AT4G32980	BnaA01g03890D
				BnaC01g05260D
				BnaC07g44050D
				BnaA03g52290D
				BnaA01g03950D
ATRING1A	ARABIDOPSIS THALIANA RING 1A	Activator	AT5G44280	BnaC07g17080D
				BnaAnng09920D
BAS1	PHYB ACTIVATION TAGGED SUPPRESSOR 1	Repressor	AT2G26710	BnaA07g12890D
				BnaC04g17240D
				BnaC05g18290D
BDL	BODENLOS	Repressor	AT1G04550	BnaAnng12210D
				BnaA10g02680D
				BnaC08g50150D
				BnaC05g02660D
BNQ1	BANQUO 1	Activator	AT5G39860	BnaA07g14800D
				BnaC06g42240D
				BnaCnng42180D
BNQ2	BANQUO 2	Activator	AT5G15160	BnaC03g06810D
				BnaA03g05270D
				BnaA10g18940D
				BnaC05g20000D
				BnaC02g05910D
				BnaA02g02510D
				BnaCnng61200D
BNQ3	BANQUO 3	Activator	AT3G47710	BnaC03g57170D
				BnaA06g17190D
BOP1	BLADE ON PETIOLE 1	Activator	AT3G57130	BnaA09g36500D
				BnaC08g28070D
				BnaA07g17180D
				BnaC04g24530D
BOP2	BLADE ON PETIOLE 2	Activator	AT2G41370	BnaC04g47620D
				BnaA04g23860D
				BnaC04g01830D
				BnaA07g17180D
				BnaA05g02160D
BP	BREVIPEDICELLUS	Repressor	AT4G08150	BnaA03g23610D
				BnaCnng59830D
BRI1	BRASSINOSTEROID INSENSITIVE 1	Activator	AT4G39400	BnaA06g40640D
				BnaC07g47240D
				BnaA01g05490D
				BnaC01g40650D
				BnaC03g60590D
				BnaA08g16520D
CAL	CAULIFLOWER	Activator	AT1G26310	BnaA08g19710D
				BnaC03g56640D
CCA1	CIRCADIAN CLOCK ASSOCIATED 1	Repressor	AT2G46830	BnaA05g01050D
				BnaC04g00590D
				BnaC03g00040D
CDF1	CYCLING DOF FACTOR1	Repressor	AT5G62430	BnaAnng29770D
				BnaAnng24480D
				BnaA06g21870D
				BnaCnng61810D
CDF3	CYCLING DOF FACTOR 3	Repressor	AT3G47500	BnaCnng15140D
				BnaAnng22720D
				BnaA06g21870D
CHR11	CHROMATIN-REMODELING PROTEIN 11	Repressor	AT3G06400	BnaAnng03220D
				BnaC05g45420D
				BnaA05g30940D
				BnaA10g16340D
CHR17	CHROMATIN REMODELING FACTOR 17	Repressor	AT5G18620	BnaAnng03220D
				BnaC09g39190D
				BnaA05g30940D
				BnaC05g45420D
				BnaC02g08260D
				BnaA10g16340D
CIB1	CRYPTOCHROME-INTERACTING BASIC-HELIX-LOOP-HELIX 1	Activator	AT4G34530	BnaA01g02620D
				BnaC01g03860D
				BnaC03g65970D
				BnaA08g11120D
CIB2	CRY2-INTERACTING BHLH 2	Activator	AT5G48560	BnaA06g30140D
				BnaC07g26580D
				BnaA02g30270D
CIB4	CRY2-INTERACTING BHLH 4	Activator	AT1G10120	BnaC08g42390D
				BnaA06g37950D
				BnaC05g07820D
				BnaA09g57260D
				BnaC08g13990D
				BnaA08g25980D
CIB5	CRYPTOCHROME-INTERACTING BASIC-HELIX-LOOP-HELIX 5	Activator	AT1G26260	BnaA02g14180D
				BnaA07g27570D
				BnaC06g29840D
				BnaA09g57260D
				BnaA07g06260D
				BnaA06g30130D
				BnaC02g38670D
CIB22	B22 SUBUNIT OF EUKARYOTIC MITOCHONDRIAL COMPLEX I	Activator	AT4G34700	BnaA03g53000D
				BnaC07g45190D
				BnaA08g11020D
				BnaA01g02470D
				BnaC01g03730D
				BnaC03g65880D
CKA1	CASEIN KINASE ALPHA 1	Activator	AT5G67380	BnaC01g42660D
				BnaAnng03880D
				BnaC08g48660D
				BnaA01g21040D
				BnaCnng69240D
				BnaAnng38300D
				BnaAnng23230D
				BnaA01g19000D
CKA2	CASEIN KINASE II, ALPHA CHAIN 2	Activator	AT3G50000	BnaAnng03880D
				BnaC08g48660D
				BnaC01g42660D
				BnaA01g21040D
				BnaAnng23230D
				BnaAnng38300D
				BnaA01g19000D
				BnaCnng55140D
				BnaC06g07750D
CKA3	CASEIN KINASE II, ALPHA CHAIN 3	Activator	AT2G23080	BnaAnng03880D
				BnaC01g42660D
				BnaC08g48660D
				BnaA01g21040D
				BnaAnng23230D
				BnaAnng38300D
CKA4	CK2 ALPHA CP	Activator	AT2G23070	BnaC08g34660D
				BnaA09g42220D
				BnaC04g35630D
				BnaA04g13490D
				BnaAnng23230D
				BnaAnng38300D
				BnaA01g19000D
				BnaC09g11140D
				BnaC06g07750D
CLF	Curly Leaf	Repressor	AT2G23380	BnaC04g35880D
				BnaA04g13630D
				BnaA10g08130D
CLPS3	CLP-SIMILAR PROTEIN 3	Activator	AT3G04680	BnaA03g28730D
				BnaC03g33850D
				BnaC06g01980D
CLV1	CLAVATA 1	Activator	AT1G75820	BnaA07g32120D
				BnaC06g36500D
				BnaC07g36330D
				BnaCnng39750D
CLV3	CLAVATA3		AT2G27250	BnaC02g15230D
				BnaA04g15710D
				BnaC04g38990D
CML23	CALMODULIN LIKE 23	Activator	AT1G66400	BnaA07g25810D
				BnaC06g43540D
				BnaC04g53510D
CML24	CALMODULIN LIKE 24	Activator	AT5G37770	BnaUnng00020D
				BnaC04g34480D
				BnaC05g44470D
				BnaA08g31690D
CO	CONSTANS	Activator	AT5G15840	BnaA10g18430D
				BnaC09g41990D
				BnaA02g02840D
				BnaC02g06280D
COL1	CONSTANS-LIKE 1	Activator	AT5G15850	BnaA10g18420D
				BnaC09g41980D
				BnaA02g02840D
				BnaC02g06280D
COL2	CONSTANS-LIKE 2	Activator	AT3G02380	BnaAnng38870D
				BnaAnng39160D
				BnaA02g02840D
				BnaA03g27860D
				BnaC03g32910D
Concanavalin A-like lectin family protein			AT3G09190	BnaCnng24240D
				BnaA05g29280D
				BnaC03g36250D
				BnaCnng24320D
COP1	CONSTITUTIVELY PHOTOMORPHOGENIC1	Repressor	AT2G32950	BnaA05g34990D
				BnaC04g11750D
				BnaA04g19110D
CPL3	CAPRICE-LIKE MYB3	Repressor	AT4G01060	BnaA03g26820D
				BnaCnng01850D
				BnaC02g27760D
				BnaA02g20260D
				BnaC03g31750D
CRY1	CRYPTOCHROME1	Activator	AT4G08920	BnaAnng13370D
				BnaC09g25510D
				BnaA10g02550D
CRY2	CRYPTOCHROME2	Activator	AT1G04400	BnaA08g27870D
				BnaC08g00670D
				BnaC05g02520D
				BnaA10g02550D
CSTF64	CLEAVAGE STIMULATING FACTOR 64	Activator	AT1G71800	BnaA07g23410D
				BnaA02g15530D
				BnaC02g20770D
				BnaCnng07840D
CSTF77	CLEAVAGE STIMULATING FACTOR 77	Activator	AT1G17760	BnaA08g22960D
				BnaC08g17530D
				BnaC03g41120D
				BnaC09g35620D
CUL3A	CULLIN 3A	Activator	AT1G26830	BnaA09g29300D
				BnaC05g50950D
				BnaCnng12340D
				BnaA08g19930D
Cullin protein		Activator	AT1G01640	BnaA10g00340D
				BnaCnng02350D
CYP90A1	CYTOCHROME P450 90A1	Activator	AT5G05690	BnaA10g24860D
				BnaC09g49790D
				BnaC02g02210D
				BnaAnng01430D
				BnaA03g01680D
				BnaC03g02230D
CYP90B1	CYTOCHROME P450 90B1	Activator	AT3G50660	BnaA09g31290D
				BnaA01g35580D
				BnaC05g34660D
				BnaC01g23810D
DDF1	DWARF AND DELAYED FLOWERING 1	Repressor	AT1G12610	BnaCnng31550D
				BnaA09g47030D
				BnaC08g41070D
				BnaAnng36290D
				BnaC08g15650D
				BnaC07g39680D
				BnaA08g30930D
				BnaA08g30910D
				BnaCnng49280D
				BnaA08g30950D
				BnaUnng01150D
DDF2	DWARF AND DELAYED FLOWERING 2	Repressor	AT1G63030	BnaA09g10730D
				BnaA08g30930D
				BnaCnng49280D
				BnaA08g30910D
				BnaA08g30950D
				BnaUnng01150D
DNF	DAY NEUTRAL FLOWERING	Repressor	AT3G19140	BnaC05g39320D
DWF6	DWARF 6	Activator	AT2G38050	BnaC04g45630D
				BnaA04g21780D
EBS	EARLY BOLTING IN SHORT DAYS	Repressor	AT4G22140	BnaA01g11940D
				BnaC07g37120D
				BnaA03g45160D
				BnaC01g13590D
				BnaC03g64850D
				BnaA08g10160D
				BnaC07g37100D
EFM	EARLY FLOWERING MYB PROTEIN	Repressor	AT2G03500	BnaC07g22390D
				BnaA06g39930D
				BnaAnng34750D
				BnaAnng39110D
EFO2	EARLY FLOWERING BY OVEREXPRESSION 2	Repressor	AT5G23730	BnaA09g05170D
				BnaC09g04740D
EIP1	EMF1-INTERACTING PROTEIN 1	Repressor	AT5G41990	BnaC06g13830D
				BnaA07g15600D
				BnaCnng76130D
				BnaAnng39660D
				BnaA02g07690D
EIP6	EMF1-INTERACTING PROTEIN 6	Repressor	AT3G21150	BnaC03g41920D
				BnaC05g30840D
				BnaA03g36070D
				BnaA05g19900D
EIP9	EMF1-INTERACTING PROTEIN 9	Repressor	AT5G64360	BnaAnng15130D
				BnaC03g49810D
				BnaA02g34190D
				BnaC02g43070D
ELF3	EARLY FLOWERING 3	Repressor	AT2G25930	BnaA04g15260D
				BnaCnng51090D
				BnaC08g33210D
				BnaA09g40710D
ELF4	EARLY FLOWERING 4	Repressor	AT2G40080	BnaA05g05560D
				BnaUnng01460D
				BnaA03g18840D
				BnaC04g05320D
				BnaC03g72320D
				BnaC04g56730D
				BnaC04g05290D
				BnaA04g22640D
ELF5	EARLY FLOWERING 5	Repressor	AT5G62640	BnaA06g22130D
				BnaC03g51580D
				BnaC09g06690D
ELF6	EARLY FLOWERING 6	Repressor	AT5G04240	BnaCnng10240D
				BnaA10g25980D
ELF7	EARLY FLOWERING 7	Repressor	AT1G79730	BnaA10g27050D
				BnaCnng03440D
ELF9	EARLY FLOWERING 9	Repressor	AT5G16260	BnaC09g41560D
				BnaA10g18060D
				BnaC02g06480D
EMF1	EMBRYONIC FLOWER 1	Repressor	AT5G11530	BnaC02g03860D
				BnaA02g01030D
				BnaC03g04840D
				BnaA03g03410D
EMF2	EMBRYONIC FLOWER 2	Repressor	AT5G51230	BnaC09g27450D
				BnaA10g08130D
				BnaC02g15870D
				BnaA02g11340D
ESD4	EARLY IN SHORT DAYS 4	Repressor	AT4G15880	BnaA08g05910D
				BnaC08g10470D
				BnaA03g42200D
				BnaC07g33290D
ESR1	ENHANCER OF SHOOT REGENERATION 1	Repressor	AT1G12980	BnaC05g09160D
				BnaA06g07730D
FBH1	FLOWERING BHLH 1	Activator	AT1G35460	BnaC08g06800D
				BnaA08g06290D
				BnaCnng37600D
				BnaA05g18250D
				BnaCnng62790D
FBH2	FLOWERING BHLH 2	Activator	AT4G09180	BnaA05g18250D
				BnaCnng62790D
FBH3	FLOWERING BHLH 3	Activator	AT1G51140	BnaC06g04380D
				BnaA06g02490D
				BnaA05g02720D
				BnaC04g02580D
FBH4	FLOWERING BHLH 4	Activator	AT2G42280	BnaA04g24390D
				BnaC04g48190D
				BnaA05g02720D
				BnaC04g02580D
FCA	FCA	Activator	AT4G16280	BnaA01g17510D
				BnaC01g21860D
				BnaA01g35360D
FD	FD/ATBZIP14	Activator	AT4G35900	BnaA08g14840D
				BnaC03g76870D
				BnaA01g01640D
				BnaAnng08290D
				BnaC07g45850D
				BnaC01g02720D
FDP	FD PARALOG	Activator	AT2G17770	BnaC09g09560D
				BnaA09g09300D
				BnaA07g03000D
				BnaA01g01640D
				BnaAnng08290D
				BnaC07g45850D
FES1	FRIGIDA-ESSENTIAL 1	Repressor	AT2G33835	BnaA05g09820D
				BnaCnng05170D
				BnaC03g18830D
				BnaA03g15630D
FIE1	FERTILIZATION-INDEPENDENT ENDOSPERM1	Repressor	AT3G20740	BnaA01g25550D
				BnaC01g32500D
				BnaA05g20190D
				BnaCnng29960D
				BnaA05g20150D
FIO1	FIONA1	Repressor	AT2G21070	BnaC04g33790D
				BnaA04g11930D
FIP1	FRIGIDA INTERACTING PROTEIN 1	Repressor	AT2G06005	BnaC07g48140D
				BnaA07g04350D
FIP2	FRIGIDA INTERACTING PROTEIN 2	Repressor	AT4G17060	BnaC01g21240D
				BnaA01g17960D
				BnaC08g10870D
FKF1	FLAVIN-BINDING,KELCH REPEAT,F-BOX 1	Activator	AT1G68050	BnaA07g01240D
				BnaC07g02630D
				BnaA07g01230D
				BnaA02g16710D
				BnaA07g01250D
				BnaC07g02620D
FLC	FLOWERING LOCUS C	Repressor	AT5G10140	BnaA10g22080D
				BnaC09g46500D
				BnaC09g46540D
				BnaA02g00370D
				BnaC02g00490D
				BnaA03g02820D
				BnaC03g04170D
				BnaA03g13630D
FLD	FLOWERING LOCUS D	Activator	AT3G10390	BnaA03g31180D
				BnaC03g36510D
				BnaC01g44800D
FLK	FLOWERING LOCUS KH DOMAN	Activator	AT3G04610	BnaA03g28670D
				BnaC03g33790D
				BnaCnng44620D
FLM	FLOWERING LOCUS M	Repressor	AT1G77080	BnaA02g34510D
				BnaA02g34520D
				BnaC09g46540D
				BnaA03g13630D
				BnaA02g00370D
FLX4	FLOWERING LOCUS C EXPRESSOR-LIKE 4	Repressor	AT5G61920	BnaC03g52190D
				BnaA06g21380D
FPA	FPA	Activator	AT2G43410	BnaA05g03310D
				BnaC04g02920D
				BnaA09g37880D
				BnaC08g29740D
FPF1	FLOWERING PROMOTING FACTOR1	Activator	AT5G24860	BnaC07g29700D
				BnaA06g27290D
				BnaA09g04770D
				BnaC09g04240D
				BnaC09g04280D
FRI	FRIGIDA	Repressor	AT4G00650	BnaA10g05850D
				BnaC09g27290D
				BnaA03g13320D
				BnaC03g16130D
FRL1	FRIGIDA LIKE 1	Repressor	AT5G16320	BnaC09g41500D
				BnaA10g18010D
				BnaCnng53910D
FRY1	FIERY1	Activator	AT5G63980	BnaC03g50280D
				BnaA06g23120D
				BnaA09g06680D
				BnaC09g06200D
				BnaA06g18670D
FT	FLOWERING LOCUS T	Activator	AT1G65480	BnaC02g23820D
				BnaA02g12130D
				BnaA07g33120D
FUL	FRUITFULL	Activator	AT5G60910	BnaC02g41870D
				BnaAnng06660D
				BnaA09g05500D
				BnaA03g39820D
				BnaC07g49790D
FVE	FVE	Activator	AT2G19520	BnaA09g44120D
				BnaC08g36680D
				BnaA09g09860D
				BnaC09g09900D
				BnaA01g07210D
				BnaC01g08780D
				BnaA09g44100D
				BnaC08g36660D
				BnaA07g01150D
				BnaC09g09910D
				BnaA09g09870D
				BnaC07g01650D
				BnaC07g01700D
FWA	FLOWERING WAGENINGEN	Repressor	AT4G25530	BnaA01g14770D
				BnaC01g17410D
				BnaA01g14780D
FY	FY	Activator	AT5G13480	BnaA03g04360D
				BnaC03g05900D
				BnaA02g01670D
				BnaC02g04790D
				BnaC07g35230D
FYPP3	FLOWER-SPECIFIC, PHYTOCHROME-ASSOCIATED PROTEIN PHOSPHATASE 3	Repressor	AT3G19980	BnaA05g19180D
				BnaC05g32560D
				BnaC01g32870D
				BnaAnng32970D
				BnaC03g41310D
				BnaA03g35530D
				BnaC03g68540D
				BnaCnng61610D
				BnaC06g03550D
GA1	GA REQUIRING 1	Activator	AT4G02780	BnaA09g01090D
				BnaC09g00230D
				BnaC03g30630D
				BnaA03g26050D
GA5	GA REQUIRING 5	Activator	AT4G25420	BnaA01g35230D
				BnaC01g17380D
				BnaC07g39650D
				BnaA03g47400D
				BnaCnng76580D
GAI	GA INSENSITIVE	Repressor	AT1G14920	BnaA06g34810D
				BnaC07g20900D
				BnaC09g52270D
				BnaA09g18700D
				BnaC04g17250D
				BnaA02g12260D
GCR1	G-PROTEIN-COUPLED RECEPTOR 1	Activator	AT1G48270	BnaC06g01880D
				BnaA06g03910D
				BnaC05g30030D
				BnaA05g17510D
GI	GIGANTEA	Activator	AT1G22770	BnaA09g30390D
				BnaC05g18020D
GID1A	GA INSENSITIVE DWARF1A	Activator	AT3G05120	BnaA05g32040D
				BnaC05g46680D
				BnaA09g20650D
				BnaC07g27790D
				BnaCnng69280D
				BnaA07g19530D
				BnaA04g00210D
				BnaA09g55590D
GID1B	GA INSENSITIVE DWARF1B	Activator	AT3G63010	BnaA04g00210D
				BnaA09g55590D
				BnaCnng55170D
				BnaA07g19530D
				BnaA09g20650D
				BnaC07g27790D
				BnaA05g32040D
				BnaCnng69280D
				BnaC04g21040D
GID1C	GA INSENSITIVE DWARF1C	Activator	AT5G27320	BnaA09g20650D
				BnaC07g27790D
				BnaA05g32040D
				BnaA04g00210D
				BnaA07g19530D
				BnaCnng69280D
				BnaA09g55590D
				BnaCnng55170D
GNC	GATA,NITRATE-INDUCIBLE,CARBON-METABOLISM	Repressor	AT5G56860	BnaA10g10940D
				BnaC09g33380D
				BnaA03g10560D
				BnaCnng47160D
				BnaA02g08490D
				BnaC02g44480D
GNL	GNC-LIKE	Repressor	AT4G26150	BnaA03g47860D
				BnaA03g47870D
				BnaA01g15350D
				BnaAnng24640D
GRP7	GLYCINE RICH PROTEIN 7	Activator	AT2G21660	BnaC08g49360D
				BnaAnng35580D
				BnaA04g12350D
				BnaUnng05060D
HDA5	HISTONE DEACETYLASE 5	Activator	AT5G61060	BnaA03g39940D
				BnaC07g30990D
				BnaC09g05150D
				BnaA09g05590D
HDA6	HISTONE DEACETYLASE 6	Activator	AT5G63110	BnaA09g06460D
				BnaCnng15690D
				BnaA06g22530D
				BnaC03g51150D
				BnaCnng09390D
				BnaCnng09360D
HDA9	HISTONE DEACETYLASE 9	Repressor	AT3G44680	BnaA06g18770D
				BnaC03g54980D
				BnaCnng09390D
HUA2		Repressor	AT5G23150	BnaC02g41760D
				BnaA02g33010D
				BnaC07g49730D
				BnaA03g39560D
HUB1	HISTONE MONO-UBIQUITINATION 1	Repressor	AT2G44950	BnaA05g04460D
				BnaC04g03880D
				BnaA04g25980D
				BnaC04g50050D
HUB2	HISTONE MONO-UBIQUITINATION 2	Repressor	AT1G55250	BnaC03g70390D
				BnaA08g00600D
				BnaAnng21040D
HXK1	HEXOKINASE 1	Activator	AT4G29130	BnaC09g10170D
				BnaA09g10080D
				BnaC07g01200D
				BnaA07g00920D
				BnaC08g36510D
HYL1	HYPONASTIC LEAVES 1	Activator	AT1G09700	BnaA08g26200D
				BnaC08g13800D
				BnaC05g07140D
				BnaA06g05600D
IBM1	INCREASE IN BONSAI METHYLATION 1	Activator	AT3G07610	BnaC05g44330D
				BnaA05g30000D
				BnaA03g26750D
ICU2	INCURVATA 2	Repressor	AT5G67100	BnaC07g16300D
				BnaA07g12120D
				BnaC02g34940D
				BnaA02g26730D
JMJ12	JUMONJI DOMAIN-CONTAINING PROTEIN 12	Activator	AT3G48430	BnaA06g16550D
				BnaCnng09530D
JMJ14	JUMONJI 14	Repressor	AT4G20400	BnaC01g12120D
				BnaA01g10590D
				BnaA04g20420D
JMJ18	JUMONJI DOMAIN-CONTAINING PROTEIN 18	Activator	AT1G30810	BnaA09g25710D
				BnaC05g23780D
				BnaA08g05240D
				BnaC08g09470D
				BnaA04g20420D
				BnaA04g20920D
KNU	KNUCKLES	Activator	AT5G14010	BnaC09g43180D
				BnaA10g19620D
				BnaC02g05100D
				BnaA02g01960D
				BnaC03g06180D
				BnaA03g04650D
LAC8	LACCASE 8	Repressor	AT5G01040	BnaA03g00500D
				BnaC03g00480D
				BnaC03g00490D
				BnaA03g00510D
				BnaC05g13190D
				BnaC02g03650D
				BnaC05g41900D
LATE	LATE FLOWERING	Repressor	AT5G48890	BnaC09g02610D
				BnaA09g03180D
				BnaC07g26830D
				BnaA06g39620D
LD	LUMINIDEPENDENS	Activator	AT4G02560	BnaA02g20680D
				BnaC02g27000D
				BnaC09g00180D
LDL1	LSD1-LIKE 1	Activator	AT1G62830	BnaA09g12680D
				BnaC09g13010D
				BnaC01g44800D
LDL2	LSD1-LIKE2	Activator	AT3G13682	BnaC01g44770D
				BnaA01g37140D
				BnaC01g44800D
LFR	LEAF AND FLOWER RELATED	Activator	AT3G22990	BnaC05g29410D
				BnaA05g16730D
				BnaC08g21960D
LFY	LEAFY	Activator	AT5G61850	BnaA06g39070D
				BnaCnng24550D
				BnaCnng78420D
				BnaCnng78500D
LHP1	LIKE HETEROCHROMATIN PROTEIN 1	Activator	AT5G17690	BnaA10g17060D
				BnaAnng15950D
				BnaA03g06690D
				BnaC09g40240D
LHY	LATE ELONGATED HYPOCOTYL	Repressor	AT1G01060	BnaC05g00840D
				BnaA10g00780D
				BnaC03g00040D
LKP2	LOV KELCH PROTEIN 2	Repressor	AT2G18915	BnaA07g01240D
				BnaC07g02630D
				BnaA02g16710D
				BnaA07g01230D
LMI1	LATE MERISTEM IDENTITY1	Activator	AT5G03790	BnaCnng71060D
				BnaA10g26330D
				BnaCnng02570D
				BnaAnng00780D
				BnaC03g01410D
				BnaA03g01050D
LMI2	LATE MERISTEM IDENTITY2	Activator	AT3G61250	BnaC08g31190D
				BnaA09g39030D
				BnaA04g00800D
				BnaA07g38030D
				BnaCnng13680D
LSD1	LESION SIMULATING DISEASE 1	Activator	AT4G20380	BnaA03g44540D
				BnaC07g36370D
				BnaA01g10580D
				BnaC01g12100D
				BnaA08g09410D
				BnaC03g63840D
LWD1	LIGHT-REGULATED WD 1	Repressor	AT1G12910	BnaA09g46770D
				BnaC08g40840D
				BnaCnng69170D
				BnaCnng47790D
LWD2	LIGHT-REGULATED WD 2	Repressor	AT3G26640	BnaC08g40840D
				BnaA09g46770D
				BnaCnng69170D
				BnaCnng47790D
MAF2	MADS AFFECTING FLOWERING 2	Repressor	AT5G65050	BnaA02g34510D
				BnaA02g34520D
				BnaC02g43470D
				BnaC02g43420D
				BnaC03g04170D
				BnaA02g00370D
				BnaC09g46540D
MAF3	MADS AFFECTING FLOWERING 3	Repressor	AT5G65060	BnaA06g23990D
				BnaC02g43470D
				BnaC09g46540D
MAF4	MADS AFFECTING FLOWERING 4	Repressor	AT5G65070	BnaA02g34520D
				BnaA06g23990D
				BnaA02g00370D
				BnaA03g13630D
				BnaC09g46540D
MAF5	MADS AFFECTING FLOWERING 5	Repressor	AT5G65080	BnaA06g24000D
				BnaA02g34520D
				BnaC03g49240D
				BnaA02g34550D
MBD9	METHYL-CPG-BINDING DOMAIN 9	Repressor	AT3G01460	BnaCnng05600D
				BnaC05g48830D
				BnaA05g33850D
				BnaA08g23160D
MDF	MERISTEM-DEFECTIVE	Activator	AT5G16780	BnaC09g41060D
				BnaA10g17690D
MED8	MEDIATOR SUBUNIT 8	Activator	AT2G03070	BnaA09g53670D
				BnaC09g21160D
				BnaC07g22070D
MED12	MEDIATOR 12	Activator	AT4G00450	BnaC03g32110D
				BnaA09g51930D
				BnaA03g27110D
MED18	MEDIATOR 18	Activator	AT2G22370	BnaA04g12820D
				BnaC04g34750D
				BnaC04g34770D
				BnaA09g42700D
microtubule-associated protein		Repressor	AT1G65010	BnaA02g11870D
				BnaC02g16310D
miR156	MICRORNA156	Repressor	AT2G25095
			AT4G30972
			AT4G31877
			AT5G10945
			AT5G11977
			AT5G26147
			AT2G19425
			AT5G55835
miR159	MICRORNA159	Repressor	AT1G73687
			AT1G18075
			AT2G46255
miR172	MICRORNA172	Activator	AT2G28056
			AT5G04275
			AT3G11435
			AT3G55512
			AT5G59505
MMP	MATRIX METALLOPROTEINASE	Activator	AT1G70170	BnaC06g31300D
				BnaC06g24850D
				BnaA07g23960D
				BnaA07g28710D
				BnaC03g26240D
MOS3	MODIFIER OF SNC1,3	Repressor	AT1G80680	BnaC06g19420D
				BnaA07g19990D
				BnaC02g46530D
				BnaA02g19470D
MP	MONOPTEROS	Activator	AT1G19850	BnaA06g14040D
				BnaC05g15390D
				BnaA07g11660D
				BnaC07g48490D
				BnaC08g19040D
				BnaA08g31250D
				BnaC06g27170D
				BnaA07g25390D
MPK10	MAP KINASE 10	Activator	AT3G59790	BnaC04g03080D
				BnaA05g03550D
				BnaC03g24480D
				BnaA03g20470D
				BnaA04g01520D
				BnaC04g22680D
MSI1	MULTICOPY SUPRESSOR OF IRA1	Activator	AT5G58230	BnaA03g09860D
				BnaC03g12490D
				BnaC09g33680D
				BnaA10g29210D
				BnaC02g10840D
MSI5		Activator	AT4G29730	BnaC08g36680D
				BnaA09g09860D
				BnaC09g09900D
				BnaC01g08780D
				BnaA09g44120D
				BnaA01g07210D
				BnaC07g01700D
				BnaA01g19030D
MYB33	MYB DOMAIN PROTEIN 33	Activator	AT5G06100	BnaA05g27620D
				BnaCnng31260D
				BnaCnng49390D
				BnaAnng40310D
				BnaAnng29990D
NAC050	NAC DOMAIN CONTAINING PROTEIN 50	Repressor	AT3G10480	BnaA05g28370D
				BnaC05g42540D
				BnaA03g31260D
NAC052	NAC DOMAIN CONTAINING PROTEIN 52	Repressor	AT3G10490	BnaA05g28370D
				BnaC05g42540D
				BnaA01g31660D
				BnaA01g31670D
				BnaC03g36600D
				BnaC03g36610D
				BnaA03g31260D
				BnaA03g31270D
				BnaAnng34430D
NUA	NUCLEAR PORE ANCHOR	Repressor	AT1G79280	BnaC06g19930D
				BnaA07g20390D
				BnaA07g34790D
				BnaC06g39690D
OTS1	OVERLY TOLERANT TO SALT 1	Repressor	AT1G60220	BnaA09g14270D
				BnaC09g14800D
				BnaC09g14810D
OTS2	OVERLY TOLERANT TO SALT 2	Repressor	AT1G10570	BnaCnng28100D
				BnaA06g06380D
				BnaC09g14810D
PA2	PEROXIDASE 2		AT5G06720	BnaA10g24240D
				BnaC09g48860D
				BnaAnng32690D
				BnaCnng48990D
				BnaC03g02110D
PAF1	PROTEASOME ALPHA SUBUNIT F1	Repressor	AT5G42790	BnaC09g17140D
				BnaA09g15700D
				BnaC04g17530D
				BnaA08g03990D
				BnaC08g04630D
				BnaA02g23310D
				BnaC02g28750D
				BnaC02g28740D
				BnaC06g00200D
PCFS4	PCF11P-SIMILAR PROTEIN 4	Activator	AT4G04885	BnaA09g20180D
				BnaC09g22510D
				BnaA02g21010D
PEP	PEPPER	Repressor	AT4G26000	BnaC07g39990D
				BnaA03g47710D
				BnaC08g12060D
				BnaC01g41560D
				BnaA01g15170D
PFT1/MED25	PHYTOCHROME AND FLOWERING TIME 1, MEDIATOR 25	Activator	AT1G25540	BnaA08g19480D
				BnaCnng04590D
				BnaA09g28640D
				BnaC05g20570D
				BnaA09g25610D
PGI1	PHOSPHOGLUCOSE ISOMERASE 1	Activator	AT4G24620	BnaA03g46830D
				BnaC07g39050D
				BnaA01g13990D
				BnaC01g16480D
				BnaC08g11700D
PGM	PHOSPHOGLUCOMUTASE, STARCH-FREE 1	Activator	AT5G51820	BnaCnng44490D
				BnaA10g07730D
				BnaA03g55140D
				BnaC01g19570D
PHL	PHYTOCHROME-DEPENDENT LATE-FLOWERING	Activator	AT1G72390	BnaA07g30150D
				BnaC06g33590D
				BnaA02g15970D
				BnaC02g21390D
				BnaC04g29340D
PHP	PLANT HOMOLOGOUS TO PARAFIBROMIN	Repressor	AT3G22590	BnaA05g17020D
				BnaC05g29870D
PHYA	PHYTOCHROME A	Activator	AT1G09570	BnaA06g05470D
				BnaCnng19880D
				BnaA09g48410D
				BnaC08g42660D
				BnaCnng08440D
PHYB	PHYTOCHROME B	Repressor	AT2G18790	BnaA05g22950D
				BnaC05g36390D
				BnaC03g39830D
				BnaA03g34390D
PHYD	PHYTOCHROME D	Repressor	AT4G16250	BnaA05g22950D
				BnaC05g36390D
				BnaC03g39830D
				BnaA03g34390D
				BnaC08g10540D
PHYE	PHYTOCHROME E	Repressor	AT4G18130	BnaC01g40810D
				BnaA01g08940D
				BnaC07g08800D
PI4Kγ3		Repressor	AT5G24240	BnaC07g30200D
				BnaA06g26760D
				BnaC09g04500D
				BnaA09g04970D
PIE1	PHOTOPERIOD-INDEPENDENT EARLY FLOWERING 1	Repressor	AT3G12810	BnaA05g26370D
				BnaCnng23620D
				BnaC01g38240D
PNY	PENNYWISE	Repressor	AT5G02030	BnaA10g27410D
				BnaCnng03740D
				BnaC02g03640D
				BnaAnng29380D
				BnaC03g00520D
				BnaA03g54930D
				BnaC04g09330D
				BnaA05g08310D
PRR5	PSEUDO-RESPONSE REGULATOR 5	Activator	AT5G24470	BnaA06g26980D
				BnaC07g29960D
				BnaC09g04380D
				BnaC02g48700D
				BnaA02g32550D
PRR7	PSEUDO-RESPONSE REGULATOR 7	Activator	AT5G02810	BnaCnng03230D
				BnaC02g03470D
				BnaA10g26930D
				BnaAnng00500D
				BnaC04g00640D
				BnaA05g01090D
PRR9	PSEUDO-RESPONSE REGULATOR 9	Activator	AT2G46790	BnaA04g26750D
				BnaC04g51630D
				BnaC04g00640D
PSD	PAUSED	PAUSED	AT1G72560	BnaC06g33750D
				BnaA07g30300D
				BnaA02g16040D
PUCHI		Activator	AT5G18560	BnaC02g08170D
				BnaA02g35090D
				BnaA03g07180D
				BnaC09g39250D
				BnaC03g09100D
				BnaAnng26790D
RACK1A	RECEPTOR FOR ACTIVATED C KINASE 1 A	Activator	AT1G18080	BnaA09g44710D
				BnaC08g17760D
				BnaC08g37410D
				BnaA06g12310D
				BnaC05g50130D
				BnaA08g22790D
				BnaAnng11210D
RBGD5	RNA-BINDING GLYCINE-RICH PROTEIN D5	Activator	AT5G40490	BnaC04g32650D
				BnaA04g10360D
				BnaCnng18800D
				BnaA09g54010D
RGA	REPRESSOR OF GA1-3	Repressor	AT2G01570	BnaA06g34810D
				BnaC07g20900D
				BnaC09g52270D
				BnaA09g18700D
				BnaC04g17250D
				BnaA02g12260D
RLT1	RINGLET 1	Repressor	AT1G28420	BnaC05g51140D
				BnaA09g27250D
				BnaA08g18300D
				BnaC03g58690D
				BnaC07g10380D
RLT2	RINGLET 2	Repressor	AT5G44180	BnaC07g17690D
				BnaA06g36270D
				BnaC07g17700D
RPI2	RIBOSE-5-PHOSPHATE ISOMERASE 2	Activator	AT2G01290	BnaA02g27010D
				BnaC02g33880D
				BnaC07g20680D
				BnaA06g35020D
SAR1	SUPPRESSOR OF AUXIN RESISTANCE 1	Repressor	AT1G33410	BnaCnng44970D
				BnaC04g39660D
				BnaCnng60460D
SDG2	SET DOMAIN PROTEIN 2	Repressor	AT4G15180	BnaA01g18730D
				BnaC06g11340D
				BnaA05g13380D
SDG8	SET DOMAIN GROUP 8	Repressor	AT1G77300	BnaA07g33460D
				BnaC06g38010D
SDG10	SET DOMAIN-CONTAINING PROTEIN 10	Repressor	AT4G02020	BnaCnng01170D
				BnaA09g00500D
				BnaA10g10150D
SDG25	SET DOMAIN PROTEIN 25	Repressor	AT5G42400	BnaC09g16850D
				BnaC09g16860D
				BnaA09g16090D
				BnaC09g16870D
SDG26	SET DOMAIN GROUP 26	Activator	AT1G76710	BnaA07g33020D
				BnaC06g37540D
				BnaA07g17090D
SDG27	SET DOMAIN PROTEIN 27	Repressor	AT2G31650	BnaC04g42250D
				BnaA04g18180D
				BnaC08g44420D
SDG30	SET DOMAIN PROTEIN 30	Repressor	AT1G05830	BnaA09g50210D
				BnaC08g44440D
				BnaC08g44420D
SEF	SERRATED LEAVES AND EARLY FLOWERING	Repressor	AT5G37055	BnaAnng35630D
				BnaA10g11890D
				BnaCnng31940D
				BnaAnng16410D
SMZ	SCHLAFMUTZE	Repressor	AT3G54990	BnaA09g54740D
				BnaC08g25840D
				BnaC06g15540D
				BnaA03g22100D
SNZ	SNARCHZAPFEN	Repressor	AT2G39250	BnaA09g54740D
				BnaC08g25840D
				BnaC06g15540D
				BnaA03g22100D
				BnaC01g01710D
SOB7	SUPPRESSOR OF PHYB-4 7	Repressor	AT1G17060	BnaAnng25600D
				BnaA09g45190D
				BnaCnng42960D
				BnaC08g38040D
				BnaA08g23390D
				BnaC08g17160D
				BnaC08g38010D
				BnaC08g38020D
SOC1	SUPPRESSOR OF OVEREXPRESSION OF CONSTANS 1	Activator	AT2G45660	BnaA05g05010D
				BnaC04g53290D
				BnaA05g05000D
				BnaC04g04380D
				BnaC04g04390D
				BnaA03g56870D
				BnaA03g56880D
				BnaCnng36880D
				BnaA04g26320D
				BnaC04g50370D
SPA1	SUPPRESSOR OF PHYA-105	Repressor	AT2G46340	BnaA05g01470D
				BnaA03g21350D
				BnaC04g01130D
				BnaC03g25720D
SPA2	SPA1-RELATED 2	Repressor	AT4G11110	BnaA09g22070D
				BnaC09g26140D
				BnaA03g21350D
				BnaC03g25720D
SPA3	SPA1-RELATED 3	Repressor	AT3G15354	BnaA05g24250D
				BnaC05g38270D
				BnaC01g36140D
				BnaA01g28800D
				BnaA03g21350D
SPA4	SPA1-RELATED 4	Repressor	AT1G53090	BnaA05g24250D
				BnaC05g38270D
				BnaC01g36140D
				BnaA01g28800D
				BnaA05g14710D
				BnaC06g10100D
				BnaA03g21350D
SPL1	SQUAMOSA PROMOTER BINDING PROTEIN-LIKE 1	Activator	AT2G47070	BnaA05g00780D
				BnaC04g00420D
				BnaC06g37430D
SPL3	SQUAMOSA PROMOTER BINDING PROTEIN-LIKE 3	Activator	AT2G33810	BnaC03g18800D
				BnaCnng05200D
				BnaA04g19840D
				BnaA05g09840D
				BnaC04g44230D
SPL4	SQUAMOSA PROMOTER BINDING PROTEIN-LIKE 4	Activator	AT1G53160	BnaC06g41420D
				BnaA05g14670D
				BnaA06g01110D
				BnaC06g10070D
				BnaC01g36290D
				BnaA05g09840D
				BnaC04g44230D
SPL5	SQUAMOSA PROMOTER BINDING PROTEIN-LIKE 5	Activator	AT3G15270	BnaC05g38350D
				BnaA05g24340D
				BnaA01g28740D
				BnaC01g36290D
SPL9	SQUAMOSA PROMOTER BINDING PROTEIN-LIKE 9	Activator	AT2G42200	BnaA05g02680D
				BnaC04g02520D
				BnaA04g24340D
				BnaC04g48150D
				BnaC04g48120D
SPY	SPINDLY	Repressor	AT3G11540	BnaA05g27510D
				BnaC05g41670D
				BnaC03g37230D
				BnaA03g31770D
SQN	SQUINT	Repressor	AT2G15790	BnaA07g04040D
				BnaC07g05260D
				BnaC09g08810D
SUF4	SUPPRESSOR OF FRIGIDA 4	Repressor	AT1G30970	BnaA09g25530D
				BnaCnng11040D
				BnaC08g09340D
				BnaAnng11220D
SVP	SHORT VEGETATIVE PHASE	Repressor	AT2G22540	BnaA09g42480D
				BnaC08g34920D
				BnaC04g35060D
				BnaA04g12990D
SWP73A		Repressor	AT3G01890	BnaC09g54540D
				BnaA10g19490D
				BnaC03g06300D
				BnaA03g04760D
SWP73B		Repressor	AT5G14170	BnaA10g19490D
				BnaC03g06300D
				BnaA03g04760D
TCP23	TCP DOMAIN PROTEIN 23	Repressor	AT1G35560	BnaC06g33040D
				BnaA07g29810D
				BnaC02g19450D
TEM1	TEMPRANILLO 1	Repressor	AT1G25560	BnaA09g28670D
				BnaC05g20560D
				BnaA08g19490D
				BnaA02g14040D
				BnaC02g18650D
				BnaCnng37790D
				BnaA06g07470D
				BnaAnng40580D
				BnaCnng33070D
				BnaA02g27630D
				BnaC02g35650D
				BnaCnng04580D
TEM2	TEMPRANILLO 2	Repressor	AT1G68840	BnaA02g14040D
				BnaC02g18650D
				BnaA09g28670D
				BnaC05g20560D
				BnaA08g19490D
				BnaAnng40580D
				BnaCnng33070D
				BnaA06g07470D
				BnaCnng37790D
				BnaA02g27630D
				BnaC02g35650D
				BnaCnng04580D
TFL1	TERMINAL FLOWER 1	Repressor	AT5G03840	BnaC03g01440D
				BnaAnng00810D
				BnaC02g02900D
				BnaCnng10680D
TIR1	TRANSPORT INHIBITOR RESPONSE 1	Activator	AT3G62980	BnaA09g40340D
				BnaC08g32660D
				BnaA07g19520D
				BnaA04g00230D
				BnaC06g43000D
				BnaCnng60850D
				BnaA02g20920D
TOC1	TIMING OF CAB EXPRESSION 1	Repressor	AT5G61380	BnaA03g40160D
				BnaCnng43250D
				BnaC09g05250D
				BnaA05g01090D
TOE1	TARGET OF EAT1	Repressor	AT2G28550	BnaA07g13990D
				BnaC04g15640D
				BnaC03g26480D
				BnaA03g22100D
TOE2	TARGET OF EAT 2	Repressor	AT5G60120	BnaA10g12950D
				BnaC09g13430D
				BnaA02g06490D
				BnaA03g22100D
TOE3	TARGET OF EAT 3	Repressor	AT5G67180	BnaA07g12050D
				BnaC07g16190D
				BnaC01g01710D
TOP1	TOPOISOMERASE 1	Activator	AT5G55300	BnaA02g09140D
				BnaC02g13170D
				BnaC01g18920D
TPS1	TREHALOSE 6 PHOSPHATE SYNTHASE 1	Activator	AT1G78580	BnaA07g34230D
				BnaC06g39000D
				BnaC02g25020D
				BnaA02g18920D
				BnaA06g11450D
				BnaC05g13090D
				BnaA03g48650D
				BnaC07g50330D
				BnaA06g11460D
				BnaC05g13110D
TSF	TWIN SISTER OF FT	Activator	AT4G20370	BnaC02g45250D
				BnaA02g12130D
				BnaA07g25310D
				BnaC04g14850D
				BnaA07g33120D
				BnaC02g23820D
TSL	TOUSLED		AT5G20930	BnaA02g05140D
				BnaC09g36930D
				BnaA10g14620D
				BnaUnng02750D
UBC1	UBIQUITIN CARRIER PROTEIN 1	Repressor	AT1G14400	BnaA09g57120D
				BnaA08g24010D
				BnaC08g39660D
				BnaCnng51240D
				BnaA09g19140D
				BnaA06g34030D
				BnaC02g34760D
				BnaA02g26550D
				BnaA06g09230D
				BnaC05g10640D
				BnaC06g30850D
				BnaC07g21870D
UBC2	UBIQUITIN-CONJUGATING ENZYME 2	Repressor	AT2G02760	BnaA09g57120D
				BnaA08g24010D
				BnaC08g39660D
				BnaCnng51240D
				BnaA09g19140D
				BnaA06g34030D
				BnaC02g34760D
				BnaA02g26550D
				BnaA06g09230D
				BnaC06g30850D
				BnaC07g21870D
				BnaC09g21080D
UFO	UNUSUAL FLORAL ORGANS	Activator	AT1G30950	BnaAnng11240D
				BnaC08g09370D
UGT87A2	UDP-GLUCOSYL TRANSFERASE 87A2	Activator	AT2G30140	BnaC03g16650D
				BnaA03g13730D
				BnaA03g13740D
UPF1		Repressor	AT5G47010	BnaA02g24890D
				BnaC02g33040D
				BnaC09g19900D
VGT1	VACUOLAR GLUCOSE TRANSPORTER 1	Activator	AT3G03090	BnaA05g32340D
				BnaCnng06220D
				BnaC03g33320D
				BnaA03g28200D
				BnaC04g49940D
				BnaCnng18320D
				BnaC03g33300D
				BnaCnng14730D
VIL2	VIN3-LIKE 2	Activator	AT4G30200	BnaA01g06810D
				BnaA08g13150D
				BnaC01g08200D
				BnaC03g68030D
				BnaC07g42420D
				BnaAnng10940D
VIM1	VARIANT IN METHYLATION 1	Activator	AT1G57820	BnaA07g24970D
				BnaC06g26680D
				BnaC08g49130D
VIM2	VARIANT IN METHYLATION 2	Activator	AT1G66050	BnaC06g26680D
				BnaA07g24970D
				BnaA09g42540D
				BnaC08g35000D
				BnaC08g49130D
				BnaA09g41060D
VIM3	VARIANT IN METHYLATION 3	Activator	AT5G39550	BnaC06g26680D
				BnaA07g24970D
				BnaA09g42540D
				BnaC08g35000D
				BnaC08g49130D
				BnaA09g41060D
VIN3	VERNALIZATION INSENSITIVE 3	Activator	AT5G57380	BnaA02g08140D
				BnaC02g11530D
				BnaA03g10310D
				BnaC03g12980D
				BnaC07g42420D
VIP3	VERNALIZATION INDEPENDENCE 3	Repressor	AT4G29830	BnaC01g08630D
				BnaA01g07150D
				BnaC03g68260D
				BnaA08g13310D
				BnaA08g13320D
VIP4	VERNALIZATION INDEPENDENCE 4	Repressor	AT5G61150	BnaC02g42040D
				BnaA09g05610D
				BnaC09g05170D
				BnaAnng06810D
VIP5	VERNALIZATION INDEPENDENCE 5	Repressor	AT1G61040	BnaCnng18930D
				BnaC01g29000D
				BnaA01g36060D
				BnaAnng04340D
VIP6	VERNALIZATION INDEPENDENCE 6	Repressor	AT2G06210	BnaC03g45020D
				BnaA03g38200D
				BnaC07g47820D
				BnaA07g04300D
VOZ1	VASCULAR PLANT ONE ZINC FINGER PROTEIN 1	Activator	AT1G28520	BnaC05g21930D
				BnaA09g27210D
				BnaC03g58740D
				BnaA08g18270D
VOZ2	VASCULAR PLANT ONE ZINC FINGER PROTEIN 2	Activator	AT2G42400	BnaC04g48260D
				BnaA04g24450D
				BnaA05g02850D
				BnaC04g52750D
VRN1	VERNALIZATION 1	Activator	AT3G18990	BnaA01g26330D
				BnaC01g33680D
				BnaC05g34060D
				BnaA05g21140D
				BnaA03g35020D
				BnaC03g40730D
				BnaC02g46200D
VRN2	VERNALIZATION 2	Activator	AT4G16845	BnaA08g08130D
				BnaC08g48270D
				BnaC08g10770D
				BnaA10g08150D
VRN5	VERNALIZATION 5	Activator	AT3G24440	BnaA07g05650D
				BnaC07g07230D
				BnaA07g05640D
WRK34	WRK PROTEIN 34	Activator	AT4G26440	BnaCnng64000D
				BnaA01g15570D
				BnaA03g48030D
				BnaC01g18490D
				BnaC03g13730D
WUS	WUSCHEL		AT2G17950	BnaA02g36550D
				BnaA07g02390D
				BnaA06g25460D
				BnaC07g06960D
YAF9A		Repressor	AT5G45600	BnaC07g18570D
				BnaAnng05660D
ZTL	ZEITLUPE	Repressor	AT5G57360	BnaA07g01240D
				BnaC07g02630D
				BnaA02g16710D
				BnaA07g01230D
				BnaA07g01250D
				BnaC07g02620D
