# Supplementary material for: Genome-wide transcriptomic analysis uncovers the molecular basis underlying early flowering and apetalous characteristic in Brassica napus L
Source: Sci Rep. 2016 Jul 27;6:30576. doi: 10.1038/srep30576 (PMC4962316; doi:10.1038/srep30576)
Supplement: Supplementary Data 4 [file srep30576-s5.xls]

## Sheet: Data 4
Supplementary Data 4. List of homologs of Arabidopsis petal regulators in B. napus
Gene	Gene name	Function (petal)	Function (flowering)	TAIR10Gene_id	Gene id
AGO1	ARGONAUTE 1	Activator	Activator	AT1G48410	BnaA08g03260D
					BnaC08g46720D
					BnaA05g17460D
					BnaC05g25730D
					BnaA09g16600D
					BnaA09g16610D
					BnaCnng19690D
AIL5	AINTEGUMENTA-LIKE 5	Activator	--	AT5G57390	BnaA02g08130D
					BnaC02g11520D
					BnaA03g02990D
					BnaC07g46770D
					BnaAnng40110D
					BnaC06g40770D
					BnaCnng60480D
					BnaCnng73930D
AIL6	AINTEGUMENTA-LIKE 6	Activator	--	AT5G10510	BnaA02g00560D
					BnaC09g46030D
					BnaC02g00280D
					BnaA10g21750D
					BnaA03g02990D
AIL7	AINTEGUMENTA-LIKE 7	Activator	--	AT5G65510	BnaC03g48820D
					BnaA02g00560D
					BnaC02g00280D
					BnaC09g46030D
					BnaA06g24400D
					BnaA10g21750D
					BnaA03g02990D
ANT	AINTEGUMENTA	Activator	--	AT4G37750	BnaC03g61270D
					BnaA01g00290D
					BnaA08g15790D
					BnaC01g01290D
					BnaC07g46770D
AP1	APETALA1	Activator	Activator	AT1G69120	BnaC06g29980D
					BnaA07g27710D
					BnaC06g25500D
					BnaA07g24360D
					BnaA02g35830D
AP2	APETALA 2	Activator	Activator	AT4G36920	BnaC01g01710D
					BnaA03g53830D
					BnaCnng39690D
AP3	APETALA 3	Activator	--	AT3G54340	BnaC04g26350D
					BnaA04g04160D
					BnaC08g25160D
					BnaAnng31650D
ARF2	AUXIN RESPONSE FACTOR 2	Repressor	--	AT5G62000	BnaA06g21460D
					BnaC09g05450D
					BnaC03g52090D
					BnaA09g05840D
					BnaCnng54100D
					BnaA05g14370D
					BnaA06g14090D
ARF3	AUXIN RESPONSE TRANSCRIPTION FACTOR 3	Repressor	--	AT2G33860	BnaCnng05140D
					BnaA05g09790D
					BnaA04g19890D
					BnaC06g27170D
					BnaA07g25390D
ARGOS	AUXIN-REGULATED GENE INVOLVED IN ORGAN SIZE	Activator	--	AT3G59900	BnaC06g17590D
					BnaA07g18560D
					BnaA09g38160D
ARP6	ACTIN-RELATED PROTEIN 6	Repressor		AT3G33520	BnaA08g00100D
					BnaC03g71020D
AS1	ASYMMETRIC LEAVES 1	Activator	Activator	AT2G37630	BnaA05g06890D
					BnaC04g07760D
					BnaA03g17330D
					BnaC03g20830D
AS2	ASYMMETRIC LEAVES 2	Activator	--	AT1G65620	BnaA02g12180D
					BnaCnng14500D
					BnaC02g44040D
					BnaA02g34590D
					BnaA09g06440D
					BnaCnng15670D
ASK1	ARABIDOPSIS SKP-LIKE 1	Activator	--	AT1G75950	BnaA07g21520D
					BnaC06g22030D
					BnaC02g23320D
					BnaA02g17620D
					BnaC06g02270D
					BnaA02g17610D
ASK2	ARABIDOPSIS SKP-LIKE 2	Activator	--	AT5G42190	BnaA07g32230D
ASK3	ARABIDOPSIS SKP-LIKE 3	Activator	--	AT2G25700	BnaC05g15660D
					BnaCnng55410D
					BnaA07g11620D
ASK18	ARABIDOPSIS SKP-LIKE 18	Activator	--	AT1G10230	BnaC02g31010D
					BnaA02g22640D
					BnaA09g19180D
AXL1	AXR1- LIKE 1	Activator	--	AT2G32410	BnaA05g10850D
					BnaC04g12390D
					BnaC05g03200D
AXR1	AUXIN RESISTANT 1	Activator	--	AT1G05180	BnaA10g03210D
					BnaC05g03220D
					BnaA08g28200D
					BnaC08g46380D
					BnaA09g50410D
					BnaC08g44060D
					BnaC05g03200D
BANQUO 1		Repressor	Activator	AT5G39860	BnaA07g14800D
					BnaC06g42240D
					BnaCnng42180D
BANQUO 2		Repressor	Activator	AT5G15160	BnaC03g06810D
					BnaA03g05270D
					BnaA10g18940D
					BnaC05g20000D
					BnaC02g05910D
					BnaA02g02510D
					BnaCnng61200D
BANQUO 3		Repressor	Activator	AT3G47710	BnaC03g57170D
					BnaA06g17190D
BRM	BRAHMA	Activator	--	AT2G46020	BnaA04g26610D
					BnaA03g21230D
					BnaC04g50670D
					BnaC03g25530D
					BnaC03g25540D
					BnaC07g48700D
					BnaCnng73760D
					BnaC07g48710D
CHR4	CHROMATIN REMODELING 4	Activator	--	AT5G44800	BnaCnng57570D
					BnaA09g53540D
					BnaAnng33730D
					BnaAnng33300D
CHR11	CHROMATIN-REMODELING PROTEIN 11	Activator	Repressor	AT3G06400	BnaAnng03220D
					BnaC05g45420D
					BnaA05g30940D
					BnaA10g16340D
CHR17	CHROMATIN REMODELING FACTOR17	Activator	Repressor	AT5G18620	BnaAnng03220D
					BnaC09g39190D
					BnaA05g30940D
					BnaC05g45420D
					BnaC02g08260D
					BnaA10g16340D
CLF	CURLY LEAF	Repressor	Repressor	AT2G23380	BnaC04g35880D
					BnaA04g13630D
					BnaA10g08130D
CLPS3	CLP-SIMILAR PROTEIN 3	Activator	Activator	AT3G04680	BnaA03g28730D
					BnaC03g33850D
					BnaC06g01980D
CLV1	CLAVATA 1	Repressor	Activator	AT1G75820	BnaA07g32120D
					BnaC06g36500D
					BnaC07g36330D
					BnaCnng39750D
CRC	CRABS CLAW	Repressor	--	AT1G69180	BnaA07g27740D
					BnaCnng61410D
CUC1	CUPSHAPED COTYLEDON 1	Repressor	--	AT3G15170	BnaC03g38960D
					BnaA03g33770D
					BnaC01g36350D
					BnaC04g34520D
					BnaC05g38460D
CUC2	CUPSHAPED COTYLEDON 2	Repressor	--	AT5G53950	BnaC02g13890D
					BnaA02g09970D
CYCD3, CYCD3;1, CYCLIN D3;1		Repressor	--	AT4G34160	BnaCnng64910D
					BnaA01g02970D
					BnaC03g77070D
					BnaA08g11350D
					BnaC07g44750D
					BnaA03g50910D
DCAF1	DDB1-CUL4 ASSOCIATED FACTOR 1	Repressor	--	AT4G31160	BnaA03g51310D
					BnaC03g67740D
					BnaC07g43170D
					BnaA08g12630D
					BnaC09g19480D
DDL	DAWDLE	Activator	--	AT3G20550	BnaC03g41640D
					BnaA03g35810D
					BnaA05g20380D
EBS	EARLY BOLTING IN SHORT DAYS	Repressor	Repressor	AT4G22140	BnaA01g11940D
					BnaC07g37120D
					BnaA03g45160D
					BnaC01g13590D
					BnaC03g64850D
					BnaA08g10160D
					BnaC07g37100D
ECR1	E1 C-TERMINAL RELATED 1	Activator	--	AT5G19180	BnaA03g07510D
					BnaC03g09520D
					BnaA10g15880D
					BnaC09g38430D
EMF1	EMBRYONIC FLOWER 1	Repressor	Repressor	AT5G11530	BnaC02g03860D
					BnaA02g01030D
					BnaC03g04840D
					BnaA03g03410D
EMF2	EMBRYONIC FLOWER 2	Repressor	Repressor	AT5G51230	BnaC09g27450D
					BnaA10g08130D
					BnaC02g15870D
					BnaA02g11340D
FAS1	FASCIATA 1	Activator	--	AT1G65470	BnaC06g27070D
					BnaA07g25300D
FAS2	FASCIATA 2	Activator	--	AT5G64630	BnaC03g49640D
					BnaA06g23580D
FIE1	FERTILIZATION-INDEPENDENT ENDOSPERM 1	Repressor	Repressor	AT3G20740	BnaA01g25550D
					BnaC01g32500D
					BnaA05g20190D
					BnaCnng29960D
					BnaA05g20150D
FIL	FILAMENTOUS FLOWER	Activator	--	AT2G45190	BnaC04g50150D
					BnaC06g16230D
					BnaC03g25170D
					BnaA07g38010D
					BnaA03g21110D
FON1	FLORAL ORGAN NUMBER 1	Repressor	--	AT3G23130	BnaC07g48230D
					BnaC04g45450D
					BnaA05g34900D
					BnaC04g53690D
FT	FLOWERING LOCUS T	Activator	Activator	AT1G65480	BnaC02g23820D
					BnaA02g12130D
					BnaA07g33120D
FTA	FARNESYLTRANSFERASE A	Repressor	--	AT3G59380	BnaC01g41870D
					BnaA01g18430D
					BnaA05g02100D
					BnaA06g07490D
GATA18	GATA TRANSCRIPTION FACTOR 18	Activator	--	AT3G50870	BnaA09g31530D
					BnaC08g22260D
					BnaA03g41010D
					BnaC07g31920D
					BnaAnng34860D
					BnaC01g40720D
					BnaC01g02160D
GATA19	GATA TRANSCRIPTION FACTOR 19	Activator	--	AT4G36620	BnaA08g15310D
					BnaC03g76690D
					BnaC07g46090D
					BnaAnng31200D
					BnaAnng34860D
					BnaC01g02160D
					BnaC01g40720D
HDA19	HISTONE DEACETYLASE 19	Repressor	--	AT4G38130	BnaA01g33500D
					BnaC01g40000D
					BnaCnng09360D
					BnaCnng09390D
HEN2	HUA ENHANCER 2	Activator	--	AT2G06990	BnaA05g28820D
					BnaC05g43300D
IFL	INTERFASCICULAR FIBERLESS	Activator	--	AT5G60690	BnaA10g13520D
					BnaC09g54340D
					BnaA02g06170D
JAG	JAGGED	Activator	--	AT1G68480	BnaC06g30050D
					BnaA07g27150D
					BnaC02g18270D
					BnaA02g13870D
JMJ12	JUMONJI DOMAIN-CONTAINING PROTEIN 12	Activator	Activator	AT3G48430	BnaA06g16550D
					BnaCnng09530D
KNATM	KNOX ARABIDOPSIS THALIANA MEINOX	Activator		AT1G14760	BnaA06g09570D
					BnaC05g10940D
					BnaA09g45470D
					BnaC08g39310D
LFR	LEAF AND FLOWER RELATED	Repressor	Activator	AT3G22990	BnaC05g29410D
					BnaA05g16730D
					BnaC08g21960D
LFY	LEAFY	Activator	Activator	AT5G61850	BnaA06g39070D
					BnaCnng24550D
					BnaCnng78420D
					BnaCnng78500D
LHP1	LIKE HETEROCHROMATIN PROTEIN 1	Repressor	Activator	AT5G17690	BnaA10g17060D
					BnaAnng15950D
					BnaA03g06690D
					BnaC09g40240D
LUG	LEUNIG	Repressor	--	AT4G32551	BnaC07g43860D
					BnaA01g04480D
					BnaA03g52120D
					BnaC01g05930D
					BnaA08g12150D
					BnaC03g67130D
LUH	LEUNIG_HOMOLOG	Repressor	--	AT2G32700	BnaC04g12120D
					BnaC04g12130D
					BnaC03g18050D
					BnaA03g15030D
					BnaA05g35120D
					BnaC04g43280D
					BnaA04g18990D
MED8	MEDIATOR SUBUNIT 8	Activator	Repressor	AT2G03070	BnaA09g53670D
					BnaC09g21160D
					BnaC07g22070D
MED18	MEDIATOR 18	Repressor	Repressor	AT2G22370	BnaA04g12820D
					BnaC04g34750D
					BnaC04g34770D
					BnaA09g42700D
MIR164A	MICRORNA164A	Activator	--	AT2G47585
MIR164B	MICRORNA164B	Activator	--	AT5G01747
MIR164C	MICRORNA164C	Activator	--	AT5G27807
MSI1	MULTICOPY SUPRESSOR OF IRA 1	Repressor	Activator	AT5G58230	BnaA03g09860D
					BnaC03g12490D
					BnaC09g33680D
					BnaA10g29210D
					BnaC02g10840D
PAN	PERIANTHIA	Repressor	--	AT1G68640	BnaC06g30310D
					BnaA07g27320D
					BnaC05g40810D
PI	PISTILLATA	Activator	--	AT5G20240	BnaA03g08030D
					BnaCnng36180D
					BnaA02g04770D
					BnaC09g37550D
					BnaA10g15180D
					BnaA07g17280D
					BnaCnng07450D
					BnaA03g04490D
					BnaC03g62970D
					BnaA05g03000D
					BnaC08g29520D
					BnaUnng05090D
PIE1	PHOTOPERIOD-INDEPENDENT EARLY FLOWERING 1	Repressor	Repressor	AT3G12810	BnaA05g26370D
					BnaCnng23620D
					BnaC01g38240D
PNY	PENNYWISE	Activator	Repressor	AT5G02030	BnaA10g27410D
					BnaCnng03740D
					BnaC02g03640D
					BnaAnng29380D
					BnaC03g00520D
					BnaA03g54930D
					BnaC04g09330D
					BnaA05g08310D
PRS	PRESSED FLOWER	Activator	--	AT2G28610	BnaC04g39860D
					BnaA04g16520D
					BnaA03g22070D
					BnaC03g26450D
					BnaAnng35720D
					BnaA05g18600D
					BnaC08g39150D
					BnaA10g12360D
					BnaC09g34650D
					BnaA09g45340D
PTL	PETAL LOSS	Activator	--	AT5G03680	BnaAnng00750D
					BnaC02g02980D
					BnaA10g26420D
					BnaA03g01020D
					BnaC03g01370D
					BnaCnng02650D
RBE	RABBIT EARS	Activator	--	AT5G06070	BnaA03g01830D
					BnaA10g24490D
					BnaC09g49350D
					BnaUnng03360D
					BnaA05g34900D
					BnaC04g53690D
					BnaC04g45450D
RBX1	RING-BOX 1	Activator	--	AT5G20570	BnaC03g10150D
					BnaA03g56030D
					BnaC09g37280D
RCE1	RUB1 CONJUGATING ENZYME 1	Activator	--	AT4G36800	Novel00887
					Novel00002
					Novel01435
ROXY1		Activator	--	AT3G02000	BnaA03g27200D
					BnaC03g32200D
					BnaC03g06240D
SAP	STERILE APETALA	Activator	--	AT5G35770	BnaC04g29800D
					BnaA04g07590D
SEF	SERRATED LEAVES AND EARLY FLOWERING	Repressor	Repressor	AT5G37055	BnaAnng35630D
					BnaA10g11890D
					BnaCnng31940D
					BnaAnng16410D
SEP1	SEPALLATA1	Activator	--	AT5G15800	BnaC03g07350D
					BnaA03g05650D
					BnaC09g42060D
					BnaA10g18480D
SEP2	SEPALLATA 2	Activator	--	AT3G02310	BnaC05g48320D
					BnaA01g33070D
					BnaA05g33600D
SEP3	SEPALLATA 3	Activator	--	AT1G24260	BnaA09g28040D
					BnaC05g21200D
					BnaA07g08950D
					BnaC07g11300D
					BnaC03g57540D
					BnaC07g11290D
					BnaC07g11280D
SEP4	SEPALLATA 4	Activator	--	AT2G03710	BnaC09g22090D
					BnaA09g19420D
					BnaC07g22490D
			--		BnaA06g39810D
SEU	SEUSS	Repressor		AT1G43850	BnaAnng06520D
					BnaA10g08930D
SWN	SWINGER	Repressor	Repressor	AT4G02020	BnaCnng01170D
					BnaA09g00500D
					BnaA10g10150D
SWP73B		Activator	Repressor	AT5G14170	BnaA10g19490D
					BnaC03g06300D
					BnaA03g04760D
SYD	SPLAYED	Activator	--	AT2G28290	BnaC03g21850D
					BnaA03g18330D
					BnaA10g16340D
TOP1ALPHA	DNA TOPOISOMERASE I ALPHA	Activator	Activator	AT5G55300	BnaA02g09140D
					BnaC02g13170D
					BnaC01g18920D
TPL	TOPLESS	Repressor	--	AT1G15750	BnaC08g38720D
					BnaA06g10370D
					BnaC05g11960D
					BnaA09g56690D
					BnaA07g19900D
TSL	TOUSLED	Activator	Repressor	AT5G20930	BnaA02g05140D
					BnaC09g36930D
					BnaA10g14620D
					BnaUnng02750D
UFO	UNUSUAL FLORAL ORGANS	Activator	Activator	AT1G30950	BnaAnng11240D
					BnaC08g09370D
ULT1	ULTRAPETALA 1	Repressor	--	AT4G28190	BnaA01g16970D
					BnaA03g49100D
					BnaC07g50630D
					BnaC01g20720D
ULT2	ULTRAPETALA 2	Repressor	--	AT2G20825	BnaC07g00080D
					BnaA07g00600D
WIG	WIGGUM	Repressor	--	AT5G40280	BnaC04g32260D
					BnaA04g10140D
					BnaA04g11810D
YAB3	YABBY3	Activator	--	AT4G00180	BnaAnng18530D
					BnaAnng18520D
