# Supplementary material for: Genome-wide transcriptomic analysis uncovers the molecular basis underlying early flowering and apetalous characteristic in Brassica napus L
Source: Sci Rep. 2016 Jul 27;6:30576. doi: 10.1038/srep30576 (PMC4962316; doi:10.1038/srep30576)
Supplement: Supplementary Data 5 [file srep30576-s6.xls]

## Sheet: Data 5
Supplementary Data 5. List of SNPs detectd in RNA-seq assay and located in the CIs of qPD.A9-2, qPD.C8-2 and qPD.C8-3
Chromosome	Position	Reference	Alternative	APL01_1	APL01_2	APL01_3	PL01_1	PL01_2	PL01_3	Position description
chrA09	26324684	C	T	16,0	14,0	33,0	0,11	0,18	0,32	Before BnaA09g36340D
chrA09	26328691	G	T	20,0	20,0	30,0	0,4	0,5	0,5	Before BnaA09g36350D
chrA09	26357628	T	G	31,0	23,0	45,0	0,30	0,24	0,14	Before BnaA09g36420D
chrA09	26357660	G	T	16,0	18,0	31,0	0,11	0,6	0,4	Before BnaA09g36420D
chrA09	26360464	A	G	0,44	0,48	0,43	66,0	82,0	61,0	Before BnaA09g36430D
chrA09	26377213	G	A	25,0	6,0	10,0	0,39	0,44	0,32	Before BnaA09g36490D
chrA09	26378202	C	T	35,0	25,0	43,0	0,43	0,43	0,47	In BnaA09g36490D
chrA09	26378230	A	C	33,0	28,0	46,0	0,43	0,52	0,45	In BnaA09g36490D
chrA09	26402601	G	T	7,0	8,0	18,0	0,12	0,19	0,33	Before BnaA09g36520D
chrA09	26406005	T	C	5,0	8,0	11,0	0,3	0,7	0,14	Before BnaA09g36530D
chrA09	26406051	A	G	4,0	5,0	8,0	0,3	0,5	0,14	Before BnaA09g36530D
chrA09	26443653	A	G	67,0	49,1	48,1	0,10	0,13	0,13	Before BnaA09g36630D
chrA09	26562172	G	T	40,0	56,0	57,0	0,11	0,8	0,7	In BnaA09g36770D
chrA09	26570155	C	A	13,0	15,0	13,0	0,4	0,8	0,11	Before BnaA09g36790D
chrA09	26576506	G	T	250,0	250,0	250,0	0,13	0,17	0,9	Before BnaA09g36810D
chrA09	26576554	T	A	249,0	249,1	250,0	0,3	0,5	0,1	Before BnaA09g36810D
chrA09	26580990	T	A	43,0	45,0	69,0	0,22	0,24	0,9	Before BnaA09g36820D
chrA09	26581013	A	T	40,0	38,0	64,0	0,26	0,31	0,11	Before BnaA09g36820D
chrA09	26589925	T	C	7,0	5,0	7,0	0	0,4	0,15	Before BnaA09g36820D
chrA09	26589952	C	G	5,0	6,0	8,0	0	0,6	0,19	Before BnaA09g36820D
chrA09	26637095	C	T	25,0	25,0	30,0	0,6	0,12	0,15	Before BnaA09g36920D
chrA09	26644187	T	G	6,0	10,0	16,0	0,2	0,11	0,18	Before BnaA09g36940D
chrA09	26657257	C	T	0,4	0,5	0,5	3,0	4,0	12,0	In BnaA09g36950D
chrA09	26658337	T	C	0,12	0,11	0,9	17,0	23,0	17,0	Before BnaA09g36960D
chrA09	26665636	G	A	40,0	52,0	38,0	0,1	0,3	0,11	In BnaA09g36960D
chrA09	26749903	A	G	9,0	8,0	3,0	0,5	0,2	0,7	Before BnaA09g37090D
chrA09	26761638	A	G	84,0	113,0	89,0	0,54	0,62	0,54	In BnaA09g37130D
chrA09	26765859	C	T	57,12	32,13	50,7	0,48	0,39	0,45	Before BnaA09g37150D
chrA09	26765949	A	T	6,0	8,0	10,0	0,3	0,5	0,3	Before BnaA09g37150D
chrA09	26782366	A	C	7,0	5,0	8,0	0,2	0,1	0,3	In BnaA09g37180D
chrA09	26783568	T	C	8,0	7,0	3,0	0,3	0,8	0,15	In BnaA09g37180D
chrA09	26783764	T	A	3,0	9,0	3,0	0,6	0,2	0,9	In BnaA09g37180D
chrA09	26783818	C	T	2,0	6,0	2,0	0,8	0,3	0,12	In BnaA09g37180D
chrA09	26809541	T	C	24,0	35,0	17,0	0,11	0,13	0,20	Before BnaA09g37230D
chrA09	26809809	G	A	48,0	45,0	37,0	0,44	0,53	0,31	Before BnaA09g37230D
chrA09	26809842	A	G	50,0	46,0	37,0	0,43	0,52	0,31	Before BnaA09g37230D
chrA09	26810530	T	C	84,0	89,1	128,1	0,30	0,44	0,58	In BnaA09g37230D
chrA09	26811487	C	T	52,0	28,0	49,0	0,3	0,3	0,1	Before BnaA09g37240D
chrA09	26840378	T	C	26,0	15,0	9,0	0,6	0	0,8	In Novel01045
chrA09	26843581	T	C	1,0	1,0	1,0	0,7	0,2	0,12	Before BnaA09g37270D
chrA09	26843989	G	A	2,0	3,0	0	0,1	0,1	0	In BnaA09g37270D
chrA09	26860015	G	A	121,0	113,0	109,1	0,17	0,17	0,12	Before BnaA09g37300D
chrC08	16092453	A	G	0,5	0,3	0,1	27,0	69,0	103,0	In Novel02888
chrC08	16092527	G	A	5,0	3,0	1,0	1,20	0,37	0,63	In Novel02888
chrC08	16092550	C	A	0,5	0,3	0,1	16,0	26,0	49,0	In Novel02888
chrC08	16092560	G	C	3,0	1,0	1,0	1,12	0,18	0,39	In Novel02888
chrC08	16309907	A	T	0,3	0,3	0,4	12,0	13,0	20,0	In BnaC08g10850D
chrC08	16310198	A	C	0	0,1	0,2	15,0	21,0	28,0	In BnaC08g10850D
chrC08	16310364	A	C	0,10	0,13	0,14	25,0	27,0	14,0	In BnaC08g10850D
chrC08	16310372	C	T	0,10	0,11	0,14	23,0	26,0	13,0	In BnaC08g10850D
chrC08	16331225	C	A	0,4	0,4	0,1	18,0	23,0	23,0	In BnaC08g10870D
chrC08	16341183	C	T	0,12	0,11	0,9	67,0	68,0	41,0	Before BnaC08g10890D
chrC08	16341193	T	A	0,17	0,14	0,12	58,0	58,0	38,0	Before BnaC08g10890D
chrC08	16341365	C	T	0,24	0,11	0,26	47,0	32,0	20,0	Before BnaC08g10890D
chrC08	16342252	T	C	0,2	0,3	0,1	24,0	26,0	43,0	Before BnaC08g10900D
chrC08	18926176	C	G	0,18	0,17	0,7	28,0	29,0	28,0	Before BnaC08g13930D
chrC08	18936141	A	G	0,1	0	0,1	58,0	33,0	68,0	Before BnaC08g13940D
chrC08	18936146	G	A	0,5	0,4	1,2	62,0	36,0	71,1	Before BnaC08g13940D
chrC08	18941838	T	A	0,18	0,20	0,14	18,0	29,0	29,0	Before BnaC08g13960D
chrC08	18960946	T	C	0,13	0,11	0,16	18,6	28,9	6,2	In BnaC08g13970D
chrC08	18962565	C	T	1,3	0,8	0,3	11,0	12,0	6,0	Before BnaC08g13980D
chrC08	19012402	T	C	21,0	20,0	17,0	2,2	0,3	1,3	In BnaC08g14080D
chrC08	19014442	G	A	9,0	13,0	10,0	0,3	0	0,3	Before BnaC08g14090D
chrC08	19014498	A	G	31,0	29,0	27,0	0,5	0,2	0,8	Before BnaC08g14090D
chrC08	19021889	T	C	249,0	248,0	249,0	0,141	0,71	0,81	Before BnaC08g14110D
chrC08	19022177	G	A	70,0	82,0	84,0	0,3	0,5	0	In BnaC08g14110D
chrC08	19022239	G	C	63,0	72,0	77,0	0,5	0,7	0,6	In BnaC08g14110D
chrC08	19034835	A	G	0,4	0,4	0,4	17,0	26,0	16,0	In BnaC08g14110D
chrC08	19199905	G	A	130,0	132,0	119,0	3,9	0,13	0,18	Before BnaC08g14420D
chrC08	19199944	G	C	243,0	241,0	193,0	5,50	0,44	1,73	Before BnaC08g14420D
chrC08	19200004	C	T	249,1	250,0	250,0	3127	0,100	0,168	Before BnaC08g14420D
